# Supplementary material for: Methodological differences can affect sequencing depth with a possible impact on the accuracy of genetic diagnosis
Source: Genet Mol Biol. 2020 Apr 27;43(2):e20190270. doi: 10.1590/1678-4685-GMB-2019-0270 (PMC7198014; doi:10.1590/1678-4685-GMB-2019-0270)
Supplement: File S2. [file 1415-4757-GMB-43-2-e20190270-s2.zip › gmb-2019-0270_20200217_suppl2.vcf]

##fileformat=VCFv4.0
##fileDate=20170710
##source=dbSNP
##dbSNP_BUILD_ID=150
##reference=GRCh37.p13
##phasing=partial
##variationPropertyDocumentationUrl=ftp://ftp.ncbi.nlm.nih.gov/snp/specs/dbSNP_BitField_latest.pdf	
##INFO=<ID=RS,Number=1,Type=Integer,Description="dbSNP ID (i.e. rs number)">
##INFO=<ID=RSPOS,Number=1,Type=Integer,Description="Chr position reported in dbSNP">
##INFO=<ID=RV,Number=0,Type=Flag,Description="RS orientation is reversed">
##INFO=<ID=VP,Number=1,Type=String,Description="Variation Property.  Documentation is at ftp://ftp.ncbi.nlm.nih.gov/snp/specs/dbSNP_BitField_latest.pdf">
##INFO=<ID=GENEINFO,Number=1,Type=String,Description="Pairs each of gene symbol:gene id.  The gene symbol and id are delimited by a colon (:) and each pair is delimited by a vertical bar (|)">
##INFO=<ID=dbSNPBuildID,Number=1,Type=Integer,Description="First dbSNP Build for RS">
##INFO=<ID=SAO,Number=1,Type=Integer,Description="Variant Allele Origin: 0 - unspecified, 1 - Germline, 2 - Somatic, 3 - Both">
##INFO=<ID=SSR,Number=1,Type=Integer,Description="Variant Suspect Reason Codes (may be more than one value added together) 0 - unspecified, 1 - Paralog, 2 - byEST, 4 - oldAlign, 8 - Para_EST, 16 - 1kg_failed, 1024 - other">
##INFO=<ID=WGT,Number=1,Type=Integer,Description="Weight, 00 - unmapped, 1 - weight 1, 2 - weight 2, 3 - weight 3 or more">
##INFO=<ID=VC,Number=1,Type=String,Description="Variation Class">
##INFO=<ID=PM,Number=0,Type=Flag,Description="Variant is Precious(Clinical,Pubmed Cited)">
##INFO=<ID=TPA,Number=0,Type=Flag,Description="Provisional Third Party Annotation(TPA) (currently rs from PHARMGKB who will give phenotype data)">
##INFO=<ID=PMC,Number=0,Type=Flag,Description="Links exist to PubMed Central article">
##INFO=<ID=S3D,Number=0,Type=Flag,Description="Has 3D structure - SNP3D table">
##INFO=<ID=SLO,Number=0,Type=Flag,Description="Has SubmitterLinkOut - From SNP->SubSNP->Batch.link_out">
##INFO=<ID=NSF,Number=0,Type=Flag,Description="Has non-synonymous frameshift A coding region variation where one allele in the set changes all downstream amino acids. FxnClass = 44">
##INFO=<ID=NSM,Number=0,Type=Flag,Description="Has non-synonymous missense A coding region variation where one allele in the set changes protein peptide. FxnClass = 42">
##INFO=<ID=NSN,Number=0,Type=Flag,Description="Has non-synonymous nonsense A coding region variation where one allele in the set changes to STOP codon (TER). FxnClass = 41">
##INFO=<ID=REF,Number=0,Type=Flag,Description="Has reference A coding region variation where one allele in the set is identical to the reference sequence. FxnCode = 8">
##INFO=<ID=SYN,Number=0,Type=Flag,Description="Has synonymous A coding region variation where one allele in the set does not change the encoded amino acid. FxnCode = 3">
##INFO=<ID=U3,Number=0,Type=Flag,Description="In 3' UTR Location is in an untranslated region (UTR). FxnCode = 53">
##INFO=<ID=U5,Number=0,Type=Flag,Description="In 5' UTR Location is in an untranslated region (UTR). FxnCode = 55">
##INFO=<ID=ASS,Number=0,Type=Flag,Description="In acceptor splice site FxnCode = 73">
##INFO=<ID=DSS,Number=0,Type=Flag,Description="In donor splice-site FxnCode = 75">
##INFO=<ID=INT,Number=0,Type=Flag,Description="In Intron FxnCode = 6">
##INFO=<ID=R3,Number=0,Type=Flag,Description="In 3' gene region FxnCode = 13">
##INFO=<ID=R5,Number=0,Type=Flag,Description="In 5' gene region FxnCode = 15">
##INFO=<ID=OTH,Number=0,Type=Flag,Description="Has other variant with exactly the same set of mapped positions on NCBI refernce assembly.">
##INFO=<ID=CFL,Number=0,Type=Flag,Description="Has Assembly conflict. This is for weight 1 and 2 variant that maps to different chromosomes on different assemblies.">
##INFO=<ID=ASP,Number=0,Type=Flag,Description="Is Assembly specific. This is set if the variant only maps to one assembly">
##INFO=<ID=MUT,Number=0,Type=Flag,Description="Is mutation (journal citation, explicit fact): a low frequency variation that is cited in journal and other reputable sources">
##INFO=<ID=VLD,Number=0,Type=Flag,Description="Is Validated.  This bit is set if the variant has 2+ minor allele count based on frequency or genotype data.">
##INFO=<ID=G5A,Number=0,Type=Flag,Description=">5% minor allele frequency in each and all populations">
##INFO=<ID=G5,Number=0,Type=Flag,Description=">5% minor allele frequency in 1+ populations">
##INFO=<ID=HD,Number=0,Type=Flag,Description="Marker is on high density genotyping kit (50K density or greater).  The variant may have phenotype associations present in dbGaP.">
##INFO=<ID=GNO,Number=0,Type=Flag,Description="Genotypes available. The variant has individual genotype (in SubInd table).">
##INFO=<ID=KGPhase1,Number=0,Type=Flag,Description="1000 Genome phase 1 (incl. June Interim phase 1)">
##INFO=<ID=KGPhase3,Number=0,Type=Flag,Description="1000 Genome phase 3">
##INFO=<ID=CDA,Number=0,Type=Flag,Description="Variation is interrogated in a clinical diagnostic assay">
##INFO=<ID=LSD,Number=0,Type=Flag,Description="Submitted from a locus-specific database">
##INFO=<ID=MTP,Number=0,Type=Flag,Description="Microattribution/third-party annotation(TPA:GWAS,PAGE)">
##INFO=<ID=OM,Number=0,Type=Flag,Description="Has OMIM/OMIA">
##INFO=<ID=NOC,Number=0,Type=Flag,Description="Contig allele not present in variant allele list. The reference sequence allele at the mapped position is not present in the variant allele list, adjusted for orientation.">
##INFO=<ID=WTD,Number=0,Type=Flag,Description="Is Withdrawn by submitter If one member ss is withdrawn by submitter, then this bit is set.  If all member ss' are withdrawn, then the rs is deleted to SNPHistory">
##INFO=<ID=NOV,Number=0,Type=Flag,Description="Rs cluster has non-overlapping allele sets. True when rs set has more than 2 alleles from different submissions and these sets share no alleles in common.">
##FILTER=<ID=NC,Description="Inconsistent Genotype Submission For At Least One Sample">
##INFO=<ID=CAF,Number=.,Type=String,Description="An ordered, comma delimited list of allele frequencies based on 1000Genomes, starting with the reference allele followed by alternate alleles as ordered in the ALT column. Where a 1000Genomes alternate allele is not in the dbSNPs alternate allele set, the allele is added to the ALT column. The minor allele is the second largest value in the list, and was previuosly reported in VCF as the GMAF. This is the GMAF reported on the RefSNP and EntrezSNP pages and VariationReporter">
##INFO=<ID=COMMON,Number=1,Type=Integer,Description="RS is a common SNP.  A common SNP is one that has at least one 1000Genomes population with a minor allele of frequency >= 1% and for which 2 or more founders contribute to that minor allele frequency.">
##INFO=<ID=TOPMED,Number=.,Type=String,Description="An ordered, comma delimited list of allele frequencies based on TOPMed, starting with the reference allele followed by alternate alleles as ordered in the ALT column. The TOPMed minor allele is the second largest value in the list.">
#CHROM	POS	ID	REF	ALT	QUAL	FILTER	INFO
1	955619	rs201073369	G	A,C	.	.	RS=201073369;RSPOS=955619;dbSNPBuildID=137;SSR=0;SAO=0;VP=0x050128000a05040026000100;GENEINFO=AGRN:375790;WGT=1;VC=SNV;PM;PMC;SLO;NSM;REF;ASP;VLD;KGPhase3;CAF=0.9912,.,0.008786;COMMON=1;TOPMED=0.994024,6.8686e-005,0.005907
1	957640	rs6657048	C	T	.	.	RS=6657048;RSPOS=957640;dbSNPBuildID=116;SSR=0;SAO=1;VP=0x05016800030515053f100100;GENEINFO=AGRN:375790;WGT=1;VC=SNV;PM;PMC;SLO;REF;SYN;ASP;VLD;G5;HD;GNO;KGPhase1;KGPhase3;LSD;CAF=0.9673,0.03275;COMMON=1;TOPMED=0.961776,0.0382238
1	976059	rs544749044	C	T	.	.	RS=544749044;RSPOS=976059;dbSNPBuildID=142;SSR=0;SAO=0;VP=0x050028000305040026000100;GENEINFO=AGRN:375790;WGT=1;VC=SNV;PM;PMC;REF;SYN;ASP;VLD;KGPhase3;CAF=0.999,0.0009984;COMMON=1
1	976963	rs150359724	A	G	.	.	RS=150359724;RSPOS=976963;dbSNPBuildID=134;SSR=0;SAO=1;VP=0x050160000a05140436100100;GENEINFO=AGRN:375790;WGT=1;VC=SNV;PM;SLO;NSM;REF;ASP;VLD;HD;KGPhase1;KGPhase3;LSD;CAF=0.9874,0.01258;COMMON=1;TOPMED=0.97675,0.0232502
1	979397	rs143324306	G	A	.	.	RS=143324306;RSPOS=979397;dbSNPBuildID=134;SSR=0;SAO=0;VP=0x050028000a05040436000100;GENEINFO=AGRN:375790;WGT=1;VC=SNV;PM;PMC;NSM;REF;ASP;VLD;HD;KGPhase1;KGPhase3;CAF=0.999,0.0009984;COMMON=1;TOPMED=0.999073,0.000927261
1	980824	rs112039851	G	A,C	.	.	RS=112039851;RSPOS=980824;dbSNPBuildID=132;SSR=0;SAO=0;VP=0x05012800030515013e000100;GENEINFO=AGRN:375790;WGT=1;VC=SNV;PM;PMC;SLO;REF;SYN;ASP;VLD;G5;GNO;KGPhase1;KGPhase3;CAF=0.9726,.,0.02736;COMMON=1;TOPMED=0.973109,0.00123635,0.0256542
1	982213	rs150132566	G	C,T	.	.	RS=150132566;RSPOS=982213;dbSNPBuildID=134;SSR=0;SAO=1;VP=0x050168000a05140436100100;GENEINFO=AGRN:375790;WGT=1;VC=SNV;PM;PMC;SLO;NSM;REF;ASP;VLD;HD;KGPhase1;KGPhase3;LSD;CAF=0.985,0.01498,.;COMMON=1;TOPMED=0.982622,0.0167937,0.000583831
1	982722	rs142416636	A	G	.	.	RS=142416636;RSPOS=982722;dbSNPBuildID=134;SSR=0;SAO=1;VP=0x050168000a05150436100100;GENEINFO=AGRN:375790;WGT=1;VC=SNV;PM;PMC;SLO;NSM;REF;ASP;VLD;G5;HD;KGPhase1;KGPhase3;LSD;CAF=0.986,0.01398;COMMON=1;TOPMED=0.994986,0.00501408
1	982783	rs146358566	T	C	.	.	RS=146358566;RSPOS=982783;dbSNPBuildID=134;SSR=0;SAO=1;VP=0x050168000305040436100100;GENEINFO=AGRN:375790;WGT=1;VC=SNV;PM;PMC;SLO;REF;SYN;ASP;VLD;HD;KGPhase1;KGPhase3;LSD;CAF=0.9916,0.008387;COMMON=1;TOPMED=0.992582,0.00741809
1	983006	rs75361935	C	T	.	.	RS=75361935;RSPOS=983006;dbSNPBuildID=131;SSR=0;SAO=1;VP=0x050168000305140436100100;GENEINFO=AGRN:375790;WGT=1;VC=SNV;PM;PMC;SLO;REF;SYN;ASP;VLD;HD;KGPhase1;KGPhase3;LSD;CAF=0.989,0.01098;COMMON=1;TOPMED=0.982966,0.0170341
1	983506	rs139294803	C	T	.	.	RS=139294803;RSPOS=983506;dbSNPBuildID=134;SSR=0;SAO=1;VP=0x050168000a05040436100100;GENEINFO=AGRN:375790;WGT=1;VC=SNV;PM;PMC;SLO;NSM;REF;ASP;VLD;HD;KGPhase1;KGPhase3;LSD;CAF=0.9914,0.008586;COMMON=1;TOPMED=0.992307,0.00769336
1	983612	rs201483077	G	A	.	.	RS=201483077;RSPOS=983612;dbSNPBuildID=137;SSR=0;SAO=1;VP=0x050168000305040036100100;GENEINFO=AGRN:375790;WGT=1;VC=SNV;PM;PMC;SLO;REF;SYN;ASP;VLD;KGPhase1;KGPhase3;LSD;CAF=0.9922,0.007788;COMMON=1;TOPMED=0.988735,0.0112645
1	984769	rs75767981	C	T	.	.	RS=75767981;RSPOS=984769;dbSNPBuildID=131;SSR=0;SAO=1;VP=0x050368000305140436100100;GENEINFO=AGRN:375790;WGT=1;VC=SNV;PM;PMC;S3D;SLO;REF;SYN;ASP;VLD;HD;KGPhase1;KGPhase3;LSD;CAF=0.9892,0.01078;COMMON=1;TOPMED=0.984546,0.0154544
1	984971	rs111818381	G	A,C	.	.	RS=111818381;RSPOS=984971;dbSNPBuildID=132;SSR=0;SAO=1;VP=0x050368000a05040536100100;GENEINFO=AGRN:375790;WGT=1;VC=SNV;PM;PMC;S3D;SLO;NSM;REF;ASP;VLD;HD;GNO;KGPhase1;KGPhase3;LSD;CAF=0.9956,0.004393,.;COMMON=1;TOPMED=0.991998,0.00800192,.
1	985171	rs115019873	C	T	.	.	RS=115019873;RSPOS=985171;dbSNPBuildID=132;SSR=0;SAO=1;VP=0x050168000305150036100100;GENEINFO=AGRN:375790;WGT=1;VC=SNV;PM;PMC;SLO;REF;SYN;ASP;VLD;G5;KGPhase1;KGPhase3;LSD;CAF=0.9772,0.02276;COMMON=1;TOPMED=0.97335,0.0266502
1	985826	rs17160775	G	A,T	.	.	RS=17160775;RSPOS=985826;dbSNPBuildID=123;SSR=0;SAO=1;VP=0x050368000a05150536100100;GENEINFO=AGRN:375790;WGT=1;VC=SNV;PM;PMC;S3D;SLO;NSM;REF;ASP;VLD;G5;HD;GNO;KGPhase1;KGPhase3;LSD;CAF=0.9541,0.04593,.;COMMON=1;TOPMED=0.930352,0.0696476,.
1	986732	rs144245019	G	A,C	.	.	RS=144245019;RSPOS=986732;dbSNPBuildID=134;SSR=0;SAO=1;VP=0x050268000a05040436100100;GENEINFO=AGRN:375790;WGT=1;VC=SNV;PM;PMC;S3D;NSM;REF;ASP;VLD;HD;KGPhase1;KGPhase3;LSD;CAF=0.9982,0.001797,.;COMMON=1;TOPMED=0.992719,0.00728072,.
1	987142	rs17778478	C	T	.	.	RS=17778478;RSPOS=987142;dbSNPBuildID=123;SSR=0;SAO=1;VP=0x050368000305040536100100;GENEINFO=AGRN:375790;WGT=1;VC=SNV;PM;PMC;S3D;SLO;REF;SYN;ASP;VLD;HD;GNO;KGPhase1;KGPhase3;LSD;CAF=0.9904,0.009585;COMMON=1;TOPMED=0.992032,0.00796758
1	1959699	rs41307846	G	A	.	.	RS=41307846;RSPOS=1959699;dbSNPBuildID=127;SSR=0;SAO=1;VP=0x050368000a05040136110100;GENEINFO=GABRD:2563;WGT=1;VC=SNV;PM;PMC;S3D;SLO;NSM;REF;ASP;VLD;GNO;KGPhase1;KGPhase3;LSD;OM;CAF=0.9942,0.005791;COMMON=1;TOPMED=0.983344,0.0166564
1	2161003	rs149642284	C	T	.	.	RS=149642284;RSPOS=2161003;dbSNPBuildID=134;SSR=0;SAO=0;VP=0x050228000305040026000100;GENEINFO=SKI:6497;WGT=1;VC=SNV;PM;PMC;S3D;REF;SYN;ASP;VLD;KGPhase3;CAF=0.9992,0.0007987;COMMON=1;TOPMED=0.999073,0.000927261
1	2234824	rs141862996	C	T	.	.	RS=141862996;RSPOS=2234824;dbSNPBuildID=134;SSR=0;SAO=0;VP=0x050028000a05040436000100;GENEINFO=SKI:6497;WGT=1;VC=SNV;PM;PMC;NSM;REF;ASP;VLD;HD;KGPhase1;KGPhase3;CAF=0.9988,0.001198;COMMON=1;TOPMED=0.997596,0.00240401
1	2340200	rs2494598	T	A,C	.	.	RS=2494598;RSPOS=2340200;RV;dbSNPBuildID=100;SSR=0;SAO=1;VP=0x05016800030515053e100100;GENEINFO=PEX10:5192;WGT=1;VC=SNV;PM;PMC;SLO;REF;SYN;ASP;VLD;G5;HD;GNO;KGPhase1;KGPhase3;LSD;CAF=0.3011,.,0.6989;COMMON=1;TOPMED=0.284223,.,0.715777
1	2340212	rs1143016	G	A	.	.	RS=1143016;RSPOS=2340212;RV;dbSNPBuildID=86;SSR=0;SAO=1;VP=0x050168000305150536100100;GENEINFO=PEX10:5192;WGT=1;VC=SNV;PM;PMC;SLO;REF;SYN;ASP;VLD;G5;HD;GNO;KGPhase1;KGPhase3;LSD;CAF=0.98,0.01997;COMMON=1;TOPMED=0.962463,0.0375369
1	3348695	rs188634763	T	C	.	.	RS=188634763;RSPOS=3348695;dbSNPBuildID=135;SSR=0;SAO=0;VP=0x050028080305040036000100;GENEINFO=PRDM16:63976;WGT=1;VC=SNV;PM;PMC;REF;SYN;INT;ASP;VLD;KGPhase1;KGPhase3;CAF=0.9976,0.002396;COMMON=1;TOPMED=0.997596,0.00240401
1	5927169	rs113445782	G	A	.	.	RS=113445782;RSPOS=5927169;dbSNPBuildID=132;SSR=0;SAO=0;VP=0x050128000a05040536000100;GENEINFO=NPHP4:261734;WGT=1;VC=SNV;PM;PMC;SLO;NSM;REF;ASP;VLD;HD;GNO;KGPhase1;KGPhase3;CAF=0.9942,0.005791;COMMON=1;TOPMED=0.990487,0.00951302
1	5933384	rs41280800	C	G	.	.	RS=41280800;RSPOS=5933384;dbSNPBuildID=127;SSR=0;SAO=0;VP=0x050128000305040536000100;GENEINFO=NPHP4:261734;WGT=1;VC=SNV;PM;PMC;SLO;REF;SYN;ASP;VLD;HD;GNO;KGPhase1;KGPhase3;CAF=0.991,0.008986;COMMON=1;TOPMED=0.983927,0.0160725
1	5935102	rs12084067	C	T	.	.	RS=12084067;RSPOS=5935102;dbSNPBuildID=120;SSR=0;SAO=0;VP=0x050100000a0515053f000100;GENEINFO=NPHP4:261734;WGT=1;VC=SNV;SLO;NSM;REF;ASP;VLD;G5;HD;GNO;KGPhase1;KGPhase3;CAF=0.9882,0.01178;COMMON=1;TOPMED=0.983103,0.0168968
1	5937162	rs17028857	C	T	.	.	RS=17028857;RSPOS=5937162;dbSNPBuildID=123;SSR=0;SAO=0;VP=0x050128040305150537000100;GENEINFO=NPHP4:261734;WGT=1;VC=SNV;PM;PMC;SLO;REF;SYN;R3;ASP;VLD;G5;HD;GNO;KGPhase1;KGPhase3;CAF=0.9866,0.01338;COMMON=1;TOPMED=0.982554,0.0174463
1	5937246	rs114545322	C	T	.	.	RS=114545322;RSPOS=5937246;dbSNPBuildID=132;SSR=0;SAO=0;VP=0x050128000305150436000100;GENEINFO=NPHP4:261734;WGT=1;VC=SNV;PM;PMC;SLO;REF;SYN;ASP;VLD;G5;HD;KGPhase1;KGPhase3;CAF=0.9692,0.03075;COMMON=1;TOPMED=0.956075,0.0439247
1	5950975	rs148424288	C	T	.	.	RS=148424288;RSPOS=5950975;dbSNPBuildID=134;SSR=0;SAO=0;VP=0x050000080a05040436000100;GENEINFO=NPHP4:261734;WGT=1;VC=SNV;NSM;REF;INT;ASP;VLD;HD;KGPhase1;KGPhase3;CAF=0.9968,0.003195;COMMON=1;TOPMED=0.995398,0.00460196
1	5964789	rs34373111	G	A	.	.	RS=34373111;RSPOS=5964789;dbSNPBuildID=126;SSR=0;SAO=0;VP=0x050128000305040536000100;GENEINFO=NPHP4:261734;WGT=1;VC=SNV;PM;PMC;SLO;REF;SYN;ASP;VLD;HD;GNO;KGPhase1;KGPhase3;CAF=0.9918,0.008187;COMMON=1;TOPMED=0.983824,0.0161756
1	5969225	rs375051705	G	C	.	.	RS=375051705;RSPOS=5969225;dbSNPBuildID=138;SSR=0;SAO=0;VP=0x050100080a05040026000100;GENEINFO=NPHP4:261734;WGT=1;VC=SNV;SLO;NSM;REF;INT;ASP;VLD;KGPhase3;CAF=0.9904,0.009585;COMMON=1;TOPMED=0.999931,6.8686e-005
1	6533415	rs146651455	C	T	.	.	RS=146651455;RSPOS=6533415;dbSNPBuildID=134;SSR=0;SAO=0;VP=0x050000000a05040036000100;GENEINFO=PLEKHG5:57449;WGT=1;VC=SNV;NSM;REF;ASP;VLD;KGPhase1;KGPhase3;CAF=0.9938,0.00619;COMMON=1;TOPMED=0.992342,0.00765849
1	7869953	rs150812083	C	G	.	.	RS=150812083;RSPOS=7869953;dbSNPBuildID=134;SSR=0;SAO=0;VP=0x050228000a05040436000100;GENEINFO=PER3:8863;WGT=1;VC=SNV;PM;PMC;S3D;NSM;REF;ASP;VLD;HD;KGPhase1;KGPhase3;CAF=0.9966,0.003395;COMMON=1;TOPMED=0.998042,0.00195755
1	7869960	rs139315125	A	G	.	.	RS=139315125;RSPOS=7869960;dbSNPBuildID=134;SSR=0;SAO=0;VP=0x050028000a05040436000100;GENEINFO=PER3:8863;WGT=1;VC=SNV;PM;PMC;NSM;REF;ASP;VLD;HD;KGPhase1;KGPhase3;CAF=0.9966,0.003395;COMMON=1;TOPMED=0.998042,0.00195755
1	8044990	rs74315352	A	C	.	.	RS=74315352;RSPOS=8044990;dbSNPBuildID=133;SSR=0;SAO=1;VP=0x050368000a05040436110100;GENEINFO=PARK7:11315;WGT=1;VC=SNV;PM;PMC;S3D;SLO;NSM;REF;ASP;VLD;HD;KGPhase1;KGPhase3;LSD;OM;CAF=0.999,0.0009984;COMMON=1;TOPMED=0.999279,0.000721203
1	9777666	rs28730670	C	A,T	.	.	RS=28730670;RSPOS=9777666;dbSNPBuildID=125;SSR=0;SAO=1;VP=0x050368000b05040536110100;GENEINFO=PIK3CD:5293;WGT=1;VC=SNV;PM;PMC;S3D;SLO;NSM;REF;SYN;ASP;VLD;HD;GNO;KGPhase1;KGPhase3;LSD;OM;CAF=0.9924,.,0.007588;COMMON=1;TOPMED=0.992548,.,0.00745243
1	10318652	rs12402052	C	A,G,T	.	.	RS=12402052;RSPOS=10318652;dbSNPBuildID=120;SSR=0;SAO=1;VP=0x05036800030515053f100104;GENEINFO=KIF1B:23095;WGT=1;VC=SNV;PM;PMC;S3D;SLO;REF;SYN;ASP;VLD;G5;HD;GNO;KGPhase1;KGPhase3;LSD;NOV;CAF=0.77,.,0.23,.;COMMON=1;TOPMED=0.78594,.,0.21406,.
1	10435324	rs11121552	C	A	.	.	RS=11121552;RSPOS=10435324;dbSNPBuildID=120;SSR=0;SAO=1;VP=0x05016800030515053f100100;GENEINFO=KIF1B:23095;WGT=1;VC=SNV;PM;PMC;SLO;REF;SYN;ASP;VLD;G5;HD;GNO;KGPhase1;KGPhase3;LSD;CAF=0.7684,0.2316;COMMON=1;TOPMED=0.779793,0.220207
1	11106666	rs72550870	T	C	.	.	RS=72550870;RSPOS=11106666;RV;dbSNPBuildID=130;SSR=0;SAO=1;VP=0x050368000a05140436110100;GENEINFO=MASP2:10747;WGT=1;VC=SNV;PM;PMC;S3D;SLO;NSM;REF;ASP;VLD;HD;KGPhase1;KGPhase3;LSD;OM;CAF=0.988,0.01198;COMMON=1;TOPMED=0.983344,0.0166564
1	11854476	rs1801131	T	G	.	.	RS=1801131;RSPOS=11854476;RV;dbSNPBuildID=89;SSR=0;SAO=1;VP=0x050178000a0517053f110101;GENEINFO=MTHFR:4524;WGT=1;VC=SNV;PM;TPA;PMC;SLO;NSM;REF;ASP;VLD;G5A;G5;HD;GNO;KGPhase1;KGPhase3;LSD;OM;CAF=0.7506,0.2494;COMMON=1;TOPMED=0.77289,0.22711
1	11856378	rs1801133	G	A	.	.	RS=1801133;RSPOS=11856378;RV;dbSNPBuildID=89;SSR=0;SAO=1;VP=0x050378000a0517053f130100;GENEINFO=MTHFR:4524;WGT=1;VC=SNV;PM;TPA;PMC;S3D;SLO;NSM;REF;ASP;VLD;G5A;G5;HD;GNO;KGPhase1;KGPhase3;LSD;MTP;OM;CAF=0.7546,0.2454;COMMON=1;TOPMED=0.73731,0.26269
1	12034756	rs557317492	C	T	.	.	RS=557317492;RSPOS=12034756;dbSNPBuildID=142;SSR=0;SAO=0;VP=0x050000000a05040026000100;GENEINFO=PLOD1:5351;WGT=1;VC=SNV;NSM;REF;ASP;VLD;KGPhase3;CAF=0.999,0.0009984;COMMON=1
1	12064067	rs12069578	G	A,C	.	.	RS=12069578;RSPOS=12064067;dbSNPBuildID=120;SSR=0;SAO=0;VP=0x050028000a05040537000100;GENEINFO=MFN2:9927;WGT=1;VC=SNV;PM;PMC;NSM;REF;ASP;VLD;HD;GNO;KGPhase1;KGPhase3;CAF=0.9986,0.001398,.;COMMON=1;TOPMED=0.997871,0.00212927,.
1	12064892	rs138382758	G	A	.	.	RS=138382758;RSPOS=12064892;dbSNPBuildID=134;SSR=0;SAO=1;VP=0x050068000a05040436110100;GENEINFO=MFN2:9927;WGT=1;VC=SNV;PM;PMC;NSM;REF;ASP;VLD;HD;KGPhase1;KGPhase3;LSD;OM;CAF=0.998,0.001997;COMMON=1;TOPMED=0.995467,0.00453328
1	12064941	rs150043585	G	A	.	.	RS=150043585;RSPOS=12064941;dbSNPBuildID=134;SSR=0;SAO=0;VP=0x050100000305040026000100;GENEINFO=MFN2:9927;WGT=1;VC=SNV;SLO;REF;SYN;ASP;VLD;KGPhase3;CAF=0.9994,0.000599;COMMON=1;TOPMED=0.999004,0.000995948
1	15767012	rs77373944	C	T	.	.	RS=77373944;RSPOS=15767012;dbSNPBuildID=132;SSR=0;SAO=0;VP=0x050300000305050436000100;GENEINFO=CTRC:11330;WGT=1;VC=SNV;S3D;SLO;REF;SYN;ASP;VLD;G5;HD;KGPhase1;KGPhase3;CAF=0.992,0.007987;COMMON=1;TOPMED=0.988701,0.0112989
1	15768997	rs41307798	C	G,T	.	.	RS=41307798;RSPOS=15768997;dbSNPBuildID=127;SSR=0;SAO=0;VP=0x050328000305150536000100;GENEINFO=CTRC:11330;WGT=1;VC=SNV;PM;PMC;S3D;SLO;REF;SYN;ASP;VLD;G5;HD;GNO;KGPhase1;KGPhase3;CAF=0.9671,.,0.03295;COMMON=1;TOPMED=0.974414,.,0.0255855
1	16464489	rs34192549	C	G,T	.	.	RS=34192549;RSPOS=16464489;dbSNPBuildID=126;SSR=0;SAO=3;VP=0x050368000a05150536100100;GENEINFO=EPHA2:1969;WGT=1;VC=SNV;PM;PMC;S3D;SLO;NSM;REF;ASP;VLD;G5;HD;GNO;KGPhase1;KGPhase3;LSD;CAF=0.9814,.,0.01857;COMMON=1;TOPMED=0.98877,.,0.0112302
1	17312829	rs151181674	C	T	.	.	RS=151181674;RSPOS=17312829;dbSNPBuildID=134;SSR=0;SAO=1;VP=0x050160000a05040436100100;GENEINFO=ATP13A2:23400;WGT=1;VC=SNV;PM;SLO;NSM;REF;ASP;VLD;HD;KGPhase1;KGPhase3;LSD;CAF=0.9918,0.008187;COMMON=1;TOPMED=0.991517,0.00848273
1	17314633	rs144557304	C	T	.	.	RS=144557304;RSPOS=17314633;dbSNPBuildID=134;SSR=0;SAO=0;VP=0x050228000305040436000100;GENEINFO=ATP13A2:23400;WGT=1;VC=SNV;PM;PMC;S3D;REF;SYN;ASP;VLD;HD;KGPhase1;KGPhase3;CAF=0.9996,0.0003994;COMMON=1;TOPMED=0.999519,0.000480802
1	17354297	rs33927012	A	G	.	.	RS=33927012;RSPOS=17354297;RV;dbSNPBuildID=126;SSR=0;SAO=1;VP=0x050368000a05040536110100;GENEINFO=SDHB:6390;WGT=1;VC=SNV;PM;PMC;S3D;SLO;NSM;REF;ASP;VLD;HD;GNO;KGPhase1;KGPhase3;LSD;OM;CAF=0.9906,0.009385;COMMON=1;TOPMED=0.994505,0.00549488
1	17380491	rs148738139	G	A	.	.	RS=148738139;RSPOS=17380491;dbSNPBuildID=134;SSR=0;SAO=1;VP=0x050068000305040026100100;GENEINFO=SDHB:6390;WGT=1;VC=SNV;PM;PMC;REF;SYN;ASP;VLD;KGPhase3;LSD;CAF=0.9988,0.001198;COMMON=1;TOPMED=0.996875,0.00312521
1	17380507	rs11203289	G	C	.	.	RS=11203289;RSPOS=17380507;RV;dbSNPBuildID=120;SSR=0;SAO=1;VP=0x050168000a05150536110100;GENEINFO=SDHB:6390;WGT=1;VC=SNV;PM;PMC;SLO;NSM;REF;ASP;VLD;G5;HD;GNO;KGPhase1;KGPhase3;LSD;OM;CAF=0.9866,0.01338;COMMON=1;TOPMED=0.979394,0.0206058
1	17588689	rs142129409	T	A	.	.	RS=142129409;RSPOS=17588689;dbSNPBuildID=134;SSR=0;SAO=0;VP=0x050300000a05040436000100;GENEINFO=PADI3:51702;WGT=1;VC=SNV;S3D;SLO;NSM;REF;ASP;VLD;HD;KGPhase1;KGPhase3;CAF=0.9976,0.002396;COMMON=1;TOPMED=0.996051,0.00394945
1	17597423	rs144080386	C	T	.	.	RS=144080386;RSPOS=17597423;dbSNPBuildID=134;SSR=0;SAO=0;VP=0x050200000a05040036000100;GENEINFO=PADI3:51702;WGT=1;VC=SNV;S3D;NSM;REF;ASP;VLD;KGPhase1;KGPhase3;CAF=0.9972,0.002796;COMMON=1;TOPMED=0.995329,0.00467065
1	18023681	rs149908903	G	A,T	.	.	RS=149908903;RSPOS=18023681;dbSNPBuildID=134;SSR=0;SAO=3;VP=0x050068000a05040026100100;GENEINFO=ARHGEF10L:55160;WGT=1;VC=SNV;PM;PMC;NSM;REF;ASP;VLD;KGPhase3;LSD;CAF=0.9996,.,0.0003994;COMMON=1
1	21889760	rs149344982	G	A	.	.	RS=149344982;RSPOS=21889760;dbSNPBuildID=134;SSR=0;SAO=0;VP=0x050328000a05140436000100;GENEINFO=ALPL:249;WGT=1;VC=SNV;PM;PMC;S3D;SLO;NSM;REF;ASP;VLD;HD;KGPhase1;KGPhase3;CAF=0.9896,0.01038;COMMON=1;TOPMED=0.993269,0.00673123
1	21890632	rs121918007	G	A	.	.	RS=121918007;RSPOS=21890632;dbSNPBuildID=133;SSR=0;SAO=1;VP=0x050268000a05040436110100;GENEINFO=ALPL:249;WGT=1;VC=SNV;PM;PMC;S3D;NSM;REF;ASP;VLD;HD;KGPhase1;KGPhase3;LSD;OM;CAF=0.9992,0.0007987;COMMON=1;TOPMED=0.999588,0.000412116
1	21904131	rs34605986	T	C	.	.	RS=34605986;RSPOS=21904131;dbSNPBuildID=126;SSR=0;SAO=0;VP=0x050128000a0515053e000100;GENEINFO=ALPL:249;WGT=1;VC=SNV;PM;PMC;SLO;NSM;REF;ASP;VLD;G5;HD;GNO;KGPhase1;KGPhase3;CAF=0.9281,0.07188;COMMON=1;TOPMED=0.921767,0.0782334
1	23233346	rs28936395	G	A	.	.	RS=28936395;RSPOS=23233346;dbSNPBuildID=129;SSR=0;SAO=3;VP=0x050268000a05040536110120;GENEINFO=EPHB2:2048;WGT=1;VC=SNV;PM;PMC;S3D;NSM;REF;ASP;VLD;HD;GNO;KGPhase1;KGPhase3;LSD;OM;CAF=0.9988,0.001198;COMMON=1;TOPMED=0.996394,0.00360602
1	24021224	rs8880	C	T	.	.	RS=8880;RSPOS=24021224;dbSNPBuildID=102;SSR=0;SAO=0;VP=0x050300000305150436000100;GENEINFO=RPL11:6135;WGT=1;VC=SNV;S3D;SLO;REF;SYN;ASP;VLD;G5;HD;KGPhase1;KGPhase3;CAF=0.987,0.01298;COMMON=1;TOPMED=0.97802,0.0219795
1	24122673	rs28940885	C	T	.	.	RS=28940885;RSPOS=24122673;RV;dbSNPBuildID=132;SSR=0;SAO=1;VP=0x050368000a05040436110100;GENEINFO=GALE:2582;WGT=1;VC=SNV;PM;PMC;S3D;SLO;NSM;REF;ASP;VLD;HD;KGPhase1;KGPhase3;LSD;OM;CAF=0.998,0.001997;COMMON=1;TOPMED=0.998352,0.00164846
1	24189638	rs80358198	G	A,T	.	.	RS=80358198;RSPOS=24189638;RV;dbSNPBuildID=132;SSR=0;SAO=1;VP=0x050268000705040026110100;GENEINFO=FUCA1:2517;WGT=1;VC=SNV;PM;PMC;S3D;NSN;REF;SYN;ASP;VLD;KGPhase3;LSD;OM;CAF=0.9992,0.0007987,.;COMMON=1;TOPMED=0.998661,0.00133938,.
1	25889633	rs121908326	C	A,G	.	.	RS=121908326;RSPOS=25889633;dbSNPBuildID=133;SSR=0;SAO=1;VP=0x050168000a05040426110100;GENEINFO=LDLRAP1:26119;WGT=1;VC=SNV;PM;PMC;SLO;NSM;REF;ASP;VLD;HD;KGPhase3;LSD;OM;CAF=0.9984,0.001597,.;COMMON=1;TOPMED=0.997665,0.00233533,.
1	26131638	rs35019869	A	G	.	.	RS=35019869;RSPOS=26131638;RV;dbSNPBuildID=126;SSR=0;SAO=1;VP=0x050168000a05040536100100;GENEINFO=SELENON:57190;WGT=1;VC=SNV;PM;PMC;SLO;NSM;REF;ASP;VLD;HD;GNO;KGPhase1;KGPhase3;LSD;CAF=0.9926,0.007388;COMMON=1;TOPMED=0.990556,0.00944433
1	26131655	rs141295085	C	CGAG	.	.	RS=141295085;RSPOS=26131667;dbSNPBuildID=134;SSR=0;SAO=1;VP=0x05006800000504002e100200;GENEINFO=SEPN1:57190;WGT=1;VC=DIV;PM;PMC;ASP;VLD;KGPhase3;LSD;CAF=0.9926,0.007388;COMMON=1
1	26135262	rs139020143	G	A	.	.	RS=139020143;RSPOS=26135262;dbSNPBuildID=134;SSR=0;SAO=0;VP=0x050128000305040036000100;GENEINFO=SELENON:57190;WGT=1;VC=SNV;PM;PMC;SLO;REF;SYN;ASP;VLD;KGPhase1;KGPhase3;CAF=0.9992,0.0007987;COMMON=1;TOPMED=0.998558,0.00144241
1	26136282	rs147587542	C	T	.	.	RS=147587542;RSPOS=26136282;dbSNPBuildID=134;SSR=0;SAO=0;VP=0x050028000305140436000100;GENEINFO=SELENON:57190;WGT=1;VC=SNV;PM;PMC;REF;SYN;ASP;VLD;HD;KGPhase1;KGPhase3;CAF=0.9898,0.01018;COMMON=1;TOPMED=0.974792,0.0252078
1	31347320	rs2282440	G	A	.	.	RS=2282440;RSPOS=31347320;RV;dbSNPBuildID=100;SSR=0;SAO=1;VP=0x050168000a05150537110101;GENEINFO=SDC3:9672;WGT=1;VC=SNV;PM;PMC;SLO;NSM;REF;ASP;VLD;G5;HD;GNO;KGPhase1;KGPhase3;LSD;OM;CAF=0.8389,0.1611;COMMON=1;TOPMED=0.96552,0.0344804
1	31349647	rs2491132	C	G,T	.	.	RS=2491132;RSPOS=31349647;dbSNPBuildID=100;SSR=0;SAO=1;VP=0x050168000a0515053f110100;GENEINFO=SDC3:9672;WGT=1;VC=SNV;PM;PMC;SLO;NSM;REF;ASP;VLD;G5;HD;GNO;KGPhase1;KGPhase3;LSD;OM;CAF=0.9237,.,0.07628;COMMON=1;TOPMED=0.870115,.,0.129885
1	33502405	rs267606647	C	A,T	.	.	RS=267606647;RSPOS=33502405;RV;dbSNPBuildID=137;SSR=0;SAO=1;VP=0x050268400a05040026110100;GENEINFO=AK2:204;WGT=1;VC=SNV;PM;PMC;S3D;NSM;REF;U5;ASP;VLD;KGPhase3;LSD;OM;CAF=0.9994,.,0.000599;COMMON=1
1	35250676	rs150245955	C	A	.	.	RS=150245955;RSPOS=35250676;dbSNPBuildID=134;SSR=0;SAO=0;VP=0x050228000a05040036000100;GENEINFO=GJB3:2707;WGT=1;VC=SNV;PM;PMC;S3D;NSM;REF;ASP;VLD;KGPhase1;KGPhase3;CAF=0.998,0.001997;COMMON=1;TOPMED=0.996566,0.0034343
1	35250910	rs74315318	G	A	.	.	RS=74315318;RSPOS=35250910;dbSNPBuildID=133;SSR=0;SAO=1;VP=0x050268000a05040436110100;GENEINFO=GJB3:2707;WGT=1;VC=SNV;PM;PMC;S3D;NSM;REF;ASP;VLD;HD;KGPhase1;KGPhase3;LSD;OM;CAF=0.999,0.0009984;COMMON=1;TOPMED=0.999588,0.000412116
1	36933198	rs121918426	G	A,T	.	.	RS=121918426;RSPOS=36933198;RV;dbSNPBuildID=133;SSR=0;SAO=1;VP=0x050068080a05040436110100;GENEINFO=CSF3R:1441;WGT=1;VC=SNV;PM;PMC;NSM;REF;INT;ASP;VLD;HD;KGPhase1;KGPhase3;LSD;OM;CAF=0.998,0.001997,.;COMMON=1;TOPMED=0.997939,0.00206058,.
1	40557033	rs1800205	A	G	.	.	RS=1800205;RSPOS=40557033;RV;dbSNPBuildID=89;SSR=0;SAO=1;VP=0x050368080a05150536100100;GENEINFO=PPT1:5538;WGT=1;VC=SNV;PM;PMC;S3D;SLO;NSM;REF;INT;ASP;VLD;G5;HD;GNO;KGPhase1;KGPhase3;LSD;CAF=0.9261,0.07388;COMMON=1;TOPMED=0.970877,0.0291229
1	40737589	rs2076697	T	C	.	.	RS=2076697;RSPOS=40737589;dbSNPBuildID=96;SSR=0;SAO=1;VP=0x05016800030515053f100100;GENEINFO=ZMPSTE24:10269;WGT=1;VC=SNV;PM;PMC;SLO;REF;SYN;ASP;VLD;G5;HD;GNO;KGPhase1;KGPhase3;LSD;CAF=0.8722,0.1278;COMMON=1;TOPMED=0.921286,0.0787142
1	40766943	rs140041506	G	T	.	.	RS=140041506;RSPOS=40766943;dbSNPBuildID=134;SSR=0;SAO=0;VP=0x050028000a05050436000100;GENEINFO=COL9A2:1298;WGT=1;VC=SNV;PM;PMC;NSM;REF;ASP;VLD;G5;HD;KGPhase1;KGPhase3;CAF=0.9928,0.007188;COMMON=1;TOPMED=0.997802,0.00219795
1	40770477	rs145327896	T	G	.	.	RS=145327896;RSPOS=40770477;dbSNPBuildID=134;SSR=0;SAO=0;VP=0x050028000a05040436000100;GENEINFO=COL9A2:1298;WGT=1;VC=SNV;PM;PMC;NSM;REF;ASP;VLD;HD;KGPhase1;KGPhase3;CAF=0.9948,0.005192;COMMON=1;TOPMED=0.990315,0.00968473
1	43396396	rs144538918	G	A	.	.	RS=144538918;RSPOS=43396396;dbSNPBuildID=134;SSR=0;SAO=1;VP=0x050168000305040036100100;GENEINFO=SLC2A1:6513;WGT=1;VC=SNV;PM;PMC;SLO;REF;SYN;ASP;VLD;KGPhase1;KGPhase3;LSD;CAF=0.9912,0.008786;COMMON=1;TOPMED=0.992067,0.00793324
1	43803807	rs17292650	G	T	.	.	RS=17292650;RSPOS=43803807;dbSNPBuildID=123;SSR=0;SAO=1;VP=0x050368000a05150537110100;GENEINFO=MPL:4352;WGT=1;VC=SNV;PM;PMC;S3D;SLO;NSM;REF;ASP;VLD;G5;HD;GNO;KGPhase1;KGPhase3;LSD;OM;CAF=0.9856,0.01438;COMMON=1;TOPMED=0.980631,0.0193695
1	43890864	rs140831372	C	T	.	.	RS=140831372;RSPOS=43890864;dbSNPBuildID=134;SSR=0;SAO=0;VP=0x050028000305040036000100;GENEINFO=SZT2:23334;WGT=1;VC=SNV;PM;PMC;REF;SYN;ASP;VLD;KGPhase1;KGPhase3;CAF=0.9958,0.004193;COMMON=1;TOPMED=0.993715,0.00628477
1	43903355	rs149812437	A	C,T	.	.	RS=149812437;RSPOS=43903355;dbSNPBuildID=134;SSR=0;SAO=0;VP=0x050028000a05040436000100;GENEINFO=SZT2:23334;WGT=1;VC=SNV;PM;PMC;NSM;REF;ASP;VLD;HD;KGPhase1;KGPhase3;CAF=0.9984,.,0.001597;COMMON=1;TOPMED=0.997115,.,0.00288481
1	43904404	rs112461557	A	G,T	.	.	RS=112461557;RSPOS=43904404;dbSNPBuildID=132;SSR=0;SAO=0;VP=0x050128000305040036000100;GENEINFO=SZT2:23334;WGT=1;VC=SNV;PM;PMC;SLO;REF;SYN;ASP;VLD;KGPhase1;KGPhase3;CAF=0.9988,0.001198,.;COMMON=1;TOPMED=0.996978,0.00302219,.
1	43907225	rs150113647	T	C	.	.	RS=150113647;RSPOS=43907225;dbSNPBuildID=134;SSR=0;SAO=0;VP=0x050128000a05040436000100;GENEINFO=SZT2:23334;WGT=1;VC=SNV;PM;PMC;SLO;NSM;REF;ASP;VLD;HD;KGPhase1;KGPhase3;CAF=0.9992,0.0007987;COMMON=1;TOPMED=0.997115,0.00288481
1	45444038	rs11556200	G	A	.	.	RS=11556200;RSPOS=45444038;RV;dbSNPBuildID=120;SSR=0;SAO=0;VP=0x05012800030517053f000100;GENEINFO=EIF2B3:8891;WGT=1;VC=SNV;PM;PMC;SLO;REF;SYN;ASP;VLD;G5A;G5;HD;GNO;KGPhase1;KGPhase3;CAF=0.7035,0.2965;COMMON=1;TOPMED=0.699567,0.300433
1	45795043	rs3219496	G	T	.	.	RS=3219496;RSPOS=45795043;RV;dbSNPBuildID=106;SSR=0;SAO=0;VP=0x050028000a05040137000100;GENEINFO=MUTYH:4595;WGT=1;VC=SNV;PM;PMC;NSM;REF;ASP;VLD;GNO;KGPhase1;KGPhase3;CAF=0.998,0.001997;COMMON=1;TOPMED=0.998798,0.00120201
1	45797228	rs36053993	C	T	.	.	RS=36053993;RSPOS=45797228;RV;dbSNPBuildID=126;SSR=0;SAO=1;VP=0x050168000a05040536110100;GENEINFO=MUTYH:4595;WGT=1;VC=SNV;PM;PMC;SLO;NSM;REF;ASP;VLD;HD;GNO;KGPhase1;KGPhase3;LSD;OM;CAF=0.9976,0.002396;COMMON=1;TOPMED=0.997527,0.0024727
1	45799121	rs121908380	G	A,T	.	.	RS=121908380;RSPOS=45799121;RV;dbSNPBuildID=133;SSR=0;SAO=1;VP=0x050268480705040036110100;GENEINFO=MUTYH:4595;WGT=1;VC=SNV;PM;PMC;S3D;NSN;REF;SYN;U5;INT;ASP;VLD;KGPhase1;KGPhase3;LSD;OM;CAF=0.9994,0.000599,.;COMMON=1;TOPMED=0.998798,0.00120201,.
1	45800167	rs79777494	G	A	.	.	RS=79777494;RSPOS=45800167;dbSNPBuildID=131;SSR=0;SAO=1;VP=0x050068420a05040436100100;GENEINFO=MUTYH:4595;WGT=1;VC=SNV;PM;PMC;NSM;REF;U5;R5;ASP;VLD;HD;KGPhase1;KGPhase3;LSD;CAF=0.9982,0.001797;COMMON=1;TOPMED=0.999931,6.8686e-005
1	46655645	rs74374973	C	T	.	.	RS=74374973;RSPOS=46655645;dbSNPBuildID=131;SSR=0;SAO=1;VP=0x050068000a05040436110100;GENEINFO=POMGNT1:55624;WGT=1;VC=SNV;PM;PMC;NSM;REF;ASP;VLD;HD;KGPhase1;KGPhase3;LSD;OM;CAF=0.9948,0.005192;COMMON=1;TOPMED=0.992032,0.00796758
1	46657799	rs17102066	C	T	.	.	RS=17102066;RSPOS=46657799;dbSNPBuildID=123;SSR=0;SAO=0;VP=0x050200000a05040537000100;GENEINFO=POMGNT1:55624;WGT=1;VC=SNV;S3D;NSM;REF;ASP;VLD;HD;GNO;KGPhase1;KGPhase3;CAF=0.9972,0.002796;COMMON=1;TOPMED=0.99557,0.00443025
1	46660295	rs2292487	T	C	.	.	RS=2292487;RSPOS=46660295;dbSNPBuildID=100;SSR=0;SAO=0;VP=0x05012800030517053f000100;GENEINFO=POMGNT1:55624;WGT=1;VC=SNV;PM;PMC;SLO;REF;SYN;ASP;VLD;G5A;G5;HD;GNO;KGPhase1;KGPhase3;CAF=0.6665,0.3335;COMMON=1;TOPMED=0.67017,0.32983
1	46870761	rs324420	C	A	.	.	RS=324420;RSPOS=46870761;dbSNPBuildID=79;SSR=0;SAO=1;VP=0x050368000a0517053f110101;GENEINFO=FAAH:2166;WGT=1;VC=SNV;PM;PMC;S3D;SLO;NSM;REF;ASP;VLD;G5A;G5;HD;GNO;KGPhase1;KGPhase3;LSD;OM;CAF=0.7384,0.2616;COMMON=1;TOPMED=0.723401,0.276599
1	47716889	rs146387723	C	T	.	.	RS=146387723;RSPOS=47716889;dbSNPBuildID=134;SSR=0;SAO=0;VP=0x050128000305040436000100;GENEINFO=STIL:6491;WGT=1;VC=SNV;PM;PMC;SLO;REF;SYN;ASP;VLD;HD;KGPhase1;KGPhase3;CAF=0.995,0.004992;COMMON=1;TOPMED=0.995707,0.00429288
1	47717245	rs112563569	C	T	.	.	RS=112563569;RSPOS=47717245;dbSNPBuildID=132;SSR=0;SAO=1;VP=0x050168000a05040536100100;GENEINFO=STIL:6491;WGT=1;VC=SNV;PM;PMC;SLO;NSM;REF;ASP;VLD;HD;GNO;KGPhase1;KGPhase3;LSD;CAF=0.9938,0.00619;COMMON=1;TOPMED=0.989937,0.0100625
1	47767914	rs3125630	G	A	.	.	RS=3125630;RSPOS=47767914;dbSNPBuildID=103;SSR=0;SAO=1;VP=0x050168000a0515053f100100;GENEINFO=STIL:6491;WGT=1;VC=SNV;PM;PMC;SLO;NSM;REF;ASP;VLD;G5;HD;GNO;KGPhase1;KGPhase3;LSD;CAF=0.3936,0.6064;COMMON=1;TOPMED=0.368054,0.631946
1	53712727	rs5174	C	T	.	.	RS=5174;RSPOS=53712727;RV;dbSNPBuildID=52;SSR=0;SAO=1;VP=0x050168000a0515053f110100;GENEINFO=LRP8:7804;WGT=1;VC=SNV;PM;PMC;SLO;NSM;REF;ASP;VLD;G5;HD;GNO;KGPhase1;KGPhase3;LSD;OM;CAF=0.8556,0.1444;COMMON=1;TOPMED=0.764132,0.235868
1	55505266	rs28362201	G	C,T	.	.	RS=28362201;RSPOS=55505266;dbSNPBuildID=125;SSR=0;SAO=0;VP=0x050128420005150536000100;GENEINFO=PCSK9:255738;WGT=1;VC=SNV;PM;PMC;SLO;U5;R5;ASP;VLD;G5;HD;GNO;KGPhase1;KGPhase3;CAF=0.9706,.,0.02935;COMMON=1;TOPMED=0.96418,0.00034343,0.0354763
1	55505647	rs11591147	G	A,T	.	.	RS=11591147;RSPOS=55505647;dbSNPBuildID=120;SSR=0;SAO=1;VP=0x050368020a05040537130100;GENEINFO=PCSK9:255738;WGT=1;VC=SNV;PM;PMC;S3D;SLO;NSM;REF;R5;ASP;VLD;HD;GNO;KGPhase1;KGPhase3;LSD;MTP;OM;CAF=0.9936,.,0.00639;COMMON=1;TOPMED=0.992135,.,0.00786455
1	55505651	rs28385701	C	T	.	.	RS=28385701;RSPOS=55505651;dbSNPBuildID=125;SSR=0;SAO=0;VP=0x050328020305040536000100;GENEINFO=PCSK9:255738;WGT=1;VC=SNV;PM;PMC;S3D;SLO;REF;SYN;R5;ASP;VLD;HD;GNO;KGPhase1;KGPhase3;CAF=0.996,0.003994;COMMON=1;TOPMED=0.993234,0.00676557
1	55505668	rs11583680	C	G,T	.	.	RS=11583680;RSPOS=55505668;dbSNPBuildID=120;SSR=0;SAO=1;VP=0x050368020a05150537100100;GENEINFO=PCSK9:255738;WGT=1;VC=SNV;PM;PMC;S3D;SLO;NSM;REF;R5;ASP;VLD;G5;HD;GNO;KGPhase1;KGPhase3;LSD;CAF=0.9087,.,0.09125;COMMON=1;TOPMED=0.904835,.,0.0951645
1	55512222	rs67608943	C	G	.	.	RS=67608943;RSPOS=55512222;dbSNPBuildID=130;SSR=0;SAO=1;VP=0x05026808060504053e110100;GENEINFO=PCSK9:255738;WGT=1;VC=SNV;PM;PMC;S3D;NSN;REF;INT;ASP;VLD;HD;GNO;KGPhase1;KGPhase3;LSD;OM;CAF=0.9986,0.001398;COMMON=1;TOPMED=0.998798,0.00120201
1	55518370	rs7552471	C	T	.	.	RS=7552471;RSPOS=55518370;dbSNPBuildID=116;SSR=0;SAO=0;VP=0x050328000305150536000100;GENEINFO=PCSK9:255738;WGT=1;VC=SNV;PM;PMC;S3D;SLO;REF;SYN;ASP;VLD;G5;HD;GNO;KGPhase1;KGPhase3;CAF=0.9786,0.02137;COMMON=1;TOPMED=0.963562,0.0364379
1	55518385	rs41297883	C	T	.	.	RS=41297883;RSPOS=55518385;dbSNPBuildID=127;SSR=0;SAO=0;VP=0x050328000305040136000100;GENEINFO=PCSK9:255738;WGT=1;VC=SNV;PM;PMC;S3D;SLO;REF;SYN;ASP;VLD;GNO;KGPhase1;KGPhase3;CAF=0.9926,0.007388;COMMON=1;TOPMED=0.994883,0.00511711
1	55518418	rs28385710	C	T	.	.	RS=28385710;RSPOS=55518418;dbSNPBuildID=125;SSR=0;SAO=0;VP=0x050328000305040536000100;GENEINFO=PCSK9:255738;WGT=1;VC=SNV;PM;PMC;S3D;SLO;REF;SYN;ASP;VLD;HD;GNO;KGPhase1;KGPhase3;CAF=0.9936,0.00639;COMMON=1;TOPMED=0.998489,0.00151109
1	55523033	rs509504	A	G	.	.	RS=509504;RSPOS=55523033;dbSNPBuildID=83;SSR=0;SAO=0;VP=0x05032800030515053e000100;GENEINFO=PCSK9:255738;WGT=1;VC=SNV;PM;PMC;S3D;SLO;REF;SYN;ASP;VLD;G5;HD;GNO;KGPhase1;KGPhase3;CAF=0.01817,0.9818;COMMON=1;TOPMED=0.025929,0.974071
1	55523779	rs143275858	C	A	.	.	RS=143275858;RSPOS=55523779;dbSNPBuildID=134;SSR=0;SAO=0;VP=0x050228000a05040436000100;GENEINFO=PCSK9:255738;WGT=1;VC=SNV;PM;PMC;S3D;NSM;REF;ASP;VLD;HD;KGPhase1;KGPhase3;CAF=0.9986,0.001398;COMMON=1;TOPMED=0.999073,0.000927261
1	55523802	rs28362261	A	G	.	.	RS=28362261;RSPOS=55523802;dbSNPBuildID=125;SSR=0;SAO=0;VP=0x050328000a05040537000100;GENEINFO=PCSK9:255738;WGT=1;VC=SNV;PM;PMC;S3D;SLO;NSM;REF;ASP;VLD;HD;GNO;KGPhase1;KGPhase3;CAF=0.9936,0.00639;COMMON=1;TOPMED=0.992342,0.00765849
1	55523855	rs28362263	G	A	.	.	RS=28362263;RSPOS=55523855;dbSNPBuildID=125;SSR=0;SAO=0;VP=0x050328080a05150536000100;GENEINFO=PCSK9:255738;WGT=1;VC=SNV;PM;PMC;S3D;SLO;NSM;REF;INT;ASP;VLD;G5;HD;GNO;KGPhase1;KGPhase3;CAF=0.9734,0.02656;COMMON=1;TOPMED=0.95659,0.0434096
1	55524197	rs540796	A	G	.	.	RS=540796;RSPOS=55524197;dbSNPBuildID=83;SSR=0;SAO=0;VP=0x05032800030515053f000100;GENEINFO=PCSK9:255738;WGT=1;VC=SNV;PM;PMC;S3D;SLO;REF;SYN;ASP;VLD;G5;HD;GNO;KGPhase1;KGPhase3;CAF=0.1308,0.8692;COMMON=1;TOPMED=0.17041,0.82959
1	55524222	rs141502002	C	T	.	.	RS=141502002;RSPOS=55524222;dbSNPBuildID=134;SSR=0;SAO=0;VP=0x050328000a05040436000100;GENEINFO=PCSK9:255738;WGT=1;VC=SNV;PM;PMC;S3D;SLO;NSM;REF;ASP;VLD;HD;KGPhase1;KGPhase3;CAF=0.9982,0.001797;COMMON=1;TOPMED=0.996222,0.00377773
1	55524237	rs562556	G	A	.	.	RS=562556;RSPOS=55524237;dbSNPBuildID=83;SSR=0;SAO=0;VP=0x050328000a0515053f000101;GENEINFO=PCSK9:255738;WGT=1;VC=SNV;PM;PMC;S3D;SLO;NSM;REF;ASP;VLD;G5;HD;GNO;KGPhase1;KGPhase3;CAF=0.131,0.869;COMMON=1;TOPMED=0.170444,0.829556
1	55525313	rs28362270	A	G	.	.	RS=28362270;RSPOS=55525313;dbSNPBuildID=125;SSR=0;SAO=0;VP=0x050300000a05040536000100;GENEINFO=PCSK9:255738;WGT=1;VC=SNV;S3D;SLO;NSM;REF;ASP;VLD;HD;GNO;KGPhase1;KGPhase3;CAF=0.9958,0.004193;COMMON=1;TOPMED=0.994814,0.0051858
1	63872032	rs35383149	T	C	.	.	RS=35383149;RSPOS=63872032;RV;dbSNPBuildID=126;SSR=0;SAO=1;VP=0x050168000a05140536110100;GENEINFO=ALG6:29929;WGT=1;VC=SNV;PM;PMC;SLO;NSM;REF;ASP;VLD;HD;GNO;KGPhase1;KGPhase3;LSD;OM;CAF=0.9866,0.01338;COMMON=1;TOPMED=0.974105,0.0258946
1	63877642	rs59848367	C	G,T	.	.	RS=59848367;RSPOS=63877642;dbSNPBuildID=129;SSR=0;SAO=1;VP=0x050160000b0515053e100100;GENEINFO=ALG6:29929;WGT=1;VC=SNV;PM;SLO;NSM;REF;SYN;ASP;VLD;G5;HD;GNO;KGPhase1;KGPhase3;LSD;CAF=0.978,.,0.02196;COMMON=1;TOPMED=0.965897,.,0.0341026
1	63877667	rs61755863	A	G	.	.	RS=61755863;RSPOS=63877667;dbSNPBuildID=129;SSR=0;SAO=1;VP=0x050168000a05040536100100;GENEINFO=ALG6:29929;WGT=1;VC=SNV;PM;PMC;SLO;NSM;REF;ASP;VLD;HD;GNO;KGPhase1;KGPhase3;LSD;CAF=0.992,0.007987;COMMON=1;TOPMED=0.989388,0.010612
1	63881552	rs4630153	C	T	.	.	RS=4630153;RSPOS=63881552;dbSNPBuildID=111;SSR=0;SAO=0;VP=0x050128000a0517053e000100;GENEINFO=ALG6:29929;WGT=1;VC=SNV;PM;PMC;SLO;NSM;REF;ASP;VLD;G5A;G5;HD;GNO;KGPhase1;KGPhase3;CAF=0.1695,0.8305;COMMON=1;TOPMED=0.220413,0.779587
1	63894794	rs116660078	T	C	.	.	RS=116660078;RSPOS=63894794;dbSNPBuildID=132;SSR=0;SAO=0;VP=0x050028000305040436000100;GENEINFO=ALG6:29929;WGT=1;VC=SNV;PM;PMC;REF;SYN;ASP;VLD;HD;KGPhase1;KGPhase3;CAF=0.9968,0.003195;COMMON=1;TOPMED=0.993337,0.00666255
1	67705958	rs11209026	G	A	.	.	RS=11209026;RSPOS=67705958;dbSNPBuildID=120;SSR=0;SAO=1;VP=0x050168000a05150537130100;GENEINFO=IL23R:149233;WGT=1;VC=SNV;PM;PMC;SLO;NSM;REF;ASP;VLD;G5;HD;GNO;KGPhase1;KGPhase3;LSD;MTP;OM;CAF=0.9772,0.02276;COMMON=1;TOPMED=0.955491,0.0445086
1	70881670	rs28941785	C	A,T	.	.	RS=28941785;RSPOS=70881670;dbSNPBuildID=130;SSR=0;SAO=1;VP=0x050268400a05040436110100;GENEINFO=CTH:1491;WGT=1;VC=SNV;PM;PMC;S3D;NSM;REF;U5;ASP;VLD;HD;KGPhase1;KGPhase3;LSD;OM;CAF=0.9974,.,0.002596;COMMON=1;TOPMED=0.994608,.,0.00539185
1	70904800	rs1021737	G	T	.	.	RS=1021737;RSPOS=70904800;dbSNPBuildID=86;SSR=0;SAO=1;VP=0x050368000a0515053f110100;GENEINFO=CTH:1491;WGT=1;VC=SNV;PM;PMC;S3D;SLO;NSM;REF;ASP;VLD;G5;HD;GNO;KGPhase1;KGPhase3;LSD;OM;CAF=0.7947,0.2053;COMMON=1;TOPMED=0.793358,0.206642
1	76198337	rs147559466	G	A	.	.	RS=147559466;RSPOS=76198337;dbSNPBuildID=134;SSR=0;SAO=0;VP=0x050328400a05040436000100;GENEINFO=ACADM:34;WGT=1;VC=SNV;PM;PMC;S3D;SLO;NSM;REF;U5;ASP;VLD;HD;KGPhase1;KGPhase3;CAF=0.998,0.001997;COMMON=1;TOPMED=0.99897,0.00103029
1	76199277	rs74090726	A	C	.	.	RS=74090726;RSPOS=76199277;dbSNPBuildID=130;SSR=0;SAO=1;VP=0x050368080305150536100100;GENEINFO=ACADM:34;WGT=1;VC=SNV;PM;PMC;S3D;SLO;REF;SYN;INT;ASP;VLD;G5;HD;GNO;KGPhase1;KGPhase3;LSD;CAF=0.9599,0.04014;COMMON=1;TOPMED=0.936362,0.0636376
1	76205685	rs78392995	T	G	.	.	RS=78392995;RSPOS=76205685;dbSNPBuildID=132;SSR=0;SAO=0;VP=0x05032840030515043e000100;GENEINFO=ACADM:34;WGT=1;VC=SNV;PM;PMC;S3D;SLO;REF;SYN;U5;ASP;VLD;G5;HD;KGPhase1;KGPhase3;CAF=0.9762,0.02376;COMMON=1;TOPMED=0.970705,0.0292946
1	76211569	rs2229249	A	G,T	.	.	RS=2229249;RSPOS=76211569;dbSNPBuildID=135;SSR=0;SAO=0;VP=0x050228020305040036000100;GENEINFO=DLSTP1:1744|ACADM:34;WGT=1;VC=SNV;PM;PMC;S3D;REF;SYN;R5;ASP;VLD;KGPhase1;KGPhase3;CAF=0.9962,0.003794,.;COMMON=1;TOPMED=0.998661,0.00133938,.
1	76226846	rs77931234	A	C,G	.	.	RS=77931234;RSPOS=76226846;RV;dbSNPBuildID=131;SSR=0;SAO=1;VP=0x050268000a05040436110100;GENEINFO=ACADM:34;WGT=1;VC=SNV;PM;PMC;S3D;NSM;REF;ASP;VLD;HD;KGPhase1;KGPhase3;LSD;OM;CAF=0.999,.,0.0009984;COMMON=1;TOPMED=0.997356,.,0.00264441
1	76228525	rs143911981	C	T	.	.	RS=143911981;RSPOS=76228525;dbSNPBuildID=134;SSR=0;SAO=0;VP=0x050028800005040436000100;GENEINFO=ACADM:34;WGT=1;VC=SNV;PM;PMC;U3;ASP;VLD;HD;KGPhase1;KGPhase3;CAF=0.991,0.008986;COMMON=1;TOPMED=0.995501,0.00449894
1	78392121	rs372065024	T	C	.	.	RS=372065024;RSPOS=78392121;dbSNPBuildID=138;SSR=0;SAO=0;VP=0x050028080a05040026000100;GENEINFO=NEXN:91624;WGT=1;VC=SNV;PM;PMC;NSM;REF;INT;ASP;VLD;KGPhase3;CAF=0.9982,0.001797;COMMON=1;TOPMED=0.999828,0.000171715
1	78395131	rs201763096	A	C	.	.	RS=201763096;RSPOS=78395131;dbSNPBuildID=137;SSR=0;SAO=1;VP=0x050168000a05040426100100;GENEINFO=NEXN:91624;WGT=1;VC=SNV;PM;PMC;SLO;NSM;REF;ASP;VLD;HD;KGPhase3;LSD;CAF=0.9968,0.003195;COMMON=1;TOPMED=0.998626,0.00137372
1	93299193	rs58263806	G	A	.	.	RS=58263806;RSPOS=93299193;dbSNPBuildID=129;SSR=0;SAO=0;VP=0x050360080305150536100100;GENEINFO=RPL5:6125|FAM69A:388650;WGT=1;VC=SNV;PM;S3D;SLO;REF;SYN;INT;ASP;VLD;G5;HD;GNO;KGPhase1;KGPhase3;LSD;CAF=0.9758,0.02416;COMMON=1;TOPMED=0.968164,0.031836
1	93300404	rs113792800	T	C	.	.	RS=113792800;RSPOS=93300404;dbSNPBuildID=132;SSR=0;SAO=0;VP=0x050360080305140136100100;GENEINFO=RPL5:6125|FAM69A:388650;WGT=1;VC=SNV;PM;S3D;SLO;REF;SYN;INT;ASP;VLD;GNO;KGPhase1;KGPhase3;LSD;CAF=0.9858,0.01418;COMMON=1;TOPMED=0.992548,0.00745243
1	93303114	rs11540832	A	G	.	.	RS=11540832;RSPOS=93303114;dbSNPBuildID=120;SSR=0;SAO=0;VP=0x0503600c0a05040537100100;GENEINFO=RPL5:6125|FAM69A:388650|SNORD21:6083;WGT=1;VC=SNV;PM;S3D;SLO;NSM;REF;INT;R3;ASP;VLD;HD;GNO;KGPhase1;KGPhase3;LSD;CAF=0.9978,0.002196;COMMON=1;TOPMED=0.996085,0.0039151
1	94463617	rs1800555	C	T	.	.	RS=1800555;RSPOS=94463617;RV;dbSNPBuildID=89;SSR=0;SAO=1;VP=0x050168000a05040537110100;GENEINFO=ABCA4:24;WGT=1;VC=SNV;PM;PMC;SLO;NSM;REF;ASP;VLD;HD;GNO;KGPhase1;KGPhase3;LSD;OM;CAF=0.996,0.003994;COMMON=1;TOPMED=0.993715,0.00628477
1	94466624	rs62642564	C	G,T	.	.	RS=62642564;RSPOS=94466624;RV;dbSNPBuildID=133;SSR=0;SAO=1;VP=0x050368000a05040436100100;GENEINFO=ABCA4:24;WGT=1;VC=SNV;PM;PMC;S3D;SLO;NSM;REF;ASP;VLD;HD;KGPhase1;KGPhase3;LSD;CAF=0.9954,.,0.004593;COMMON=1;TOPMED=0.989731,.,0.0102686
1	94467548	rs41292677	C	G	.	.	RS=41292677;RSPOS=94467548;dbSNPBuildID=127;SSR=0;SAO=1;VP=0x050368000a05040536110100;GENEINFO=ABCA4:24;WGT=1;VC=SNV;PM;PMC;S3D;SLO;NSM;REF;ASP;VLD;HD;GNO;KGPhase1;KGPhase3;LSD;OM;CAF=0.9972,0.002796;COMMON=1;TOPMED=0.997184,0.00281613
1	94471025	rs148460146	C	T	.	.	RS=148460146;RSPOS=94471025;dbSNPBuildID=134;SSR=0;SAO=1;VP=0x050260000a05040436100100;GENEINFO=ABCA4:24;WGT=1;VC=SNV;PM;S3D;NSM;REF;ASP;VLD;HD;KGPhase1;KGPhase3;LSD;CAF=0.9988,0.001198;COMMON=1;TOPMED=0.999725,0.000274744
1	94485257	rs61750563	C	T	.	.	RS=61750563;RSPOS=94485257;RV;dbSNPBuildID=134;SSR=0;SAO=1;VP=0x050160000a05040436100100;GENEINFO=ABCA4:24;WGT=1;VC=SNV;PM;SLO;NSM;REF;ASP;VLD;HD;KGPhase1;KGPhase3;LSD;CAF=0.9992,0.0007987;COMMON=1;TOPMED=0.998901,0.00109898
1	94487404	rs113106943	C	T	.	.	RS=113106943;RSPOS=94487404;dbSNPBuildID=132;SSR=0;SAO=0;VP=0x050028000a05040436000100;GENEINFO=ABCA4:24;WGT=1;VC=SNV;PM;PMC;NSM;REF;ASP;VLD;HD;KGPhase1;KGPhase3;CAF=0.9996,0.0003994;COMMON=1;TOPMED=0.999244,0.000755546
1	94490534	rs62642575	G	A	.	.	RS=62642575;RSPOS=94490534;RV;dbSNPBuildID=134;SSR=0;SAO=1;VP=0x050168000a05040426100100;GENEINFO=ABCA4:24;WGT=1;VC=SNV;PM;PMC;SLO;NSM;REF;ASP;VLD;HD;KGPhase3;LSD;CAF=0.9994,0.000599;COMMON=1;TOPMED=0.999966,3.4343e-005
1	94496602	rs1801666	G	A,T	.	.	RS=1801666;RSPOS=94496602;RV;dbSNPBuildID=89;SSR=0;SAO=1;VP=0x050168000305150436100100;GENEINFO=ABCA4:24;WGT=1;VC=SNV;PM;PMC;SLO;REF;SYN;ASP;VLD;G5;HD;KGPhase1;KGPhase3;LSD;CAF=0.985,0.003195,0.01178;COMMON=1;TOPMED=0.983344,.,0.0166564
1	94502755	rs147884766	C	T	.	.	RS=147884766;RSPOS=94502755;dbSNPBuildID=134;SSR=0;SAO=1;VP=0x050060000305040036100100;GENEINFO=ABCA4:24;WGT=1;VC=SNV;PM;REF;SYN;ASP;VLD;KGPhase1;KGPhase3;LSD;CAF=0.9984,0.001597;COMMON=1;TOPMED=0.99763,0.00236967
1	94505604	rs61750126	A	C	.	.	RS=61750126;RSPOS=94505604;RV;dbSNPBuildID=131;SSR=0;SAO=1;VP=0x050168000a05150436110100;GENEINFO=ABCA4:24;WGT=1;VC=SNV;PM;PMC;SLO;NSM;REF;ASP;VLD;G5;HD;KGPhase1;KGPhase3;LSD;OM;CAF=0.9708,0.02915;COMMON=1;TOPMED=0.958205,0.0417955
1	94508969	rs61751374	G	A	.	.	RS=61751374;RSPOS=94508969;RV;dbSNPBuildID=133;SSR=0;SAO=1;VP=0x050368000a05040436110100;GENEINFO=ABCA4:24;WGT=1;VC=SNV;PM;PMC;S3D;SLO;NSM;REF;ASP;VLD;HD;KGPhase1;KGPhase3;LSD;OM;CAF=0.9992,0.0007987;COMMON=1;TOPMED=0.998832,0.00116766
1	94512565	rs1801581	C	A,T	.	.	RS=1801581;RSPOS=94512565;RV;dbSNPBuildID=89;SSR=0;SAO=1;VP=0x050168000a0514053e110100;GENEINFO=ABCA4:24;WGT=1;VC=SNV;PM;PMC;SLO;NSM;REF;ASP;VLD;HD;GNO;KGPhase1;KGPhase3;LSD;OM;CAF=0.9846,.,0.01538;COMMON=1;TOPMED=0.972835,.,0.0271653
1	94512602	rs58331765	C	A,T	.	.	RS=58331765;RSPOS=94512602;dbSNPBuildID=129;SSR=0;SAO=1;VP=0x050168000a05040536110100;GENEINFO=ABCA4:24;WGT=1;VC=SNV;PM;PMC;SLO;NSM;REF;ASP;VLD;HD;GNO;KGPhase1;KGPhase3;LSD;OM;CAF=0.9972,.,0.002796;COMMON=1;TOPMED=0.997871,0.000103029,0.00202624
1	94514475	rs61749441	C	A,T	.	.	RS=61749441;RSPOS=94514475;RV;dbSNPBuildID=134;SSR=0;SAO=1;VP=0x050168000a05040436100100;GENEINFO=ABCA4:24;WGT=1;VC=SNV;PM;PMC;SLO;NSM;REF;ASP;VLD;HD;KGPhase1;KGPhase3;LSD;CAF=0.9996,.,0.0003994;COMMON=1;TOPMED=0.999966,.,3.4343e-005
1	94514477	rs61749440	G	A	.	.	RS=61749440;RSPOS=94514477;RV;dbSNPBuildID=129;SSR=0;SAO=1;VP=0x050168000a05040436100100;GENEINFO=ABCA4:24;WGT=1;VC=SNV;PM;PMC;SLO;NSM;REF;ASP;VLD;HD;KGPhase1;KGPhase3;LSD;CAF=0.9984,0.001597;COMMON=1;TOPMED=0.999347,0.000652517
1	94517254	rs76157638	C	G	.	.	RS=76157638;RSPOS=94517254;dbSNPBuildID=134;SSR=0;SAO=1;VP=0x050168000a05040436110100;GENEINFO=ABCA4:24;WGT=1;VC=SNV;PM;PMC;SLO;NSM;REF;ASP;VLD;HD;KGPhase1;KGPhase3;LSD;OM;CAF=0.9988,0.001198;COMMON=1;TOPMED=0.996806,0.0031939
1	94528142	rs61754024	A	C	.	.	RS=61754024;RSPOS=94528142;RV;dbSNPBuildID=137;SSR=0;SAO=1;VP=0x050168000a05040436100100;GENEINFO=ABCA4:24;WGT=1;VC=SNV;PM;PMC;SLO;NSM;REF;ASP;VLD;HD;KGPhase1;KGPhase3;LSD;CAF=0.999,0.0009984;COMMON=1;TOPMED=0.998558,0.00144241
1	94564441	rs144310835	C	A,T	.	.	RS=144310835;RSPOS=94564441;dbSNPBuildID=134;SSR=0;SAO=0;VP=0x050000000a05040026000100;GENEINFO=ABCA4:24;WGT=1;VC=SNV;NSM;REF;ASP;VLD;KGPhase3;CAF=0.9982,0.0007987,0.0009984;COMMON=1;TOPMED=0.99739,0.00178584,0.000824232
1	94564500	rs61748536	G	A,C	.	.	RS=61748536;RSPOS=94564500;RV;dbSNPBuildID=132;SSR=0;SAO=1;VP=0x050168000b05040436100100;GENEINFO=ABCA4:24;WGT=1;VC=SNV;PM;PMC;SLO;NSM;REF;SYN;ASP;VLD;HD;KGPhase1;KGPhase3;LSD;CAF=0.9922,0.004193,0.003594;COMMON=1;TOPMED=0.987259,0.00528882,0.00745243
1	94568686	rs62646862	C	A,T	.	.	RS=62646862;RSPOS=94568686;RV;dbSNPBuildID=137;SSR=0;SAO=1;VP=0x050168000a05040436100100;GENEINFO=ABCA4:24;WGT=1;VC=SNV;PM;PMC;SLO;NSM;REF;ASP;VLD;HD;KGPhase1;KGPhase3;LSD;CAF=0.9984,.,0.001597;COMMON=1;TOPMED=0.997768,.,0.0022323
1	94578618	rs62645958	C	T	.	.	RS=62645958;RSPOS=94578618;RV;dbSNPBuildID=137;SSR=0;SAO=1;VP=0x050168000a05040426100100;GENEINFO=ABCA4:24;WGT=1;VC=SNV;PM;PMC;SLO;NSM;REF;ASP;VLD;HD;KGPhase3;LSD;CAF=0.9996,0.0003994;COMMON=1;TOPMED=0.999931,6.8686e-005
1	97547947	rs67376798	T	A	.	.	RS=67376798;RSPOS=97547947;dbSNPBuildID=130;SSR=0;SAO=1;VP=0x050368000a05040436110100;GENEINFO=DPYD:1806;WGT=1;VC=SNV;PM;PMC;S3D;SLO;NSM;REF;ASP;VLD;HD;KGPhase1;KGPhase3;LSD;OM;CAF=0.9978,0.002196;COMMON=1;TOPMED=0.99715,0.00285047
1	98165091	rs2297595	T	C	.	.	RS=2297595;RSPOS=98165091;dbSNPBuildID=100;SSR=0;SAO=1;VP=0x050378000a05150537100100;GENEINFO=DPYD:1806;WGT=1;VC=SNV;PM;TPA;PMC;S3D;SLO;NSM;REF;ASP;VLD;G5;HD;GNO;KGPhase1;KGPhase3;LSD;CAF=0.9435,0.05651;COMMON=1;TOPMED=0.932276,0.0677244
1	98293683	rs189768576	G	A	.	.	RS=189768576;RSPOS=98293683;dbSNPBuildID=135;SSR=0;SAO=0;VP=0x050200000605040436000100;GENEINFO=DPYD:1806;WGT=1;VC=SNV;S3D;NSN;REF;ASP;VLD;HD;KGPhase1;KGPhase3;CAF=0.9994,0.000599;COMMON=1
1	98348885	rs1801265	G	A	.	.	RS=1801265;RSPOS=98348885;RV;dbSNPBuildID=89;SSR=0;SAO=1;VP=0x050178080a0515053f110100;GENEINFO=DPYD:1806;WGT=1;VC=SNV;PM;TPA;PMC;SLO;NSM;REF;INT;ASP;VLD;G5;HD;GNO;KGPhase1;KGPhase3;LSD;OM;CAF=0.2602,0.7398;COMMON=1
1	100327088	rs35278779	A	G	.	.	RS=35278779;RSPOS=100327088;RV;dbSNPBuildID=126;SSR=0;SAO=0;VP=0x050128000a05150536000100;GENEINFO=AGL:178;WGT=1;VC=SNV;PM;PMC;SLO;NSM;REF;ASP;VLD;G5;HD;GNO;KGPhase1;KGPhase3;CAF=0.9832,0.01677;COMMON=1;TOPMED=0.977849,0.0221512
1	100343254	rs141043166	G	A,C	.	.	RS=141043166;RSPOS=100343254;dbSNPBuildID=134;SSR=0;SAO=0;VP=0x050128000a05040436000100;GENEINFO=AGL:178;WGT=1;VC=SNV;PM;PMC;SLO;NSM;REF;ASP;VLD;HD;KGPhase1;KGPhase3;CAF=0.997,0.002995,.;COMMON=1;TOPMED=0.995158,0.00484237,.
1	100681558	rs79292123	G	A	.	.	RS=79292123;RSPOS=100681558;dbSNPBuildID=134;SSR=0;SAO=0;VP=0x050028000305040036000100;GENEINFO=DBT:1629;WGT=1;VC=SNV;PM;PMC;REF;SYN;ASP;VLD;KGPhase1;KGPhase3;CAF=0.9988,0.001198;COMMON=1;TOPMED=0.998558,0.00144241
1	100681587	rs146249007	A	G	.	.	RS=146249007;RSPOS=100681587;dbSNPBuildID=134;SSR=0;SAO=0;VP=0x050128000a05040436000100;GENEINFO=DBT:1629;WGT=1;VC=SNV;PM;PMC;SLO;NSM;REF;ASP;VLD;HD;KGPhase1;KGPhase3;CAF=0.9966,0.003395;COMMON=1;TOPMED=0.994059,0.00594134
1	100681641	rs74103423	C	A	.	.	RS=74103423;RSPOS=100681641;dbSNPBuildID=130;SSR=0;SAO=0;VP=0x050128000605040536000100;GENEINFO=DBT:1629;WGT=1;VC=SNV;PM;PMC;SLO;NSN;REF;ASP;VLD;HD;GNO;KGPhase1;KGPhase3;CAF=0.9988,0.001198;COMMON=1;TOPMED=0.999794,0.000206058
1	100706416	rs145674833	A	G	.	.	RS=145674833;RSPOS=100706416;dbSNPBuildID=134;SSR=0;SAO=1;VP=0x050068400a05040436100100;GENEINFO=DBT:1629;WGT=1;VC=SNV;PM;PMC;NSM;REF;U5;ASP;VLD;HD;KGPhase1;KGPhase3;LSD;CAF=0.995,0.004992;COMMON=1;TOPMED=0.996325,0.0036747
1	103354138	rs1676486	A	G	.	.	RS=1676486;RSPOS=103354138;dbSNPBuildID=89;SSR=0;SAO=0;VP=0x050128000a0515053f000101;GENEINFO=COL11A1:1301;WGT=1;VC=SNV;PM;PMC;SLO;NSM;REF;ASP;VLD;G5;HD;GNO;KGPhase1;KGPhase3;CAF=0.2171,0.7829;COMMON=1;TOPMED=0.184456,0.815544
1	109472550	rs140949805	G	A	.	.	RS=140949805;RSPOS=109472550;dbSNPBuildID=134;SSR=0;SAO=0;VP=0x050028800305040026000100;GENEINFO=CLCC1:23155|GPSM2:29899;WGT=1;VC=SNV;PM;PMC;REF;SYN;U3;ASP;VLD;KGPhase3;CAF=0.9994,0.000599;COMMON=1;TOPMED=0.997562,0.00243835
1	112525085	rs17221819	G	A	.	.	RS=17221819;RSPOS=112525085;RV;dbSNPBuildID=126;SSR=0;SAO=1;VP=0x05037800030515053f100100;GENEINFO=KCND3:3752;WGT=1;VC=SNV;PM;TPA;PMC;S3D;SLO;REF;SYN;ASP;VLD;G5;HD;GNO;KGPhase1;KGPhase3;LSD;CAF=0.9529,0.04712;COMMON=1;TOPMED=0.921045,0.0789546
1	114439025	rs114201291	A	G	.	.	RS=114201291;RSPOS=114439025;dbSNPBuildID=132;SSR=0;SAO=1;VP=0x050368080305040436100100;GENEINFO=AP4B1:10717|AP4B1-AS1:100287722;WGT=1;VC=SNV;PM;PMC;S3D;SLO;REF;SYN;INT;ASP;VLD;HD;KGPhase1;KGPhase3;LSD;CAF=0.9962,0.003794;COMMON=1;TOPMED=0.988495,0.0115049
1	114443899	rs17464525	G	A	.	.	RS=17464525;RSPOS=114443899;dbSNPBuildID=123;SSR=0;SAO=1;VP=0x0503600c0305150537100101;GENEINFO=AP4B1:10717|AP4B1-AS1:100287722;WGT=1;VC=SNV;PM;S3D;SLO;REF;SYN;INT;R3;ASP;VLD;G5;HD;GNO;KGPhase1;KGPhase3;LSD;CAF=0.8776,0.1224;COMMON=1;TOPMED=0.85363,0.14637
1	114444444	rs34751342	T	G	.	.	RS=34751342;RSPOS=114444444;dbSNPBuildID=126;SSR=0;SAO=1;VP=0x050360080305150536100100;GENEINFO=AP4B1:10717;WGT=1;VC=SNV;PM;S3D;SLO;REF;SYN;INT;ASP;VLD;G5;HD;GNO;KGPhase1;KGPhase3;LSD;CAF=0.9784,0.02157;COMMON=1;TOPMED=0.975101,0.0248987
1	115220086	rs121912682	C	T	.	.	RS=121912682;RSPOS=115220086;RV;dbSNPBuildID=133;SSR=0;SAO=1;VP=0x050268000a05040036110100;GENEINFO=AMPD1:270;WGT=1;VC=SNV;PM;PMC;S3D;NSM;REF;ASP;VLD;KGPhase1;KGPhase3;LSD;OM;CAF=0.9978,0.002196;COMMON=1;TOPMED=0.999966,3.4343e-005
1	115220593	rs35859650	G	A	.	.	RS=35859650;RSPOS=115220593;dbSNPBuildID=126;SSR=0;SAO=1;VP=0x050368000a05040536110100;GENEINFO=AMPD1:270;WGT=1;VC=SNV;PM;PMC;S3D;SLO;NSM;REF;ASP;VLD;HD;GNO;KGPhase1;KGPhase3;LSD;OM;CAF=0.9978,0.002196;COMMON=1;TOPMED=0.997665,0.00233533
1	115222237	rs34526199	T	A	.	.	RS=34526199;RSPOS=115222237;dbSNPBuildID=126;SSR=0;SAO=0;VP=0x050328000a05140536000100;GENEINFO=AMPD1:270;WGT=1;VC=SNV;PM;PMC;S3D;SLO;NSM;REF;ASP;VLD;HD;GNO;KGPhase1;KGPhase3;CAF=0.989,0.01098;COMMON=1;TOPMED=0.975273,0.024727
1	116243874	rs397516641	ATCG	A,AGTC	.	.	RS=397516641;RSPOS=116243875;RV;dbSNPBuildID=136;SSR=0;SAO=1;VP=0x050068000005040026100200;GENEINFO=CASQ2:845;WGT=1;VC=DIV;PM;PMC;ASP;VLD;KGPhase3;LSD;CAF=0.9986,0.001398,.;COMMON=1;TOPMED=0.997287,0.0027131,.
1	116243931	rs148824162	T	A,C	.	.	RS=148824162;RSPOS=116243931;dbSNPBuildID=137;SSR=0;SAO=0;VP=0x050028000b05040036000100;GENEINFO=CASQ2:845;WGT=1;VC=SNV;PM;PMC;NSM;REF;SYN;ASP;VLD;KGPhase1;KGPhase3;CAF=0.9984,0.001597,.;COMMON=1;TOPMED=0.999794,0.000206058,.
1	116245551	rs28730712	A	G	.	.	RS=28730712;RSPOS=116245551;RV;dbSNPBuildID=125;SSR=0;SAO=0;VP=0x050328000305150536000100;GENEINFO=CASQ2:845;WGT=1;VC=SNV;PM;PMC;S3D;SLO;REF;SYN;ASP;VLD;G5;HD;GNO;KGPhase1;KGPhase3;CAF=0.9824,0.01757;COMMON=1;TOPMED=0.970156,0.0298441
1	116269619	rs28730716	T	C	.	.	RS=28730716;RSPOS=116269619;RV;dbSNPBuildID=125;SSR=0;SAO=1;VP=0x050368080a05150536100100;GENEINFO=CASQ2:845;WGT=1;VC=SNV;PM;PMC;S3D;SLO;NSM;REF;INT;ASP;VLD;G5;HD;GNO;KGPhase1;KGPhase3;LSD;CAF=0.9716,0.02835;COMMON=1;TOPMED=0.962326,0.0376743
1	116310937	rs10801999	C	T	.	.	RS=10801999;RSPOS=116310937;dbSNPBuildID=120;SSR=0;SAO=0;VP=0x050338000a05150537000100;GENEINFO=CASQ2:845;WGT=1;VC=SNV;PM;TPA;PMC;S3D;SLO;NSM;REF;ASP;VLD;G5;HD;GNO;KGPhase1;KGPhase3;CAF=0.9696,0.03035;COMMON=1;TOPMED=0.991346,0.00865444
1	116310965	rs74114618	C	A,T	.	.	RS=74114618;RSPOS=116310965;dbSNPBuildID=130;SSR=0;SAO=0;VP=0x050328000305040536000100;GENEINFO=CASQ2:845;WGT=1;VC=SNV;PM;PMC;S3D;SLO;REF;SYN;ASP;VLD;HD;GNO;KGPhase1;KGPhase3;CAF=0.9954,.,0.004593;COMMON=1;TOPMED=0.996188,0.000103029,0.00370905
1	120300050	rs142637231	G	A,T	.	.	RS=142637231;RSPOS=120300050;dbSNPBuildID=134;SSR=0;SAO=0;VP=0x050260000705040436100100;GENEINFO=HMGCS2:3158;WGT=1;VC=SNV;PM;S3D;NSN;REF;SYN;ASP;VLD;HD;KGPhase1;KGPhase3;LSD;CAF=0.9964,.,0.003594;COMMON=1;TOPMED=0.996188,3.4343e-005,0.00377773
1	120468201	rs41313282	A	T	.	.	RS=41313282;RSPOS=120468201;dbSNPBuildID=127;SSR=0;SAO=1;VP=0x050068000a05040436100100;GENEINFO=NOTCH2:4853;WGT=1;VC=SNV;PM;PMC;NSM;REF;ASP;VLD;HD;KGPhase1;KGPhase3;LSD;CAF=0.9978,0.002196;COMMON=1;TOPMED=0.996222,0.00377773
1	145507646	rs139428292	G	A,T	.	.	RS=139428292;RSPOS=145507646;dbSNPBuildID=134;SSR=0;SAO=3;VP=0x050168400005040036110100;GENEINFO=RBM8A:9939;WGT=1;VC=SNV;PM;PMC;SLO;U5;ASP;VLD;KGPhase1;KGPhase3;LSD;OM;CAF=0.9904,0.009585,.;COMMON=1
1	145507765	rs201779890	G	C	.	.	RS=201779890;RSPOS=145507765;dbSNPBuildID=136;SSR=0;SAO=3;VP=0x050068480005040036110100;GENEINFO=RBM8A:9939;WGT=1;VC=SNV;PM;PMC;U5;INT;ASP;VLD;KGPhase1;KGPhase3;LSD;OM;CAF=0.9992,0.0007987;COMMON=1
1	147380823	rs80358202	T	A,G	.	.	RS=80358202;RSPOS=147380823;dbSNPBuildID=132;SSR=0;SAO=1;VP=0x050068000b05040436110100;GENEINFO=GJA8:2703;WGT=1;VC=SNV;PM;PMC;NSM;REF;SYN;ASP;VLD;HD;KGPhase1;KGPhase3;LSD;OM;CAF=0.9992,.,0.0007987;COMMON=1
1	152277415	rs149484917	G	C	.	.	RS=149484917;RSPOS=152277415;dbSNPBuildID=134;SSR=0;SAO=0;VP=0x050060000605040036100100;GENEINFO=FLG:2312;WGT=1;VC=SNV;PM;NSN;REF;ASP;VLD;KGPhase1;KGPhase3;LSD;CAF=0.998,0.001997;COMMON=1;TOPMED=0.996772,0.00322824
1	152280098	rs374588791	C	A,T	.	.	RS=374588791;RSPOS=152280098;dbSNPBuildID=138;SSR=0;SAO=0;VP=0x050000000e05040026000100;GENEINFO=FLG:2312;WGT=1;VC=SNV;NSM;NSN;REF;ASP;VLD;KGPhase3;CAF=0.999,0.0009984,.;COMMON=1
1	152280113	rs528722713	G	A	.	.	RS=528722713;RSPOS=152280113;dbSNPBuildID=142;SSR=0;SAO=0;VP=0x050000000605040026000100;GENEINFO=FLG:2312;WGT=1;VC=SNV;NSN;REF;ASP;VLD;KGPhase3;CAF=0.9994,0.000599;COMMON=1
1	152283811	rs3120649	G	A,T	.	.	RS=3120649;RSPOS=152283811;dbSNPBuildID=103;SSR=0;SAO=0;VP=0x050160000a05150537100100;GENEINFO=FLG:2312;WGT=1;VC=SNV;PM;SLO;NSM;REF;ASP;VLD;G5;HD;GNO;KGPhase1;KGPhase3;LSD;CAF=0.8794,0.1206,.;COMMON=1;TOPMED=0.848273,0.151727,.
1	152285861	rs61816761	G	A,T	.	.	RS=61816761;RSPOS=152285861;dbSNPBuildID=129;SSR=0;SAO=1;VP=0x050068020605040136110100;GENEINFO=FLG:2312|FLG-AS1:339400;WGT=1;VC=SNV;PM;PMC;NSN;REF;R5;ASP;VLD;GNO;KGPhase1;KGPhase3;LSD;OM;CAF=0.9966,0.003395,.;COMMON=1;TOPMED=0.990315,0.00965039,3.4343e-005
1	154164403	rs62000429	T	G	.	.	RS=62000429;RSPOS=154164403;dbSNPBuildID=129;SSR=0;SAO=0;VP=0x050328000a05040536000100;GENEINFO=TPM3:7170;WGT=1;VC=SNV;PM;PMC;S3D;SLO;NSM;REF;ASP;VLD;HD;GNO;KGPhase1;KGPhase3;CAF=0.9948,0.005192;COMMON=1;TOPMED=0.991002,0.00899787
1	154426970	rs2228145	A	C,T	.	.	RS=2228145;RSPOS=154426970;dbSNPBuildID=129;SSR=0;SAO=1;VP=0x050168080a0515053f130100;GENEINFO=IL6R:3570;WGT=1;VC=SNV;PM;PMC;SLO;NSM;REF;INT;ASP;VLD;G5;HD;GNO;KGPhase1;KGPhase3;LSD;MTP;OM;CAF=0.7069,0.2931,.;COMMON=1;TOPMED=0.701319,0.298681,.
1	154544490	rs55685423	G	C	.	.	RS=55685423;RSPOS=154544490;dbSNPBuildID=129;SSR=0;SAO=1;VP=0x050068000a05040126110100;GENEINFO=CHRNB2:1141;WGT=1;VC=SNV;PM;PMC;NSM;REF;ASP;VLD;GNO;KGPhase3;LSD;OM;CAF=0.9982,0.001797;COMMON=1;TOPMED=0.991861,0.0081393
1	154548384	rs144813907	C	T	.	.	RS=144813907;RSPOS=154548384;dbSNPBuildID=134;SSR=0;SAO=1;VP=0x050060000305040036100100;GENEINFO=CHRNB2:1141;WGT=1;VC=SNV;PM;REF;SYN;ASP;VLD;KGPhase1;KGPhase3;LSD;CAF=0.997,0.002995;COMMON=1;TOPMED=0.998695,0.00130503
1	154548880	rs2072661	G	A	.	.	RS=2072661;RSPOS=154548880;dbSNPBuildID=96;SSR=0;SAO=0;VP=0x05012880000517053e000100;GENEINFO=CHRNB2:1141;WGT=1;VC=SNV;PM;PMC;SLO;U3;ASP;VLD;G5A;G5;HD;GNO;KGPhase1;KGPhase3;CAF=0.7354,0.2646;COMMON=1;TOPMED=0.733979,0.266021
1	155204994	rs1135675	C	G	.	.	RS=1135675;RSPOS=155204994;RV;dbSNPBuildID=86;SSR=1;SAO=1;VP=0x050268000305040126110140;GENEINFO=GBA:2629;WGT=1;VC=SNV;PM;PMC;S3D;REF;SYN;ASP;VLD;GNO;KGPhase3;LSD;OM;CAF=0.999,0.0009984;COMMON=1
1	155261709	rs116100695	G	A	.	.	RS=116100695;RSPOS=155261709;dbSNPBuildID=132;SSR=0;SAO=1;VP=0x050268000a05040436110100;GENEINFO=PKLR:5313;WGT=1;VC=SNV;PM;PMC;S3D;NSM;REF;ASP;VLD;HD;KGPhase1;KGPhase3;LSD;OM;CAF=0.9984,0.001597;COMMON=1;TOPMED=0.997905,0.00209492
1	156100408	rs41313880	C	T	.	.	RS=41313880;RSPOS=156100408;dbSNPBuildID=127;SSR=0;SAO=1;VP=0x050168000305040436100100;GENEINFO=LMNA:4000;WGT=1;VC=SNV;PM;PMC;SLO;REF;SYN;ASP;VLD;HD;KGPhase1;KGPhase3;LSD;CAF=0.998,0.001997;COMMON=1;TOPMED=0.998489,0.00151109
1	156100489	rs80356805	C	T	.	.	RS=80356805;RSPOS=156100489;dbSNPBuildID=132;SSR=0;SAO=1;VP=0x050168000305040536100100;GENEINFO=LMNA:4000;WGT=1;VC=SNV;PM;PMC;SLO;REF;SYN;ASP;VLD;HD;GNO;KGPhase1;KGPhase3;LSD;CAF=0.9918,0.008187;COMMON=1;TOPMED=0.988529,0.0114706
1	156100548	rs267607570	G	A,C	.	.	RS=267607570;RSPOS=156100548;dbSNPBuildID=137;SSR=0;SAO=1;VP=0x050168000a05040026100100;GENEINFO=LMNA:4000;WGT=1;VC=SNV;PM;PMC;SLO;NSM;REF;ASP;VLD;KGPhase3;LSD;CAF=0.9992,0.0007987,.;COMMON=1;TOPMED=0.999966,3.4343e-005,.
1	156105028	rs538089	T	C	.	.	RS=538089;RSPOS=156105028;RV;dbSNPBuildID=83;SSR=0;SAO=1;VP=0x05016800030515053e100100;GENEINFO=LMNA:4000;WGT=1;VC=SNV;PM;PMC;SLO;REF;SYN;ASP;VLD;G5;HD;GNO;KGPhase1;KGPhase3;LSD;CAF=0.8069,0.1931;COMMON=1;TOPMED=0.760629,0.239371
1	156106185	rs505058	T	A,C,G	.	.	RS=505058;RSPOS=156106185;RV;dbSNPBuildID=83;SSR=0;SAO=1;VP=0x05036800030515053f100105;GENEINFO=LMNA:4000;WGT=1;VC=SNV;PM;PMC;S3D;SLO;REF;SYN;ASP;VLD;G5;HD;GNO;KGPhase1;KGPhase3;LSD;NOV;CAF=0.7508,.,0.2492,.;COMMON=1;TOPMED=0.68085,.,0.31915,.
1	156106981	rs149339264	C	A,T	.	.	RS=149339264;RSPOS=156106981;dbSNPBuildID=134;SSR=0;SAO=1;VP=0x050268000705040036100100;GENEINFO=LMNA:4000;WGT=1;VC=SNV;PM;PMC;S3D;NSN;REF;SYN;ASP;VLD;KGPhase1;KGPhase3;LSD;CAF=0.9976,.,0.002396;COMMON=1;TOPMED=0.998558,.,0.00144241
1	156108341	rs80356813	G	A	.	.	RS=80356813;RSPOS=156108341;dbSNPBuildID=134;SSR=0;SAO=1;VP=0x050168000305040036100100;GENEINFO=LMNA:4000;WGT=1;VC=SNV;PM;PMC;SLO;REF;SYN;ASP;VLD;KGPhase1;KGPhase3;LSD;CAF=0.9994,0.000599;COMMON=1;TOPMED=0.999038,0.000961605
1	156146640	rs41265017	G	A	.	.	RS=41265017;RSPOS=156146640;dbSNPBuildID=127;SSR=0;SAO=1;VP=0x050168000a05150536110100;GENEINFO=SEMA4A:64218;WGT=1;VC=SNV;PM;PMC;SLO;NSM;REF;ASP;VLD;G5;HD;GNO;KGPhase1;KGPhase3;LSD;OM;CAF=0.9782,0.02177;COMMON=1;TOPMED=0.972423,0.0275774
1	156213257	rs759330	G	A	.	.	RS=759330;RSPOS=156213257;RV;dbSNPBuildID=86;SSR=0;SAO=3;VP=0x05016884000517053f110121;GENEINFO=PMF1-BGLAP:100527963|PAQR6:79957|BGLAP:632;WGT=1;VC=SNV;PM;PMC;SLO;U3;R3;ASP;VLD;G5A;G5;HD;GNO;KGPhase1;KGPhase3;LSD;OM;CAF=0.227,0.773;COMMON=1;TOPMED=0.224844,0.775156
1	156834187	rs79678945	G	A,T	.	.	RS=79678945;RSPOS=156834187;RV;dbSNPBuildID=131;SSR=0;SAO=0;VP=0x050200000a0504053e000100;GENEINFO=NTRK1:4914;WGT=1;VC=SNV;S3D;NSM;REF;ASP;VLD;HD;GNO;KGPhase1;KGPhase3;CAF=0.997,0.002995,.;COMMON=1;TOPMED=0.996943,0.00305653,.
1	156848918	rs6336	C	T	.	.	RS=6336;RSPOS=156848918;dbSNPBuildID=52;SSR=0;SAO=1;VP=0x050168000a05150537110101;GENEINFO=NTRK1:4914;WGT=1;VC=SNV;PM;PMC;SLO;NSM;REF;ASP;VLD;G5;HD;GNO;KGPhase1;KGPhase3;LSD;OM;CAF=0.9756,0.02436;COMMON=1;TOPMED=0.96679,0.0332097
1	156851382	rs35669708	G	A,C	.	.	RS=35669708;RSPOS=156851382;dbSNPBuildID=126;SSR=0;SAO=1;VP=0x050068000a05040536110100;GENEINFO=NTRK1:4914;WGT=1;VC=SNV;PM;PMC;NSM;REF;ASP;VLD;HD;GNO;KGPhase1;KGPhase3;LSD;OM;CAF=0.9962,0.003794,.;COMMON=1;TOPMED=0.997115,0.00288481,.
1	158624528	rs35948326	G	T	.	.	RS=35948326;RSPOS=158624528;RV;dbSNPBuildID=126;SSR=0;SAO=1;VP=0x050168000a05140536110100;GENEINFO=SPTA1:6708;WGT=1;VC=SNV;PM;PMC;SLO;NSM;REF;ASP;VLD;HD;GNO;KGPhase1;KGPhase3;LSD;OM;CAF=0.9858,0.01418;COMMON=1;TOPMED=0.968198,0.0318016
1	158632583	rs7418956	G	T	.	.	RS=7418956;RSPOS=158632583;dbSNPBuildID=116;SSR=0;SAO=1;VP=0x050368000a05150536110100;GENEINFO=SPTA1:6708;WGT=1;VC=SNV;PM;PMC;S3D;SLO;NSM;REF;ASP;VLD;G5;HD;GNO;KGPhase1;KGPhase3;LSD;OM;CAF=0.9866,0.01338;COMMON=1;TOPMED=0.978536,0.0214644
1	159174683	rs2814778	T	C	.	.	RS=2814778;RSPOS=159174683;RV;dbSNPBuildID=100;SSR=0;SAO=1;VP=0x05016842000515053f130100;GENEINFO=ACKR1:2532;WGT=1;VC=SNV;PM;PMC;SLO;U5;R5;ASP;VLD;G5;HD;GNO;KGPhase1;KGPhase3;LSD;MTP;OM;CAF=0.7336,0.2664;COMMON=1
1	159175494	rs34599082	C	T	.	.	RS=34599082;RSPOS=159175494;RV;dbSNPBuildID=126;SSR=0;SAO=1;VP=0x050168000a05040536110100;GENEINFO=ACKR1:2532;WGT=1;VC=SNV;PM;PMC;SLO;NSM;REF;ASP;VLD;HD;GNO;KGPhase1;KGPhase3;LSD;OM;CAF=0.9954,0.004593;COMMON=1;TOPMED=0.991929,0.00807061
1	160011512	rs1130183	G	A	.	.	RS=1130183;RSPOS=160011512;RV;dbSNPBuildID=86;SSR=0;SAO=1;VP=0x050368000a05150537100101;GENEINFO=KCNJ10:3766;WGT=1;VC=SNV;PM;PMC;S3D;SLO;NSM;REF;ASP;VLD;G5;HD;GNO;KGPhase1;KGPhase3;LSD;CAF=0.9852,0.01478;COMMON=1;TOPMED=0.959338,0.0406621
1	160011708	rs142228240	T	C	.	.	RS=142228240;RSPOS=160011708;dbSNPBuildID=134;SSR=0;SAO=0;VP=0x050200000305040026000100;GENEINFO=KCNJ10:3766;WGT=1;VC=SNV;S3D;REF;SYN;ASP;VLD;KGPhase3;CAF=0.9992,0.0007987;COMMON=1;TOPMED=0.998901,0.00109898
1	160090993	rs61734527	G	A	.	.	RS=61734527;RSPOS=160090993;dbSNPBuildID=129;SSR=0;SAO=1;VP=0x050360000305040536100100;GENEINFO=ATP1A2:477;WGT=1;VC=SNV;PM;S3D;SLO;REF;SYN;ASP;VLD;HD;GNO;KGPhase1;KGPhase3;LSD;CAF=0.9934,0.006589;COMMON=1;TOPMED=0.987705,0.0122948
1	160098543	rs1063125	G	A,T	.	.	RS=1063125;RSPOS=160098543;dbSNPBuildID=86;SSR=0;SAO=1;VP=0x050368000305150136100100;GENEINFO=ATP1A2:477;WGT=1;VC=SNV;PM;PMC;S3D;SLO;REF;SYN;ASP;VLD;G5;GNO;KGPhase1;KGPhase3;LSD;CAF=0.7903,0.2097,.;COMMON=1;TOPMED=0.811319,0.188681,.
1	160100264	rs17846714	C	A,T	.	.	RS=17846714;RSPOS=160100264;dbSNPBuildID=123;SSR=0;SAO=1;VP=0x050368000305150537100100;GENEINFO=ATP1A2:477;WGT=1;VC=SNV;PM;PMC;S3D;SLO;REF;SYN;ASP;VLD;G5;HD;GNO;KGPhase1;KGPhase3;LSD;CAF=0.9722,.,0.02776;COMMON=1;TOPMED=0.963768,.,0.0362319
1	160105367	rs17846715	C	T	.	.	RS=17846715;RSPOS=160105367;dbSNPBuildID=123;SSR=0;SAO=1;VP=0x050368000305150536100100;GENEINFO=ATP1A2:477;WGT=1;VC=SNV;PM;PMC;S3D;SLO;REF;SYN;ASP;VLD;G5;HD;GNO;KGPhase1;KGPhase3;LSD;CAF=0.9369,0.0631;COMMON=1;TOPMED=0.934233,0.0657669
1	160109701	rs74123254	C	T	.	.	RS=74123254;RSPOS=160109701;dbSNPBuildID=130;SSR=0;SAO=1;VP=0x050360000305150136100100;GENEINFO=ATP1A2:477;WGT=1;VC=SNV;PM;S3D;SLO;REF;SYN;ASP;VLD;G5;GNO;KGPhase1;KGPhase3;LSD;CAF=0.976,0.02396;COMMON=1;TOPMED=0.960643,0.0393571
1	161009523	rs3737787	G	A	.	.	RS=3737787;RSPOS=161009523;RV;dbSNPBuildID=107;SSR=0;SAO=1;VP=0x05016882000515053f110100;GENEINFO=TSTD1:100131187|USF1:7391;WGT=1;VC=SNV;PM;PMC;SLO;U3;R5;ASP;VLD;G5;HD;GNO;KGPhase1;KGPhase3;LSD;OM;CAF=0.8297,0.1703;COMMON=1;TOPMED=0.818738,0.181262
1	161138933	rs12735723	C	G,T	.	.	RS=12735723;RSPOS=161138933;dbSNPBuildID=121;SSR=0;SAO=1;VP=0x050368000a05040537110101;GENEINFO=PPOX:5498;WGT=1;VC=SNV;PM;PMC;S3D;SLO;NSM;REF;ASP;VLD;HD;GNO;KGPhase1;KGPhase3;LSD;OM;CAF=0.9972,0.002796,.;COMMON=1;TOPMED=0.995535,0.00446459,.
1	161275729	rs34307129	G	A	.	.	RS=34307129;RSPOS=161275729;RV;dbSNPBuildID=126;SSR=0;SAO=1;VP=0x050160000305040536100100;GENEINFO=MPZ:4359;WGT=1;VC=SNV;PM;SLO;REF;SYN;ASP;VLD;HD;GNO;KGPhase1;KGPhase3;LSD;CAF=0.9904,0.009585;COMMON=1;TOPMED=0.987774,0.0122261
1	161518333	rs10127939	A	C,T	.	.	RS=10127939;RSPOS=161518333;RV;dbSNPBuildID=119;SSR=0;SAO=1;VP=0x050368000a05150536110100;GENEINFO=FCGR3A:2214;WGT=1;VC=SNV;PM;PMC;S3D;SLO;NSM;REF;ASP;VLD;G5;HD;GNO;KGPhase1;KGPhase3;LSD;OM;CAF=0.9345,0.03894,0.02656;COMMON=1
1	161599643	rs147574249	T	C	.	.	RS=147574249;RSPOS=161599643;dbSNPBuildID=134;SSR=1;SAO=0;VP=0x050328000a05170036000140;GENEINFO=FCGR3B:2215;WGT=1;VC=SNV;PM;PMC;S3D;SLO;NSM;REF;ASP;VLD;G5A;G5;KGPhase1;KGPhase3;CAF=0.7165,0.2835;COMMON=1
1	161599693	rs448740	T	C	.	.	RS=448740;RSPOS=161599693;dbSNPBuildID=80;SSR=1;SAO=1;VP=0x050168000a05170126100140;GENEINFO=FCGR3B:2215;WGT=1;VC=SNV;PM;PMC;SLO;NSM;REF;ASP;VLD;G5A;G5;GNO;KGPhase3;LSD;CAF=0.4671,0.5329;COMMON=1
1	161643798	rs1050501	T	C	.	.	RS=1050501;RSPOS=161643798;dbSNPBuildID=86;SSR=0;SAO=1;VP=0x050168000a05150536110100;GENEINFO=FCGR2B:2213;WGT=1;VC=SNV;PM;PMC;SLO;NSM;REF;ASP;VLD;G5;HD;GNO;KGPhase1;KGPhase3;LSD;OM;CAF=0.8141,0.1859;COMMON=1
1	162741822	rs115169993	G	A	.	.	RS=115169993;RSPOS=162741822;dbSNPBuildID=132;SSR=0;SAO=0;VP=0x050000000a05040436000100;GENEINFO=DDR2:4921;WGT=1;VC=SNV;NSM;REF;ASP;VLD;HD;KGPhase1;KGPhase3;CAF=0.9972,0.002796;COMMON=1;TOPMED=0.995707,0.00429288
1	168074093	rs200635937	A	T	.	.	RS=200635937;RSPOS=168074093;dbSNPBuildID=137;SSR=0;SAO=1;VP=0x050168480a05040026100100;GENEINFO=GPR161:23432;WGT=1;VC=SNV;PM;PMC;SLO;NSM;REF;U5;INT;ASP;VLD;KGPhase3;LSD;CAF=0.9956,0.004393;COMMON=1;TOPMED=0.999897,0.000103029
1	169437890	rs61049753	C	T	.	.	RS=61049753;RSPOS=169437890;dbSNPBuildID=129;SSR=0;SAO=1;VP=0x05016000030515053e100100;GENEINFO=SLC19A2:10560;WGT=1;VC=SNV;PM;SLO;REF;SYN;ASP;VLD;G5;HD;GNO;KGPhase1;KGPhase3;LSD;CAF=0.979,0.02097;COMMON=1;TOPMED=0.969538,0.0304623
1	169438025	rs3737682	A	G	.	.	RS=3737682;RSPOS=169438025;dbSNPBuildID=107;SSR=0;SAO=1;VP=0x050160000305150537100100;GENEINFO=SLC19A2:10560;WGT=1;VC=SNV;PM;SLO;REF;SYN;ASP;VLD;G5;HD;GNO;KGPhase1;KGPhase3;LSD;CAF=0.9764,0.02356;COMMON=1;TOPMED=0.997527,0.0024727
1	169484767	rs9332701	A	G	.	.	RS=9332701;RSPOS=169484767;RV;dbSNPBuildID=119;SSR=0;SAO=0;VP=0x050328000a0514053f000100;GENEINFO=F5:2153;WGT=1;VC=SNV;PM;PMC;S3D;SLO;NSM;REF;ASP;VLD;HD;GNO;KGPhase1;KGPhase3;CAF=0.9886,0.01138;COMMON=1;TOPMED=0.97256,0.0274401
1	169519049	rs6025	T	C	.	.	RS=6025;RSPOS=169519049;RV;dbSNPBuildID=52;SSR=0;SAO=1;VP=0x050168000a0504053f130101;GENEINFO=F5:2153;WGT=1;VC=SNV;PM;PMC;SLO;NSM;REF;ASP;VLD;HD;GNO;KGPhase1;KGPhase3;LSD;MTP;OM;CAF=0.00599,0.994;COMMON=1
1	169524538	rs118203905	T	C	.	.	RS=118203905;RSPOS=169524538;RV;dbSNPBuildID=132;SSR=0;SAO=1;VP=0x050068000a05040436110100;GENEINFO=F5:2153;WGT=1;VC=SNV;PM;PMC;NSM;REF;ASP;VLD;HD;KGPhase1;KGPhase3;LSD;OM;CAF=0.998,0.001997;COMMON=1;TOPMED=0.999966,3.4343e-005
1	169565346	rs6133	C	A,G	.	.	RS=6133;RSPOS=169565346;RV;dbSNPBuildID=52;SSR=0;SAO=1;VP=0x050168000a0515053f110100;GENEINFO=SELP:6403;WGT=1;VC=SNV;PM;PMC;SLO;NSM;REF;ASP;VLD;G5;HD;GNO;KGPhase1;KGPhase3;LSD;OM;CAF=0.781,0.219,.;COMMON=1;TOPMED=0.692973,0.307027,.
1	171076966	rs2266782	G	A	.	.	RS=2266782;RSPOS=171076966;dbSNPBuildID=100;SSR=0;SAO=1;VP=0x050378000a0517053f110100;GENEINFO=FMO3:2328;WGT=1;VC=SNV;PM;TPA;PMC;S3D;SLO;NSM;REF;ASP;VLD;G5A;G5;HD;GNO;KGPhase1;KGPhase3;LSD;OM;CAF=0.6522,0.3478;COMMON=1;TOPMED=0.594855,0.405145
1	171080080	rs1736557	G	A	.	.	RS=1736557;RSPOS=171080080;dbSNPBuildID=89;SSR=0;SAO=1;VP=0x050178000a05150537110101;GENEINFO=FMO3:2328;WGT=1;VC=SNV;PM;TPA;PMC;SLO;NSM;REF;ASP;VLD;G5;HD;GNO;KGPhase1;KGPhase3;LSD;OM;CAF=0.9024,0.09764;COMMON=1;TOPMED=0.950203,0.0497974
1	171083242	rs2266780	A	G	.	.	RS=2266780;RSPOS=171083242;dbSNPBuildID=100;SSR=0;SAO=1;VP=0x050378000a0515053f110101;GENEINFO=FMO3:2328;WGT=1;VC=SNV;PM;TPA;PMC;S3D;SLO;NSM;REF;ASP;VLD;G5;HD;GNO;KGPhase1;KGPhase3;LSD;OM;CAF=0.9085,0.09145;COMMON=1;TOPMED=0.893674,0.106326
1	171083398	rs28363581	T	C	.	.	RS=28363581;RSPOS=171083398;dbSNPBuildID=125;SSR=0;SAO=1;VP=0x050378000a05040537110100;GENEINFO=FMO3:2328;WGT=1;VC=SNV;PM;TPA;PMC;S3D;SLO;NSM;REF;ASP;VLD;HD;GNO;KGPhase1;KGPhase3;LSD;OM;CAF=0.998,0.001997;COMMON=1;TOPMED=0.998489,0.00151109
1	171621608	rs74315339	C	A	.	.	RS=74315339;RSPOS=171621608;RV;dbSNPBuildID=133;SSR=0;SAO=1;VP=0x050068000a05040026110100;GENEINFO=MYOC:4653;WGT=1;VC=SNV;PM;PMC;NSM;REF;ASP;VLD;KGPhase3;LSD;OM;CAF=0.9974,0.002596;COMMON=1
1	171621616	rs74315337	G	A,C,T	.	.	RS=74315337;RSPOS=171621616;RV;dbSNPBuildID=133;SSR=0;SAO=1;VP=0x050068000f05040436110104;GENEINFO=MYOC:4653;WGT=1;VC=SNV;PM;PMC;NSM;NSN;REF;SYN;ASP;VLD;HD;KGPhase1;KGPhase3;LSD;OM;NOV;CAF=0.9986,0.001398,.,.;COMMON=1;TOPMED=0.999794,0.000206058,.,.
1	173884010	rs2227624	A	T	.	.	RS=2227624;RSPOS=173884010;RV;dbSNPBuildID=98;SSR=0;SAO=1;VP=0x050268400a05040537110101;GENEINFO=SERPINC1:462;WGT=1;VC=SNV;PM;PMC;S3D;NSM;REF;U5;ASP;VLD;HD;GNO;KGPhase1;KGPhase3;LSD;OM;CAF=0.9988,0.001198;COMMON=1;TOPMED=0.998626,0.00137372
1	176915087	rs138686233	C	G,T	.	.	RS=138686233;RSPOS=176915087;dbSNPBuildID=134;SSR=0;SAO=3;VP=0x050068000a05040436100100;GENEINFO=ASTN1:460;WGT=1;VC=SNV;PM;PMC;NSM;REF;ASP;VLD;HD;KGPhase1;KGPhase3;LSD;CAF=0.9984,.,0.001597;COMMON=1;TOPMED=0.997081,.,0.00291916
1	179544941	rs74315344	G	A	.	.	RS=74315344;RSPOS=179544941;RV;dbSNPBuildID=133;SSR=0;SAO=1;VP=0x050168000a05040436110100;GENEINFO=NPHS2:7827;WGT=1;VC=SNV;PM;PMC;SLO;NSM;REF;ASP;VLD;HD;KGPhase1;KGPhase3;LSD;OM;CAF=0.9968,0.003195;COMMON=1;TOPMED=0.99399,0.00601003
1	179545050	rs12406197	C	A	.	.	RS=12406197;RSPOS=179545050;dbSNPBuildID=120;SSR=0;SAO=0;VP=0x050168400005170136110100;GENEINFO=NPHS2:7827;WGT=1;VC=SNV;PM;PMC;SLO;U5;ASP;VLD;G5A;G5;GNO;KGPhase1;KGPhase3;LSD;OM;CAF=0.8167,0.1833;COMMON=1;TOPMED=0.791744,0.208256
1	179545051	rs78541594	G	C	.	.	RS=78541594;RSPOS=179545051;dbSNPBuildID=132;SSR=0;SAO=0;VP=0x050160400005150136110100;GENEINFO=NPHS2:7827;WGT=1;VC=SNV;PM;SLO;U5;ASP;VLD;G5;GNO;KGPhase1;KGPhase3;LSD;OM;CAF=0.9349,0.0651;COMMON=1;TOPMED=0.910262,0.0897383
1	182554557	rs486907	C	T	.	.	RS=486907;RSPOS=182554557;RV;dbSNPBuildID=83;SSR=0;SAO=1;VP=0x050168000a05150537110100;GENEINFO=RNASEL:6041;WGT=1;VC=SNV;PM;PMC;SLO;NSM;REF;ASP;VLD;G5;HD;GNO;KGPhase1;KGPhase3;LSD;OM;CAF=0.7694,0.2306;COMMON=1;TOPMED=0.753383,0.246617
1	182555149	rs74315364	C	A	.	.	RS=74315364;RSPOS=182555149;RV;dbSNPBuildID=133;SSR=0;SAO=1;VP=0x050268000605040436110100;GENEINFO=RNASEL:6041;WGT=1;VC=SNV;PM;PMC;S3D;NSN;REF;ASP;VLD;HD;KGPhase1;KGPhase3;LSD;OM;CAF=0.9982,0.001797;COMMON=1;TOPMED=0.997356,0.00264441
1	183209311	rs139043074	C	T	.	.	RS=139043074;RSPOS=183209311;dbSNPBuildID=134;SSR=0;SAO=0;VP=0x050100000a05040026000100;GENEINFO=LAMC2:3918;WGT=1;VC=SNV;SLO;NSM;REF;ASP;VLD;KGPhase3;CAF=0.999,0.0009984;COMMON=1;TOPMED=0.998935,0.00106463
1	183532364	rs35012521	T	A	.	.	RS=35012521;RSPOS=183532364;RV;dbSNPBuildID=126;SSR=0;SAO=0;VP=0x050128000a05040536000100;GENEINFO=NCF2:4688;WGT=1;VC=SNV;PM;PMC;SLO;NSM;REF;ASP;VLD;HD;GNO;KGPhase1;KGPhase3;CAF=0.9958,0.004193;COMMON=1;TOPMED=0.995055,0.00494539
1	183532437	rs13306575	G	A,C,T	.	.	RS=13306575;RSPOS=183532437;RV;dbSNPBuildID=121;SSR=0;SAO=1;VP=0x050168000a05150537110104;GENEINFO=NCF2:4688;WGT=1;VC=SNV;PM;PMC;SLO;NSM;REF;ASP;VLD;G5;HD;GNO;KGPhase1;KGPhase3;LSD;OM;NOV;CAF=0.982,0.01797,.,.;COMMON=1;TOPMED=0.993544,0.00645649,.,.
1	196642233	rs800292	G	A	.	.	RS=800292;RSPOS=196642233;RV;dbSNPBuildID=86;SSR=0;SAO=1;VP=0x050368000a0515053f130100;GENEINFO=CFH:3075;WGT=1;VC=SNV;PM;PMC;S3D;SLO;NSM;REF;ASP;VLD;G5;HD;GNO;KGPhase1;KGPhase3;LSD;MTP;OM;CAF=0.5319,0.4681;COMMON=1;TOPMED=0.53582,0.46418
1	196659237	rs1061170	C	T	.	.	RS=1061170;RSPOS=196659237;dbSNPBuildID=86;SSR=0;SAO=1;VP=0x050368000a05150537130101;GENEINFO=CFH:3075;WGT=1;VC=SNV;PM;PMC;S3D;SLO;NSM;REF;ASP;VLD;G5;HD;GNO;KGPhase1;KGPhase3;LSD;MTP;OM;CAF=0.2666,0.7334;COMMON=1;TOPMED=0.357511,0.642489
1	196682947	rs2274700	G	A,C,T	.	.	RS=2274700;RSPOS=196682947;RV;dbSNPBuildID=100;SSR=0;SAO=1;VP=0x05036800030517053e110104;GENEINFO=CFH:3075;WGT=1;VC=SNV;PM;PMC;S3D;SLO;REF;SYN;ASP;VLD;G5A;G5;HD;GNO;KGPhase1;KGPhase3;LSD;OM;NOV;CAF=0.521,0.479,.,.;COMMON=1;TOPMED=0.566522,0.433478,.,.
1	197057551	rs139927527	A	G	.	.	RS=139927527;RSPOS=197057551;dbSNPBuildID=134;SSR=0;SAO=1;VP=0x050068000305040036110100;GENEINFO=ASPM:259266;WGT=1;VC=SNV;PM;PMC;REF;SYN;ASP;VLD;KGPhase1;KGPhase3;LSD;OM;CAF=0.9974,0.002596;COMMON=1;TOPMED=0.99636,0.00364036
1	197059382	rs7528827	T	C,G	.	.	RS=7528827;RSPOS=197059382;dbSNPBuildID=116;SSR=0;SAO=1;VP=0x050168000a0505053f100100;GENEINFO=ASPM:259266;WGT=1;VC=SNV;PM;PMC;SLO;NSM;REF;ASP;VLD;G5;HD;GNO;KGPhase1;KGPhase3;LSD;CAF=0.9936,0.00639,.;COMMON=1;TOPMED=0.990281,0.00971907,.
1	197060077	rs193251130	T	G	.	.	RS=193251130;RSPOS=197060077;dbSNPBuildID=135;SSR=0;SAO=1;VP=0x050368000a05150436110100;GENEINFO=ASPM:259266;WGT=1;VC=SNV;PM;PMC;S3D;SLO;NSM;REF;ASP;VLD;G5;HD;KGPhase1;KGPhase3;LSD;OM;CAF=0.9886,0.01138;COMMON=1;TOPMED=0.999966,3.4343e-005
1	197060124	rs143931757	A	C,G	.	.	RS=143931757;RSPOS=197060124;dbSNPBuildID=134;SSR=0;SAO=1;VP=0x050368000705040026110100;GENEINFO=ASPM:259266;WGT=1;VC=SNV;PM;PMC;S3D;SLO;NSN;REF;SYN;ASP;VLD;KGPhase3;LSD;OM;CAF=0.9978,.,0.002196;COMMON=1;TOPMED=0.999313,.,0.00068686
1	197062200	rs151142538	A	G	.	.	RS=151142538;RSPOS=197062200;dbSNPBuildID=134;SSR=0;SAO=1;VP=0x050268000305040036100100;GENEINFO=ASPM:259266;WGT=1;VC=SNV;PM;PMC;S3D;REF;SYN;ASP;VLD;KGPhase1;KGPhase3;LSD;CAF=0.9986,0.001398;COMMON=1;TOPMED=0.998489,0.00151109
1	197062222	rs138138436	A	G	.	.	RS=138138436;RSPOS=197062222;dbSNPBuildID=134;SSR=0;SAO=1;VP=0x050268000a05040436100100;GENEINFO=ASPM:259266;WGT=1;VC=SNV;PM;PMC;S3D;NSM;REF;ASP;VLD;HD;KGPhase1;KGPhase3;LSD;CAF=0.9982,0.001797;COMMON=1;TOPMED=0.999141,0.000858575
1	197070464	rs112647911	T	C	.	.	RS=112647911;RSPOS=197070464;dbSNPBuildID=132;SSR=0;SAO=1;VP=0x050368080305040536100100;GENEINFO=ASPM:259266;WGT=1;VC=SNV;PM;PMC;S3D;SLO;REF;SYN;INT;ASP;VLD;HD;GNO;KGPhase1;KGPhase3;LSD;CAF=0.9902,0.009784;COMMON=1;TOPMED=0.987259,0.0127413
1	197070761	rs147160053	T	C	.	.	RS=147160053;RSPOS=197070761;dbSNPBuildID=134;SSR=0;SAO=0;VP=0x050228080305040036000100;GENEINFO=ASPM:259266;WGT=1;VC=SNV;PM;PMC;S3D;REF;SYN;INT;ASP;VLD;KGPhase1;KGPhase3;CAF=0.9994,0.000599;COMMON=1;TOPMED=0.998798,0.00120201
1	197070815	rs1412640	T	A,C	.	.	RS=1412640;RSPOS=197070815;dbSNPBuildID=88;SSR=0;SAO=1;VP=0x05036808030515053f100100;GENEINFO=ASPM:259266;WGT=1;VC=SNV;PM;PMC;S3D;SLO;REF;SYN;INT;ASP;VLD;G5;HD;GNO;KGPhase1;KGPhase3;LSD;CAF=0.1841,.,0.8159;COMMON=1;TOPMED=0.253658,.,0.746342
1	197071606	rs140922974	A	G	.	.	RS=140922974;RSPOS=197071606;dbSNPBuildID=134;SSR=0;SAO=1;VP=0x050068080305040036110100;GENEINFO=ASPM:259266;WGT=1;VC=SNV;PM;PMC;REF;SYN;INT;ASP;VLD;KGPhase1;KGPhase3;LSD;OM;CAF=0.997,0.002995;COMMON=1;TOPMED=0.996703,0.00329693
1	197071654	rs148425392	C	A	.	.	RS=148425392;RSPOS=197071654;dbSNPBuildID=134;SSR=0;SAO=1;VP=0x050068080a05040436100100;GENEINFO=ASPM:259266;WGT=1;VC=SNV;PM;PMC;NSM;REF;INT;ASP;VLD;HD;KGPhase1;KGPhase3;LSD;CAF=0.9958,0.004193;COMMON=1;TOPMED=0.99296,0.00704032
1	197072441	rs150642468	G	A	.	.	RS=150642468;RSPOS=197072441;dbSNPBuildID=134;SSR=0;SAO=0;VP=0x050228080305040436000100;GENEINFO=ASPM:259266;WGT=1;VC=SNV;PM;PMC;S3D;REF;SYN;INT;ASP;VLD;HD;KGPhase1;KGPhase3;CAF=0.9986,0.001398;COMMON=1;TOPMED=0.997184,0.00281613
1	197073648	rs143822761	C	T	.	.	RS=143822761;RSPOS=197073648;dbSNPBuildID=134;SSR=0;SAO=1;VP=0x050268080a05040436110100;GENEINFO=ASPM:259266;WGT=1;VC=SNV;PM;PMC;S3D;NSM;REF;INT;ASP;VLD;HD;KGPhase1;KGPhase3;LSD;OM;CAF=0.9986,0.001398;COMMON=1;TOPMED=0.998283,0.00171715
1	197074168	rs139367209	G	A	.	.	RS=139367209;RSPOS=197074168;dbSNPBuildID=134;SSR=0;SAO=1;VP=0x050168080a05040436100100;GENEINFO=ASPM:259266;WGT=1;VC=SNV;PM;PMC;SLO;NSM;REF;INT;ASP;VLD;HD;KGPhase1;KGPhase3;LSD;CAF=0.9958,0.004193;COMMON=1;TOPMED=0.997321,0.00267876
1	197091537	rs4915337	A	T	.	.	RS=4915337;RSPOS=197091537;dbSNPBuildID=111;SSR=0;SAO=1;VP=0x05016800030515053f120100;GENEINFO=ASPM:259266;WGT=1;VC=SNV;PM;PMC;SLO;REF;SYN;ASP;VLD;G5;HD;GNO;KGPhase1;KGPhase3;LSD;MTP;CAF=0.2175,0.7825;COMMON=1;TOPMED=0.295865,0.704135
1	197112445	rs12025066	T	C	.	.	RS=12025066;RSPOS=197112445;dbSNPBuildID=120;SSR=0;SAO=1;VP=0x050168000a05040537100100;GENEINFO=ASPM:259266;WGT=1;VC=SNV;PM;PMC;SLO;NSM;REF;ASP;VLD;HD;GNO;KGPhase1;KGPhase3;LSD;CAF=0.9982,0.001797;COMMON=1;TOPMED=0.999966,3.4343e-005
1	197297965	rs137853138	G	A	.	.	RS=137853138;RSPOS=197297965;dbSNPBuildID=133;SSR=0;SAO=1;VP=0x050268000a05040436110100;GENEINFO=CRB1:23418;WGT=1;VC=SNV;PM;PMC;S3D;NSM;REF;ASP;VLD;HD;KGPhase1;KGPhase3;LSD;OM;CAF=0.9984,0.001597;COMMON=1;TOPMED=0.999141,0.000858575
1	197396761	rs62636287	G	A	.	.	RS=62636287;RSPOS=197396761;dbSNPBuildID=131;SSR=0;SAO=1;VP=0x050168080a0505043e100100;GENEINFO=CRB1:23418;WGT=1;VC=SNV;PM;PMC;SLO;NSM;REF;INT;ASP;VLD;G5;HD;KGPhase1;KGPhase3;LSD;CAF=0.9918,0.008187;COMMON=1;TOPMED=0.999657,0.00034343
1	198723433	rs114970039	T	C	.	.	RS=114970039;RSPOS=198723433;dbSNPBuildID=132;SSR=0;SAO=0;VP=0x050128000a05040436000100;GENEINFO=PTPRC:5788;WGT=1;VC=SNV;PM;PMC;SLO;NSM;REF;ASP;VLD;HD;KGPhase1;KGPhase3;CAF=0.9992,0.0007987;COMMON=1;TOPMED=0.999519,0.000480802
1	201031133	rs116347156	C	G,T	.	.	RS=116347156;RSPOS=201031133;dbSNPBuildID=132;SSR=0;SAO=0;VP=0x050028000a05040436000100;GENEINFO=CACNA1S:779;WGT=1;VC=SNV;PM;PMC;NSM;REF;ASP;VLD;HD;KGPhase1;KGPhase3;CAF=0.998,.,0.001997;COMMON=1;TOPMED=0.997596,.,0.00240401
1	201035071	rs2297902	G	A,C	.	.	RS=2297902;RSPOS=201035071;RV;dbSNPBuildID=100;SSR=0;SAO=1;VP=0x050168000b05150537100100;GENEINFO=CACNA1S:779;WGT=1;VC=SNV;PM;PMC;SLO;NSM;REF;SYN;ASP;VLD;G5;HD;GNO;KGPhase1;KGPhase3;LSD;CAF=0.9461,0.05391,.;COMMON=1;TOPMED=0.98173,0.0182705,.
1	201046058	rs142356235	C	T	.	.	RS=142356235;RSPOS=201046058;dbSNPBuildID=134;SSR=0;SAO=0;VP=0x050028000a05040436000100;GENEINFO=CACNA1S:779;WGT=1;VC=SNV;PM;PMC;NSM;REF;ASP;VLD;HD;KGPhase1;KGPhase3;CAF=0.9952,0.004792;COMMON=1;TOPMED=0.994917,0.00508277
1	201058513	rs35534614	C	A,T	.	.	RS=35534614;RSPOS=201058513;dbSNPBuildID=126;SSR=0;SAO=0;VP=0x050128000a05040536000100;GENEINFO=CACNA1S:779;WGT=1;VC=SNV;PM;PMC;SLO;NSM;REF;ASP;VLD;HD;GNO;KGPhase1;KGPhase3;CAF=0.9962,.,0.003794;COMMON=1;TOPMED=0.993578,6.8686e-005,0.00635346
1	201061111	rs141204958	G	A,T	.	.	RS=141204958;RSPOS=201061111;dbSNPBuildID=134;SSR=0;SAO=0;VP=0x050028000e05040436000100;GENEINFO=CACNA1S:779;WGT=1;VC=SNV;PM;PMC;NSM;NSN;REF;ASP;VLD;HD;KGPhase1;KGPhase3;CAF=0.9996,0.0003994,.;COMMON=1;TOPMED=0.999863,0.000137372,.
1	201063014	rs377030324	G	T	.	.	RS=377030324;RSPOS=201063014;dbSNPBuildID=138;SSR=0;SAO=0;VP=0x050028000a05040026000100;GENEINFO=CACNA1S:779;WGT=1;VC=SNV;PM;PMC;NSM;REF;ASP;VLD;KGPhase3;CAF=0.9976,0.002396;COMMON=1;TOPMED=0.999966,3.4343e-005
1	201333441	rs35914325	C	G	.	.	RS=35914325;RSPOS=201333441;dbSNPBuildID=126;SSR=0;SAO=0;VP=0x050128000305050136000100;GENEINFO=TNNT2:7139;WGT=1;VC=SNV;PM;PMC;SLO;REF;SYN;ASP;VLD;G5;GNO;KGPhase1;KGPhase3;CAF=0.9938,0.00619;COMMON=1;TOPMED=0.989045,0.0109554
1	203155882	rs4950928	G	A,C,T	.	.	RS=4950928;RSPOS=203155882;dbSNPBuildID=111;SSR=0;SAO=0;VP=0x05016840000517053f030100;GENEINFO=CHI3L1:1116;WGT=1;VC=SNV;PM;PMC;SLO;U5;ASP;VLD;G5A;G5;HD;GNO;KGPhase1;KGPhase3;MTP;OM;CAF=0.2145,.,0.7855,.;COMMON=1;TOPMED=0.246789,.,0.753211,.
1	203194834	rs137852607	C	T	.	.	RS=137852607;RSPOS=203194834;RV;dbSNPBuildID=133;SSR=0;SAO=1;VP=0x050268000a05040436110100;GENEINFO=CHIT1:1118;WGT=1;VC=SNV;PM;PMC;S3D;NSM;REF;ASP;VLD;HD;KGPhase1;KGPhase3;LSD;OM;CAF=0.9976,0.002396;COMMON=1;TOPMED=0.996806,0.0031939
1	213031948	rs11120047	G	C	.	.	RS=11120047;RSPOS=213031948;dbSNPBuildID=120;SSR=0;SAO=1;VP=0x050160020a0517013f100100;GENEINFO=FLVCR1-AS1:642946|FLVCR1:28982;WGT=1;VC=SNV;PM;SLO;NSM;REF;R5;ASP;VLD;G5A;G5;GNO;KGPhase1;KGPhase3;LSD;CAF=0.5555,0.4445;COMMON=1;TOPMED=0.591187,0.408813
1	215802248	rs145771342	G	A	.	.	RS=145771342;RSPOS=215802248;dbSNPBuildID=134;SSR=0;SAO=0;VP=0x050028000a05040436000100;GENEINFO=USH2A:7399;WGT=1;VC=SNV;PM;PMC;NSM;REF;ASP;VLD;HD;KGPhase1;KGPhase3;CAF=0.9974,0.002596;COMMON=1;TOPMED=0.998077,0.00192334
1	215844373	rs45549044	C	T	.	.	RS=45549044;RSPOS=215844373;dbSNPBuildID=127;SSR=0;SAO=0;VP=0x050028000a0504053e000100;GENEINFO=USH2A:7399;WGT=1;VC=SNV;PM;PMC;NSM;REF;ASP;VLD;HD;GNO;KGPhase1;KGPhase3;CAF=0.9978,0.002196;COMMON=1;TOPMED=0.994539,0.00546091
1	215847544	rs730254	C	G,T	.	.	RS=730254;RSPOS=215847544;dbSNPBuildID=86;SSR=0;SAO=0;VP=0x050128000a05050537000100;GENEINFO=USH2A:7399;WGT=1;VC=SNV;PM;PMC;SLO;NSM;REF;ASP;VLD;G5;HD;GNO;KGPhase1;KGPhase3;CAF=0.998,.,0.001997;COMMON=1;TOPMED=0.998764,.,0.00123643
1	215847775	rs138879998	C	T	.	.	RS=138879998;RSPOS=215847775;dbSNPBuildID=134;SSR=0;SAO=0;VP=0x050028000a05040436000100;GENEINFO=USH2A:7399;WGT=1;VC=SNV;PM;PMC;NSM;REF;ASP;VLD;HD;KGPhase1;KGPhase3;CAF=0.9986,0.001398;COMMON=1
1	215848645	rs148556640	T	C	.	.	RS=148556640;RSPOS=215848645;dbSNPBuildID=134;SSR=0;SAO=0;VP=0x050028000a05040436000100;GENEINFO=USH2A:7399;WGT=1;VC=SNV;PM;PMC;NSM;REF;ASP;VLD;HD;KGPhase1;KGPhase3;CAF=0.9972,0.002796;COMMON=1;TOPMED=0.999897,0.000103036
1	215848655	rs114116572	A	C	.	.	RS=114116572;RSPOS=215848655;dbSNPBuildID=135;SSR=0;SAO=0;VP=0x050028000a05040436000100;GENEINFO=USH2A:7399;WGT=1;VC=SNV;PM;PMC;NSM;REF;ASP;VLD;HD;KGPhase1;KGPhase3;CAF=0.9994,0.000599;COMMON=1;TOPMED=0.99921,0.000789944
1	215848696	rs112120466	A	G	.	.	RS=112120466;RSPOS=215848696;dbSNPBuildID=132;SSR=0;SAO=0;VP=0x050128000a05040536000100;GENEINFO=USH2A:7399;WGT=1;VC=SNV;PM;PMC;SLO;NSM;REF;ASP;VLD;HD;GNO;KGPhase1;KGPhase3;CAF=0.9978,0.002196;COMMON=1;TOPMED=0.997974,0.00202638
1	215848748	rs113107803	T	C	.	.	RS=113107803;RSPOS=215848748;dbSNPBuildID=132;SSR=0;SAO=0;VP=0x050128000a05040536000100;GENEINFO=USH2A:7399;WGT=1;VC=SNV;PM;PMC;SLO;NSM;REF;ASP;VLD;HD;GNO;KGPhase1;KGPhase3;CAF=0.9988,0.001198;COMMON=1;TOPMED=0.998111,0.001889
1	215990450	rs73090721	G	A,T	.	.	RS=73090721;RSPOS=215990450;dbSNPBuildID=130;SSR=0;SAO=1;VP=0x05006800070504053e110100;GENEINFO=USH2A:7399;WGT=1;VC=SNV;PM;PMC;NSN;REF;SYN;ASP;VLD;HD;GNO;KGPhase1;KGPhase3;LSD;OM;CAF=0.9942,0.005791,.;COMMON=1;TOPMED=0.99447,0.00552961,.
1	216017784	rs533700989	C	T	.	.	RS=533700989;RSPOS=216017784;dbSNPBuildID=142;SSR=0;SAO=0;VP=0x050028000a05040026000100;GENEINFO=USH2A:7399;WGT=1;VC=SNV;PM;PMC;NSM;REF;ASP;VLD;KGPhase3;CAF=0.9988,0.001198;COMMON=1;TOPMED=0.999416,0.000583871
1	216052206	rs59174500	C	T	.	.	RS=59174500;RSPOS=216052206;dbSNPBuildID=129;SSR=0;SAO=0;VP=0x050028000a0504053e000100;GENEINFO=USH2A:7399;WGT=1;VC=SNV;PM;PMC;NSM;REF;ASP;VLD;HD;GNO;KGPhase1;KGPhase3;CAF=0.9948,0.005192;COMMON=1;TOPMED=0.99478,0.0052205
1	216052345	rs56829872	G	A	.	.	RS=56829872;RSPOS=216052345;dbSNPBuildID=129;SSR=0;SAO=0;VP=0x05002800030504053e000100;GENEINFO=USH2A:7399;WGT=1;VC=SNV;PM;PMC;REF;SYN;ASP;VLD;HD;GNO;KGPhase1;KGPhase3;CAF=0.9944,0.005591;COMMON=1;TOPMED=0.994676,0.00532353
1	216052349	rs150807452	G	A	.	.	RS=150807452;RSPOS=216052349;dbSNPBuildID=134;SSR=0;SAO=0;VP=0x050028000a05040436000100;GENEINFO=USH2A:7399;WGT=1;VC=SNV;PM;PMC;NSM;REF;ASP;VLD;HD;KGPhase1;KGPhase3;CAF=0.9988,0.001198;COMMON=1;TOPMED=0.997871,0.00212941
1	216108128	rs111033394	T	C	.	.	RS=111033394;RSPOS=216108128;RV;dbSNPBuildID=132;SSR=0;SAO=1;VP=0x050068000a05040436100100;GENEINFO=USH2A:7399;WGT=1;VC=SNV;PM;PMC;NSM;REF;ASP;VLD;HD;KGPhase1;KGPhase3;LSD;CAF=0.997,0.002995;COMMON=1;TOPMED=0.997355,0.00264459
1	216172376	rs373604102	A	C	.	.	RS=373604102;RSPOS=216172376;dbSNPBuildID=138;SSR=0;SAO=1;VP=0x050068000a05040026100100;GENEINFO=USH2A:7399;WGT=1;VC=SNV;PM;PMC;NSM;REF;ASP;VLD;KGPhase3;LSD;CAF=0.9982,0.001797;COMMON=1
1	216173866	rs142786231	C	A	.	.	RS=142786231;RSPOS=216173866;dbSNPBuildID=134;SSR=0;SAO=0;VP=0x050028000a05040426000100;GENEINFO=USH2A:7399;WGT=1;VC=SNV;PM;PMC;NSM;REF;ASP;VLD;HD;KGPhase3;CAF=0.999,0.0009984;COMMON=1;TOPMED=0.998145,0.00185465
1	216173883	rs111033450	T	C	.	.	RS=111033450;RSPOS=216173883;RV;dbSNPBuildID=132;SSR=0;SAO=1;VP=0x050068000a05040036100100;GENEINFO=USH2A:7399;WGT=1;VC=SNV;PM;PMC;NSM;REF;ASP;VLD;KGPhase1;KGPhase3;LSD;CAF=0.9994,0.000599;COMMON=1;TOPMED=0.999347,0.000652562
1	216243517	rs41303287	T	C	.	.	RS=41303287;RSPOS=216243517;dbSNPBuildID=127;SSR=0;SAO=1;VP=0x050068000a05040436100100;GENEINFO=USH2A:7399;WGT=1;VC=SNV;PM;PMC;NSM;REF;ASP;VLD;HD;KGPhase1;KGPhase3;LSD;CAF=0.9988,0.001198;COMMON=1;TOPMED=0.998111,0.001889
1	216243560	rs75698489	G	A	.	.	RS=75698489;RSPOS=216243560;dbSNPBuildID=131;SSR=0;SAO=0;VP=0x050028000a05040436000100;GENEINFO=USH2A:7399;WGT=1;VC=SNV;PM;PMC;NSM;REF;ASP;VLD;HD;KGPhase1;KGPhase3;CAF=0.9984,0.001597;COMMON=1;TOPMED=0.996875,0.00312543
1	216348635	rs41303255	T	A	.	.	RS=41303255;RSPOS=216348635;dbSNPBuildID=127;SSR=0;SAO=1;VP=0x050168000a05040036100100;GENEINFO=USH2A:7399;WGT=1;VC=SNV;PM;PMC;SLO;NSM;REF;ASP;VLD;KGPhase1;KGPhase3;LSD;CAF=0.9978,0.002196;COMMON=1;TOPMED=0.997012,0.00298805
1	216348643	rs147560504	C	A	.	.	RS=147560504;RSPOS=216348643;dbSNPBuildID=134;SSR=0;SAO=0;VP=0x050028000305040036000100;GENEINFO=USH2A:7399;WGT=1;VC=SNV;PM;PMC;REF;SYN;ASP;VLD;KGPhase1;KGPhase3;CAF=0.9988,0.001198;COMMON=1;TOPMED=0.998935,0.00106471
1	216348661	rs148000219	G	A	.	.	RS=148000219;RSPOS=216348661;dbSNPBuildID=134;SSR=0;SAO=0;VP=0x050028000305040036000100;GENEINFO=USH2A:7399;WGT=1;VC=SNV;PM;PMC;REF;SYN;ASP;VLD;KGPhase1;KGPhase3;CAF=0.9984,0.001597;COMMON=1;TOPMED=0.99818,0.0018203
1	216373159	rs146462407	G	A	.	.	RS=146462407;RSPOS=216373159;dbSNPBuildID=134;SSR=0;SAO=0;VP=0x050028000305040036000100;GENEINFO=USH2A:7399;WGT=1;VC=SNV;PM;PMC;REF;SYN;ASP;VLD;KGPhase1;KGPhase3;CAF=0.9984,0.001597;COMMON=1;TOPMED=0.997768,0.00223245
1	216420214	rs111033282	G	T	.	.	RS=111033282;RSPOS=216420214;RV;dbSNPBuildID=132;SSR=0;SAO=1;VP=0x050168000a05040436100100;GENEINFO=USH2A:7399;WGT=1;VC=SNV;PM;PMC;SLO;NSM;REF;ASP;VLD;HD;KGPhase1;KGPhase3;LSD;CAF=0.9984,0.001597;COMMON=1;TOPMED=0.996119,0.00388103
1	220311332	rs143722284	G	A	.	.	RS=143722284;RSPOS=220311332;dbSNPBuildID=134;SSR=0;SAO=1;VP=0x050268000a05040436110100;GENEINFO=IARS2:55699;WGT=1;VC=SNV;PM;PMC;S3D;NSM;REF;ASP;VLD;HD;KGPhase1;KGPhase3;LSD;OM;CAF=0.9988,0.001198;COMMON=1;TOPMED=0.99945,0.000549526
1	220325050	rs73098539	C	G	.	.	RS=73098539;RSPOS=220325050;dbSNPBuildID=130;SSR=0;SAO=0;VP=0x05002800030504053e000100;GENEINFO=RAB3GAP2:25782;WGT=1;VC=SNV;PM;PMC;REF;SYN;ASP;VLD;HD;GNO;KGPhase1;KGPhase3;CAF=0.9966,0.003395;COMMON=1;TOPMED=0.993543,0.00645693
1	220331205	rs2289189	C	G	.	.	RS=2289189;RSPOS=220331205;dbSNPBuildID=100;SSR=0;SAO=1;VP=0x050160000a05150537100100;GENEINFO=RAB3GAP2:25782;WGT=1;VC=SNV;PM;SLO;NSM;REF;ASP;VLD;G5;HD;GNO;KGPhase1;KGPhase3;LSD;CAF=0.9397,0.0603;COMMON=1;TOPMED=0.93969,0.0603105
1	220344453	rs12045447	T	C	.	.	RS=12045447;RSPOS=220344453;dbSNPBuildID=120;SSR=0;SAO=1;VP=0x050160000a0515053f100101;GENEINFO=RAB3GAP2:25782;WGT=1;VC=SNV;PM;SLO;NSM;REF;ASP;VLD;G5;HD;GNO;KGPhase1;KGPhase3;LSD;CAF=0.9475,0.05252;COMMON=1;TOPMED=0.941201,0.0587993
1	220356184	rs2577126	T	C	.	.	RS=2577126;RSPOS=220356184;RV;dbSNPBuildID=100;SSR=0;SAO=1;VP=0x050160000305150537100100;GENEINFO=RAB3GAP2:25782;WGT=1;VC=SNV;PM;SLO;REF;SYN;ASP;VLD;G5;HD;GNO;KGPhase1;KGPhase3;LSD;CAF=0.9581,0.04193;COMMON=1;TOPMED=0.946421,0.0535788
1	220356264	rs201613456	G	A,C	.	.	RS=201613456;RSPOS=220356264;dbSNPBuildID=137;SSR=0;SAO=0;VP=0x050028000b05040026000100;GENEINFO=RAB3GAP2:25782;WGT=1;VC=SNV;PM;PMC;NSM;REF;SYN;ASP;VLD;KGPhase3;CAF=0.995,.,0.004992;COMMON=1;TOPMED=0.999931,.,6.86908e-005
1	223284599	rs2072493	T	A,C	.	.	RS=2072493;RSPOS=223284599;RV;dbSNPBuildID=96;SSR=0;SAO=1;VP=0x050368000a05150536110100;GENEINFO=TLR5:7100;WGT=1;VC=SNV;PM;PMC;S3D;SLO;NSM;REF;ASP;VLD;G5;HD;GNO;KGPhase1;KGPhase3;LSD;OM;CAF=0.8598,.,0.1402;COMMON=1;TOPMED=0.903661,.,0.0963388
1	223285200	rs5744168	G	A	.	.	RS=5744168;RSPOS=223285200;RV;dbSNPBuildID=114;SSR=0;SAO=1;VP=0x05036800060515053e110100;GENEINFO=TLR5:7100;WGT=1;VC=SNV;PM;PMC;S3D;SLO;NSN;REF;ASP;VLD;G5;HD;GNO;KGPhase1;KGPhase3;LSD;OM;CAF=0.9497,0.05032;COMMON=1;TOPMED=0.959163,0.0408367
1	226019633	rs1051740	T	C	.	.	RS=1051740;RSPOS=226019633;dbSNPBuildID=86;SSR=0;SAO=1;VP=0x050378000a0515053f110101;GENEINFO=EPHX1:2052;WGT=1;VC=SNV;PM;TPA;PMC;S3D;SLO;NSM;REF;ASP;VLD;G5;HD;GNO;KGPhase1;KGPhase3;LSD;OM;CAF=0.6867,0.3133;COMMON=1;TOPMED=0.742753,0.257247
1	226026406	rs2234922	A	G,T	.	.	RS=2234922;RSPOS=226026406;dbSNPBuildID=98;SSR=0;SAO=1;VP=0x050368000a0515053f110100;GENEINFO=EPHX1:2052;WGT=1;VC=SNV;PM;PMC;S3D;SLO;NSM;REF;ASP;VLD;G5;HD;GNO;KGPhase1;KGPhase3;LSD;OM;CAF=0.7845,0.2155,.;COMMON=1;TOPMED=0.748935,0.251065,.
1	227149203	rs11549708	G	A	.	.	RS=11549708;RSPOS=227149203;dbSNPBuildID=120;SSR=0;SAO=1;VP=0x05016008030515053f100100;GENEINFO=COQ8A:56997|ADCK3:56997;WGT=1;VC=SNV;PM;SLO;REF;SYN;INT;ASP;VLD;G5;HD;GNO;KGPhase1;KGPhase3;LSD;CAF=0.9193,0.08067;COMMON=1;TOPMED=0.86018,0.13982
1	227170648	rs41303129	C	T	.	.	RS=41303129;RSPOS=227170648;dbSNPBuildID=127;SSR=0;SAO=1;VP=0x050168000305040436110100;GENEINFO=COQ8A:56997|ADCK3:56997;WGT=1;VC=SNV;PM;PMC;SLO;REF;SYN;ASP;VLD;HD;KGPhase1;KGPhase3;LSD;OM;CAF=0.9944,0.005591;COMMON=1;TOPMED=0.988116,0.0118835
1	228345567	rs75469429	C	G,T	.	.	RS=75469429;RSPOS=228345567;dbSNPBuildID=131;SSR=0;SAO=1;VP=0x050368000b05140436110100;GENEINFO=GJC2:57165;WGT=1;VC=SNV;PM;PMC;S3D;SLO;NSM;REF;SYN;ASP;VLD;HD;KGPhase1;KGPhase3;LSD;OM;CAF=0.987,.,0.01298;COMMON=1;TOPMED=0.98293,.,0.0170697
1	229567384	rs74897770	G	T	.	.	RS=74897770;RSPOS=229567384;dbSNPBuildID=131;SSR=0;SAO=0;VP=0x050328000305150436000100;GENEINFO=ACTA1:58;WGT=1;VC=SNV;PM;PMC;S3D;SLO;REF;SYN;ASP;VLD;G5;HD;KGPhase1;KGPhase3;CAF=0.9802,0.01977;COMMON=1;TOPMED=0.97297,0.0270298
1	230845794	rs699	A	G	.	.	RS=699;RSPOS=230845794;RV;dbSNPBuildID=36;SSR=0;SAO=1;VP=0x050378000a0517053f110100;GENEINFO=AGT:183;WGT=1;VC=SNV;PM;TPA;PMC;S3D;SLO;NSM;REF;ASP;VLD;G5A;G5;HD;GNO;KGPhase1;KGPhase3;LSD;OM;CAF=0.2949,0.7051;COMMON=1;TOPMED=0.368182,0.631818
1	231408091	rs11558492	A	G,T	.	.	RS=11558492;RSPOS=231408091;RV;dbSNPBuildID=120;SSR=0;SAO=1;VP=0x050168000a0515053f110101;GENEINFO=GNPAT:8443;WGT=1;VC=SNV;PM;PMC;SLO;NSM;REF;ASP;VLD;G5;HD;GNO;KGPhase1;KGPhase3;LSD;OM;CAF=0.8644,0.1356,.;COMMON=1;TOPMED=0.846373,0.153627,.
1	231557255	rs12097901	C	G	.	.	RS=12097901;RSPOS=231557255;dbSNPBuildID=120;SSR=0;SAO=0;VP=0x050128000a05170036000100;GENEINFO=EGLN1:54583;WGT=1;VC=SNV;PM;PMC;SLO;NSM;REF;ASP;VLD;G5A;G5;KGPhase1;KGPhase3;CAF=0.7396,0.2604;COMMON=1;TOPMED=0.815909,0.184091
1	235929422	rs80338660	G	A,C,T	.	.	RS=80338660;RSPOS=235929422;RV;dbSNPBuildID=131;SSR=0;SAO=1;VP=0x050168080705040026110104;GENEINFO=LYST:1130;WGT=1;VC=SNV;PM;PMC;SLO;NSN;REF;SYN;INT;ASP;VLD;KGPhase3;LSD;OM;NOV;CAF=0.9986,0.001398,.,.;COMMON=1;TOPMED=0.999863,.,6.86908e-005,6.86908e-005
1	236849991	rs368367224	C	A,T	.	.	RS=368367224;RSPOS=236849991;dbSNPBuildID=138;SSR=0;SAO=1;VP=0x050068400305040026100100;GENEINFO=ACTN2:88;WGT=1;VC=SNV;PM;PMC;REF;SYN;U5;ASP;VLD;KGPhase3;LSD;CAF=0.9974,0.002596,.;COMMON=1;TOPMED=0.999931,.,6.86908e-005
1	236908053	rs34827377	C	T	.	.	RS=34827377;RSPOS=236908053;dbSNPBuildID=126;SSR=0;SAO=0;VP=0x050328000305040536000100;GENEINFO=ACTN2:88;WGT=1;VC=SNV;PM;PMC;S3D;SLO;REF;SYN;ASP;VLD;HD;GNO;KGPhase1;KGPhase3;CAF=0.999,0.0009984;COMMON=1;TOPMED=0.998489,0.0015112
1	236911012	rs200529923	G	A,C	.	.	RS=200529923;RSPOS=236911012;dbSNPBuildID=137;SSR=0;SAO=1;VP=0x050268000b05040026100100;GENEINFO=ACTN2:88;WGT=1;VC=SNV;PM;PMC;S3D;NSM;REF;SYN;ASP;VLD;KGPhase3;LSD;CAF=0.9992,.,0.0007987;COMMON=1;TOPMED=0.999622,0.000377799,.
1	236914907	rs137890030	G	A,C	.	.	RS=137890030;RSPOS=236914907;dbSNPBuildID=134;SSR=0;SAO=0;VP=0x050228000305040026000100;GENEINFO=ACTN2:88;WGT=1;VC=SNV;PM;PMC;S3D;REF;SYN;ASP;VLD;KGPhase3;CAF=0.9994,0.000599,.;COMMON=1;TOPMED=0.999931,6.86908e-005,.
1	237604666	rs187565743	A	G	.	.	RS=187565743;RSPOS=237604666;dbSNPBuildID=135;SSR=0;SAO=1;VP=0x050368000305040036100100;GENEINFO=RYR2:6262;WGT=1;VC=SNV;PM;PMC;S3D;SLO;REF;SYN;ASP;VLD;KGPhase1;KGPhase3;LSD;CAF=0.998,0.001997;COMMON=1
1	237608748	rs147389346	G	A,C	.	.	RS=147389346;RSPOS=237608748;dbSNPBuildID=134;SSR=0;SAO=1;VP=0x050268000305040036100100;GENEINFO=RYR2:6262;WGT=1;VC=SNV;PM;PMC;S3D;REF;SYN;ASP;VLD;KGPhase1;KGPhase3;LSD;CAF=0.9986,0.001398,.;COMMON=1;TOPMED=0.995982,0.00401841,.
1	237619942	rs16835270	G	A	.	.	RS=16835270;RSPOS=237619942;dbSNPBuildID=123;SSR=0;SAO=0;VP=0x050328000a05150537000100;GENEINFO=RYR2:6262;WGT=1;VC=SNV;PM;PMC;S3D;SLO;NSM;REF;ASP;VLD;G5;HD;GNO;KGPhase1;KGPhase3;CAF=0.9822,0.01777;COMMON=1;TOPMED=0.980595,0.0194051
1	237620034	rs78281932	G	A	.	.	RS=78281932;RSPOS=237620034;dbSNPBuildID=131;SSR=0;SAO=1;VP=0x05036800030515053e100100;GENEINFO=RYR2:6262;WGT=1;VC=SNV;PM;PMC;S3D;SLO;REF;SYN;ASP;VLD;G5;HD;GNO;KGPhase1;KGPhase3;LSD;CAF=0.9401,0.0599;COMMON=1;TOPMED=0.913141,0.0868595
1	237655173	rs72549414	A	T	.	.	RS=72549414;RSPOS=237655173;dbSNPBuildID=130;SSR=0;SAO=0;VP=0x050128000305140436000100;GENEINFO=RYR2:6262;WGT=1;VC=SNV;PM;PMC;SLO;REF;SYN;ASP;VLD;HD;KGPhase1;KGPhase3;CAF=0.9784,0.02157;COMMON=1;TOPMED=0.970223,0.0297774
1	237656289	rs17686573	C	T	.	.	RS=17686573;RSPOS=237656289;dbSNPBuildID=123;SSR=0;SAO=1;VP=0x050168000305040537100100;GENEINFO=RYR2:6262;WGT=1;VC=SNV;PM;PMC;SLO;REF;SYN;ASP;VLD;HD;GNO;KGPhase1;KGPhase3;LSD;CAF=0.9978,0.002196;COMMON=1;TOPMED=0.995123,0.00487704
1	237659895	rs116098815	A	G	.	.	RS=116098815;RSPOS=237659895;dbSNPBuildID=132;SSR=0;SAO=0;VP=0x050128000305040436000100;GENEINFO=RYR2:6262;WGT=1;VC=SNV;PM;PMC;SLO;REF;SYN;ASP;VLD;HD;KGPhase1;KGPhase3;CAF=0.9928,0.007188;COMMON=1;TOPMED=0.990967,0.00903283
1	237664108	rs117588730	G	A,T	.	.	RS=117588730;RSPOS=237664108;dbSNPBuildID=132;SSR=0;SAO=0;VP=0x050028000305040436000100;GENEINFO=RYR2:6262;WGT=1;VC=SNV;PM;PMC;REF;SYN;ASP;VLD;HD;KGPhase1;KGPhase3;CAF=0.9938,.,0.00619;COMMON=1;TOPMED=0.999691,.,0.000309108
1	237711854	rs138064129	T	C	.	.	RS=138064129;RSPOS=237711854;dbSNPBuildID=134;SSR=0;SAO=0;VP=0x050028000305040436000100;GENEINFO=RYR2:6262;WGT=1;VC=SNV;PM;PMC;REF;SYN;ASP;VLD;HD;KGPhase1;KGPhase3;CAF=0.9932,0.006789;COMMON=1;TOPMED=0.99976,0.000240418
1	237729882	rs202176504	T	C,G	.	.	RS=202176504;RSPOS=237729882;dbSNPBuildID=137;SSR=0;SAO=0;VP=0x050028000a05040426000100;GENEINFO=RYR2:6262;WGT=1;VC=SNV;PM;PMC;NSM;REF;ASP;VLD;HD;KGPhase3;CAF=0.999,0.0009984,.;COMMON=1;TOPMED=0.999073,0.00089298,3.43454e-005
1	237732558	rs397516526	T	C	.	.	RS=397516526;RSPOS=237732558;dbSNPBuildID=138;SSR=0;SAO=1;VP=0x050068000305040026100100;GENEINFO=RYR2:6262;WGT=1;VC=SNV;PM;PMC;REF;SYN;ASP;VLD;KGPhase3;LSD;CAF=0.998,0.001997;COMMON=1
1	237755076	rs56229512	A	G	.	.	RS=56229512;RSPOS=237755076;dbSNPBuildID=129;SSR=0;SAO=0;VP=0x050028000a05040536000100;GENEINFO=RYR2:6262;WGT=1;VC=SNV;PM;PMC;NSM;REF;ASP;VLD;HD;GNO;KGPhase1;KGPhase3;CAF=0.9928,0.007188;COMMON=1;TOPMED=0.986228,0.0137725
1	237756847	rs368930040	T	C	.	.	RS=368930040;RSPOS=237756847;dbSNPBuildID=138;SSR=0;SAO=1;VP=0x050068000305040026100100;GENEINFO=RYR2:6262;WGT=1;VC=SNV;PM;PMC;REF;SYN;ASP;VLD;KGPhase3;LSD;CAF=0.9992,0.0007987;COMMON=1;TOPMED=0.999485,0.000515181
1	237765333	rs201916326	G	A	.	.	RS=201916326;RSPOS=237765333;dbSNPBuildID=137;SSR=0;SAO=1;VP=0x050168000305040026100100;GENEINFO=RYR2:6262;WGT=1;VC=SNV;PM;PMC;SLO;REF;SYN;ASP;VLD;KGPhase3;LSD;CAF=0.9988,0.001198;COMMON=1;TOPMED=0.999107,0.00089298
1	237774118	rs79811945	G	A	.	.	RS=79811945;RSPOS=237774118;dbSNPBuildID=131;SSR=0;SAO=0;VP=0x050028000305040436000100;GENEINFO=RYR2:6262;WGT=1;VC=SNV;PM;PMC;REF;SYN;ASP;VLD;HD;KGPhase1;KGPhase3;CAF=0.9912,0.008786;COMMON=1;TOPMED=0.996359,0.00364061
1	237777417	rs147060179	C	A,T	.	.	RS=147060179;RSPOS=237777417;dbSNPBuildID=134;SSR=0;SAO=0;VP=0x050028000305040036000100;GENEINFO=RYR2:6262;WGT=1;VC=SNV;PM;PMC;REF;SYN;ASP;VLD;KGPhase1;KGPhase3;CAF=0.9964,.,0.003594;COMMON=1;TOPMED=0.995913,.,0.0040871
1	237777582	rs114534505	G	A,C,T	.	.	RS=114534505;RSPOS=237777582;dbSNPBuildID=132;SSR=0;SAO=0;VP=0x050128000b05040436000104;GENEINFO=RYR2:6262;WGT=1;VC=SNV;PM;PMC;SLO;NSM;REF;SYN;ASP;VLD;HD;KGPhase1;KGPhase3;NOV;CAF=0.9942,0.005791,.,.;COMMON=1;TOPMED=0.994402,0.00556395,3.43454e-005,.
1	237777828	rs3820216	A	G	.	.	RS=3820216;RSPOS=237777828;dbSNPBuildID=107;SSR=0;SAO=0;VP=0x050128000305150537000101;GENEINFO=RYR2:6262;WGT=1;VC=SNV;PM;PMC;SLO;REF;SYN;ASP;VLD;G5;HD;GNO;KGPhase1;KGPhase3;CAF=0.9377,0.0623;COMMON=1;TOPMED=0.950783,0.0492169
1	237778082	rs41315858	G	A,C	.	.	RS=41315858;RSPOS=237778082;dbSNPBuildID=127;SSR=0;SAO=1;VP=0x050068000a05050536100100;GENEINFO=RYR2:6262;WGT=1;VC=SNV;PM;PMC;NSM;REF;ASP;VLD;G5;HD;GNO;KGPhase1;KGPhase3;LSD;CAF=0.9902,0.009784,.;COMMON=1;TOPMED=0.98743,0.0125361,3.43454e-005
1	237778084	rs3766871	G	A	.	.	RS=3766871;RSPOS=237778084;dbSNPBuildID=107;SSR=0;SAO=1;VP=0x050168000a05150537100101;GENEINFO=RYR2:6262;WGT=1;VC=SNV;PM;PMC;SLO;NSM;REF;ASP;VLD;G5;HD;GNO;KGPhase1;KGPhase3;LSD;CAF=0.9237,0.07628;COMMON=1;TOPMED=0.923616,0.0763841
1	237802424	rs116601686	A	C	.	.	RS=116601686;RSPOS=237802424;dbSNPBuildID=132;SSR=0;SAO=0;VP=0x050028000305040436000100;GENEINFO=RYR2:6262;WGT=1;VC=SNV;PM;PMC;REF;SYN;ASP;VLD;HD;KGPhase1;KGPhase3;CAF=0.9952,0.004792;COMMON=1;TOPMED=0.994573,0.00542657
1	237804242	rs371560909	G	A,C	.	.	RS=371560909;RSPOS=237804242;dbSNPBuildID=138;SSR=0;SAO=1;VP=0x050068000305040026100100;GENEINFO=RYR2:6262;WGT=1;VC=SNV;PM;PMC;REF;SYN;ASP;VLD;KGPhase3;LSD;CAF=0.9988,0.001198,.;COMMON=1;TOPMED=0.997699,0.00199203,0.000309108
1	237811766	rs72549416	C	T	.	.	RS=72549416;RSPOS=237811766;dbSNPBuildID=130;SSR=0;SAO=1;VP=0x050068000305040436100100;GENEINFO=RYR2:6262;WGT=1;VC=SNV;PM;PMC;REF;SYN;ASP;VLD;HD;KGPhase1;KGPhase3;LSD;CAF=0.9984,0.001597;COMMON=1;TOPMED=0.996016,0.00398406
1	237811889	rs143906555	C	T	.	.	RS=143906555;RSPOS=237811889;dbSNPBuildID=134;SSR=0;SAO=1;VP=0x050068000305040436100100;GENEINFO=RYR2:6262;WGT=1;VC=SNV;PM;PMC;REF;SYN;ASP;VLD;HD;KGPhase1;KGPhase3;LSD;CAF=0.9986,0.001398;COMMON=1;TOPMED=0.998283,0.00171727
1	237829823	rs144876996	C	T	.	.	RS=144876996;RSPOS=237829823;dbSNPBuildID=134;SSR=0;SAO=0;VP=0x050028000305040436000100;GENEINFO=RYR2:6262;WGT=1;VC=SNV;PM;PMC;REF;SYN;ASP;VLD;HD;KGPhase1;KGPhase3;CAF=0.993,0.006989;COMMON=1;TOPMED=0.994367,0.00563264
1	237868623	rs184218219	A	G	.	.	RS=184218219;RSPOS=237868623;dbSNPBuildID=135;SSR=0;SAO=0;VP=0x050028000a05040436000100;GENEINFO=RYR2:6262;WGT=1;VC=SNV;PM;PMC;NSM;REF;ASP;VLD;HD;KGPhase1;KGPhase3;CAF=0.9992,0.0007987;COMMON=1;TOPMED=0.997939,0.00206072
1	237870334	rs116442127	C	T	.	.	RS=116442127;RSPOS=237870334;dbSNPBuildID=132;SSR=0;SAO=0;VP=0x050128000305040436000100;GENEINFO=RYR2:6262;WGT=1;VC=SNV;PM;PMC;SLO;REF;SYN;ASP;VLD;HD;KGPhase1;KGPhase3;CAF=0.9972,0.002796;COMMON=1;TOPMED=0.994814,0.00518615
1	237870535	rs190537182	G	A	.	.	RS=190537182;RSPOS=237870535;dbSNPBuildID=135;SSR=0;SAO=0;VP=0x050028000305040036000100;GENEINFO=RYR2:6262;WGT=1;VC=SNV;PM;PMC;REF;SYN;ASP;VLD;KGPhase1;KGPhase3;CAF=0.998,0.001997;COMMON=1;TOPMED=0.996428,0.00357192
1	237886514	rs144256966	G	A	.	.	RS=144256966;RSPOS=237886514;dbSNPBuildID=134;SSR=0;SAO=1;VP=0x050168000305040436100100;GENEINFO=RYR2:6262;WGT=1;VC=SNV;PM;PMC;SLO;REF;SYN;ASP;VLD;HD;KGPhase1;KGPhase3;LSD;CAF=0.9984,0.001597;COMMON=1;TOPMED=0.998283,0.00171727
1	237942025	rs78939657	C	T	.	.	RS=78939657;RSPOS=237942025;dbSNPBuildID=132;SSR=0;SAO=0;VP=0x050028000305150436000100;GENEINFO=RYR2:6262;WGT=1;VC=SNV;PM;PMC;REF;SYN;ASP;VLD;G5;HD;KGPhase1;KGPhase3;CAF=0.9886,0.01138;COMMON=1;TOPMED=0.988426,0.0115744
1	237947000	rs56226196	C	T	.	.	RS=56226196;RSPOS=237947000;dbSNPBuildID=129;SSR=0;SAO=0;VP=0x050128000305140436000100;GENEINFO=RYR2:6262;WGT=1;VC=SNV;PM;PMC;SLO;REF;SYN;ASP;VLD;HD;KGPhase1;KGPhase3;CAF=0.9876,0.01238;COMMON=1;TOPMED=0.983652,0.0163484
1	237955581	rs115854664	G	A	.	.	RS=115854664;RSPOS=237955581;dbSNPBuildID=132;SSR=0;SAO=0;VP=0x050128000305040436000100;GENEINFO=RYR2:6262;WGT=1;VC=SNV;PM;PMC;SLO;REF;SYN;ASP;VLD;HD;KGPhase1;KGPhase3;CAF=0.9954,0.004593;COMMON=1;TOPMED=0.99478,0.0052205
1	237961357	rs78369334	G	A	.	.	RS=78369334;RSPOS=237961357;dbSNPBuildID=132;SSR=0;SAO=0;VP=0x050128000305140436000100;GENEINFO=RYR2:6262;WGT=1;VC=SNV;PM;PMC;SLO;REF;SYN;ASP;VLD;HD;KGPhase1;KGPhase3;CAF=0.9866,0.01338;COMMON=1;TOPMED=0.985369,0.0146311
1	237972323	rs75206601	C	T	.	.	RS=75206601;RSPOS=237972323;dbSNPBuildID=132;SSR=0;SAO=1;VP=0x050168000305150536100100;GENEINFO=RYR2:6262;WGT=1;VC=SNV;PM;PMC;SLO;REF;SYN;ASP;VLD;G5;HD;GNO;KGPhase1;KGPhase3;LSD;CAF=0.9788,0.02117;COMMON=1;TOPMED=0.974344,0.025656
1	237982383	rs114303476	C	A,T	.	.	RS=114303476;RSPOS=237982383;dbSNPBuildID=132;SSR=0;SAO=1;VP=0x050168000305040436100100;GENEINFO=RYR2:6262;WGT=1;VC=SNV;PM;PMC;SLO;REF;SYN;ASP;VLD;HD;KGPhase1;KGPhase3;LSD;CAF=0.9874,0.002796,0.009784;COMMON=1;TOPMED=0.982243,0.0037093,0.0140473
1	237982386	rs370996795	G	T	.	.	RS=370996795;RSPOS=237982386;dbSNPBuildID=138;SSR=0;SAO=1;VP=0x050068000305040026100100;GENEINFO=RYR2:6262;WGT=1;VC=SNV;PM;PMC;REF;SYN;ASP;VLD;KGPhase3;LSD;CAF=0.9992,0.0007987;COMMON=1;TOPMED=0.998867,0.0011334
1	240656738	rs373941682	G	A	.	.	RS=373941682;RSPOS=240656738;dbSNPBuildID=138;SSR=0;SAO=0;VP=0x050000000a05040026000100;GENEINFO=GREM2:64388;WGT=1;VC=SNV;NSM;REF;ASP;VLD;KGPhase3;CAF=0.9994,0.000599;COMMON=1
1	241663825	rs2070080	G	A,T	.	.	RS=2070080;RSPOS=241663825;RV;dbSNPBuildID=96;SSR=0;SAO=1;VP=0x050360000305150536100100;GENEINFO=FH:2271;WGT=1;VC=SNV;PM;S3D;SLO;REF;SYN;ASP;VLD;G5;HD;GNO;KGPhase1;KGPhase3;LSD;CAF=0.9635,0.03654,.;COMMON=1;TOPMED=0.955488,0.0445116,.
1	241682918	rs181655698	C	A,G,T	.	.	RS=181655698;RSPOS=241682918;dbSNPBuildID=135;SSR=0;SAO=1;VP=0x050060000305040036100100;GENEINFO=FH:2271;WGT=1;VC=SNV;PM;REF;SYN;ASP;VLD;KGPhase1;KGPhase3;LSD;CAF=0.996,.,.,0.003994;COMMON=1;TOPMED=0.993543,.,0.000240418,0.00621651
1	241682946	rs187226800	G	A	.	.	RS=187226800;RSPOS=241682946;dbSNPBuildID=135;SSR=0;SAO=1;VP=0x050068000a05040036100100;GENEINFO=FH:2271;WGT=1;VC=SNV;PM;PMC;NSM;REF;ASP;VLD;KGPhase1;KGPhase3;LSD;CAF=0.9944,0.005591;COMMON=1;TOPMED=0.999966,3.43454e-005
1	241682970	rs201887750	G	A	.	.	RS=201887750;RSPOS=241682970;dbSNPBuildID=137;SSR=0;SAO=1;VP=0x050068000a05040026100100;GENEINFO=FH:2271;WGT=1;VC=SNV;PM;PMC;NSM;REF;ASP;VLD;KGPhase3;LSD;CAF=0.9938,0.00619;COMMON=1;TOPMED=0.989799,0.0102006
1	247587343	rs121908147	G	A,C	.	.	RS=121908147;RSPOS=247587343;dbSNPBuildID=132;SSR=0;SAO=1;VP=0x050168000a05040436110100;GENEINFO=NLRP3:114548;WGT=1;VC=SNV;PM;PMC;SLO;NSM;REF;ASP;VLD;HD;KGPhase1;KGPhase3;LSD;OM;CAF=0.996,0.003994,.;COMMON=1;TOPMED=0.994573,0.00542657,.
1	247587771	rs41311573	C	G,T	.	.	RS=41311573;RSPOS=247587771;dbSNPBuildID=127;SSR=0;SAO=0;VP=0x050028000305040536000100;GENEINFO=NLRP3:114548;WGT=1;VC=SNV;PM;PMC;REF;SYN;ASP;VLD;HD;GNO;KGPhase1;KGPhase3;CAF=0.9982,.,0.001797;COMMON=1;TOPMED=0.996188,.,0.00381234
2	10186419	rs35927125	A	G,T	.	.	RS=35927125;RSPOS=10186419;RV;dbSNPBuildID=126;SSR=0;SAO=1;VP=0x050168000a05150536100100;GENEINFO=KLF11:8462;WGT=1;VC=SNV;PM;PMC;SLO;NSM;REF;ASP;VLD;G5;HD;GNO;KGPhase1;KGPhase3;LSD;CAF=0.9421,0.05791,.;COMMON=1;TOPMED=0.90531,0.0946902,.
2	10188123	rs34336420	C	T	.	.	RS=34336420;RSPOS=10188123;RV;dbSNPBuildID=126;SSR=0;SAO=1;VP=0x050168000a05140536110100;GENEINFO=KLF11:8462;WGT=1;VC=SNV;PM;PMC;SLO;NSM;REF;ASP;VLD;HD;GNO;KGPhase1;KGPhase3;LSD;OM;CAF=0.9876,0.01238;COMMON=1;TOPMED=0.979324,0.0206759
2	20137705	rs74470618	C	T	.	.	RS=74470618;RSPOS=20137705;dbSNPBuildID=131;SSR=0;SAO=0;VP=0x050028000a05040436000100;GENEINFO=WDR35:57539;WGT=1;VC=SNV;PM;PMC;NSM;REF;ASP;VLD;HD;KGPhase1;KGPhase3;CAF=0.9984,0.001597;COMMON=1;TOPMED=0.997527,0.00247287
2	21224843	rs12713450	G	A,T	.	.	RS=12713450;RSPOS=21224843;RV;dbSNPBuildID=126;SSR=0;SAO=0;VP=0x050138000a05150537000101;GENEINFO=APOB:338;WGT=1;VC=SNV;PM;TPA;PMC;SLO;NSM;REF;ASP;VLD;G5;HD;GNO;KGPhase1;KGPhase3;CAF=0.9617,0.03834,.;COMMON=1;TOPMED=0.949581,0.050419,.
2	21224853	rs1801695	C	G,T	.	.	RS=1801695;RSPOS=21224853;RV;dbSNPBuildID=89;SSR=0;SAO=1;VP=0x050178000a05150536100101;GENEINFO=APOB:338;WGT=1;VC=SNV;PM;TPA;PMC;SLO;NSM;REF;ASP;VLD;G5;HD;GNO;KGPhase1;KGPhase3;LSD;CAF=0.9858,.,0.01418;COMMON=1;TOPMED=0.975924,.,0.0240761
2	21225281	rs1042034	C	T	.	.	RS=1042034;RSPOS=21225281;RV;dbSNPBuildID=86;SSR=0;SAO=1;VP=0x050178000a0515053f120101;GENEINFO=APOB:338;WGT=1;VC=SNV;PM;TPA;PMC;SLO;NSM;REF;ASP;VLD;G5;HD;GNO;KGPhase1;KGPhase3;LSD;MTP;CAF=0.3704,0.6296;COMMON=1;TOPMED=0.204664,0.795336
2	21228827	rs1801701	C	T	.	.	RS=1801701;RSPOS=21228827;RV;dbSNPBuildID=89;SSR=0;SAO=1;VP=0x050178000a05150537100101;GENEINFO=APOB:338;WGT=1;VC=SNV;PM;TPA;PMC;SLO;NSM;REF;ASP;VLD;G5;HD;GNO;KGPhase1;KGPhase3;LSD;CAF=0.9615,0.03854;COMMON=1;TOPMED=0.947142,0.0528575
2	21229039	rs12713558	C	A,T	.	.	RS=12713558;RSPOS=21229039;RV;dbSNPBuildID=126;SSR=0;SAO=0;VP=0x050138000305150537000100;GENEINFO=APOB:338;WGT=1;VC=SNV;PM;TPA;PMC;SLO;REF;SYN;ASP;VLD;G5;HD;GNO;KGPhase1;KGPhase3;CAF=0.9774,.,0.02256;COMMON=1;TOPMED=0.973142,.,0.0268581
2	21229905	rs12720854	T	C	.	.	RS=12720854;RSPOS=21229905;RV;dbSNPBuildID=126;SSR=0;SAO=0;VP=0x050138000a05040537000100;GENEINFO=APOB:338;WGT=1;VC=SNV;PM;TPA;PMC;SLO;NSM;REF;ASP;VLD;HD;GNO;KGPhase1;KGPhase3;CAF=0.9928,0.007188;COMMON=1;TOPMED=0.990418,0.00958236
2	21231278	rs72653095	G	A	.	.	RS=72653095;RSPOS=21231278;RV;dbSNPBuildID=130;SSR=0;SAO=0;VP=0x050028000a05040436000100;GENEINFO=APOB:338;WGT=1;VC=SNV;PM;PMC;NSM;REF;ASP;VLD;HD;KGPhase1;KGPhase3;CAF=0.9938,0.00619;COMMON=1;TOPMED=0.997424,0.0025759
2	21231387	rs2163204	T	G	.	.	RS=2163204;RSPOS=21231387;dbSNPBuildID=96;SSR=0;SAO=0;VP=0x050128000a05150537000101;GENEINFO=APOB:338;WGT=1;VC=SNV;PM;PMC;SLO;NSM;REF;ASP;VLD;G5;HD;GNO;KGPhase1;KGPhase3;CAF=0.9882,0.01178;COMMON=1;TOPMED=0.998077,0.00192334
2	21231524	rs676210	G	A,T	.	.	RS=676210;RSPOS=21231524;dbSNPBuildID=83;SSR=0;SAO=1;VP=0x050178000a05170537120100;GENEINFO=APOB:338;WGT=1;VC=SNV;PM;TPA;PMC;SLO;NSM;REF;ASP;VLD;G5A;G5;HD;GNO;KGPhase1;KGPhase3;LSD;MTP;CAF=0.6338,0.3662,.;COMMON=1;TOPMED=0.796091,0.203909,.
2	21232195	rs693	G	A	.	.	RS=693;RSPOS=21232195;RV;dbSNPBuildID=36;SSR=0;SAO=1;VP=0x05017800030515053f130101;GENEINFO=APOB:338;WGT=1;VC=SNV;PM;TPA;PMC;SLO;REF;SYN;ASP;VLD;G5;HD;GNO;KGPhase1;KGPhase3;LSD;MTP;OM;CAF=0.749,0.251;COMMON=1;TOPMED=0.641022,0.358978
2	21232804	rs1041968	G	A	.	.	RS=1041968;RSPOS=21232804;RV;dbSNPBuildID=120;SSR=0;SAO=1;VP=0x05012800030517053e020100;GENEINFO=APOB:338;WGT=1;VC=SNV;PM;PMC;SLO;REF;SYN;ASP;VLD;G5A;G5;HD;GNO;KGPhase1;KGPhase3;MTP;CAF=0.7508,0.2492;COMMON=1;TOPMED=0.6414,0.3586
2	21232845	rs12713681	C	G	.	.	RS=12713681;RSPOS=21232845;RV;dbSNPBuildID=126;SSR=0;SAO=0;VP=0x050110000a05040537000100;GENEINFO=APOB:338;WGT=1;VC=SNV;TPA;SLO;NSM;REF;ASP;VLD;HD;GNO;KGPhase1;KGPhase3;CAF=0.9912,0.008786;COMMON=1;TOPMED=0.990246,0.00975409
2	21233972	rs533617	T	C	.	.	RS=533617;RSPOS=21233972;dbSNPBuildID=83;SSR=0;SAO=1;VP=0x050168000a05150537100100;GENEINFO=APOB:338;WGT=1;VC=SNV;PM;PMC;SLO;NSM;REF;ASP;VLD;G5;HD;GNO;KGPhase1;KGPhase3;LSD;CAF=0.9838,0.01617;COMMON=1;TOPMED=0.97874,0.0212598
2	21233999	rs1801699	T	C	.	.	RS=1801699;RSPOS=21233999;RV;dbSNPBuildID=89;SSR=0;SAO=0;VP=0x050138000a05140537000100;GENEINFO=APOB:338;WGT=1;VC=SNV;PM;TPA;PMC;SLO;NSM;REF;ASP;VLD;HD;GNO;KGPhase1;KGPhase3;CAF=0.9888,0.01118;COMMON=1;TOPMED=0.988391,0.0116087
2	21238007	rs61736761	G	T	.	.	RS=61736761;RSPOS=21238007;dbSNPBuildID=129;SSR=0;SAO=0;VP=0x050128000a05150536000100;GENEINFO=APOB:338;WGT=1;VC=SNV;PM;PMC;SLO;NSM;REF;ASP;VLD;G5;HD;GNO;KGPhase1;KGPhase3;CAF=0.9716,0.02835;COMMON=1;TOPMED=0.964968,0.0350323
2	21238367	rs12713843	C	T	.	.	RS=12713843;RSPOS=21238367;RV;dbSNPBuildID=126;SSR=0;SAO=0;VP=0x050110000a05040537000100;GENEINFO=APOB:338;WGT=1;VC=SNV;TPA;SLO;NSM;REF;ASP;VLD;HD;GNO;KGPhase1;KGPhase3;CAF=0.9972,0.002796;COMMON=1;TOPMED=0.996497,0.00350323
2	21238413	rs12713844	C	G	.	.	RS=12713844;RSPOS=21238413;dbSNPBuildID=126;SSR=0;SAO=0;VP=0x050138000a05040537000101;GENEINFO=APOB:338;WGT=1;VC=SNV;PM;TPA;PMC;SLO;NSM;REF;ASP;VLD;HD;GNO;KGPhase1;KGPhase3;CAF=0.997,0.002995;COMMON=1;TOPMED=0.994333,0.00566699
2	21245813	rs1801700	G	A,T	.	.	RS=1801700;RSPOS=21245813;RV;dbSNPBuildID=89;SSR=0;SAO=0;VP=0x05033800030515053f000100;GENEINFO=APOB:338;WGT=1;VC=SNV;PM;TPA;PMC;S3D;SLO;REF;SYN;ASP;VLD;G5;HD;GNO;KGPhase1;KGPhase3;CAF=0.9838,0.01617,.;COMMON=1;TOPMED=0.966891,0.0331089,.
2	21249716	rs12691202	C	T	.	.	RS=12691202;RSPOS=21249716;RV;dbSNPBuildID=121;SSR=0;SAO=1;VP=0x050378000a05150537100100;GENEINFO=APOB:338;WGT=1;VC=SNV;PM;TPA;PMC;S3D;SLO;NSM;REF;ASP;VLD;G5;HD;GNO;KGPhase1;KGPhase3;LSD;CAF=0.9858,0.01418;COMMON=1;TOPMED=0.980045,0.0199547
2	21250914	rs679899	G	A	.	.	RS=679899;RSPOS=21250914;dbSNPBuildID=83;SSR=0;SAO=1;VP=0x050378000a0517053f120100;GENEINFO=APOB:338;WGT=1;VC=SNV;PM;TPA;PMC;S3D;SLO;NSM;REF;ASP;VLD;G5A;G5;HD;GNO;KGPhase1;KGPhase3;LSD;MTP;CAF=0.515,0.485;COMMON=1;TOPMED=0.674887,0.325113
2	21263900	rs1367117	G	A	.	.	RS=1367117;RSPOS=21263900;dbSNPBuildID=88;SSR=0;SAO=1;VP=0x050378000a0515053f130100;GENEINFO=APOB:338;WGT=1;VC=SNV;PM;TPA;PMC;S3D;SLO;NSM;REF;ASP;VLD;G5;HD;GNO;KGPhase1;KGPhase3;LSD;MTP;OM;CAF=0.8307,0.1693;COMMON=1;TOPMED=0.776137,0.223863
2	21266932	rs1800480	G	C	.	.	RS=1800480;RSPOS=21266932;RV;dbSNPBuildID=89;SSR=0;SAO=0;VP=0x050138420005140136000100;GENEINFO=LOC101929195:101929195|APOB:338;WGT=1;VC=SNV;PM;TPA;PMC;SLO;U5;R5;ASP;VLD;GNO;KGPhase1;KGPhase3;CAF=0.9828,0.01717;COMMON=1;TOPMED=0.975409,0.0245913
2	26683586	rs141235641	C	T	.	.	RS=141235641;RSPOS=26683586;dbSNPBuildID=134;SSR=0;SAO=0;VP=0x050028000305040036000100;GENEINFO=OTOF:9381;WGT=1;VC=SNV;PM;PMC;REF;SYN;ASP;VLD;KGPhase1;KGPhase3;CAF=0.999,0.0009984;COMMON=1;TOPMED=0.999107,0.00089298
2	26686837	rs199766465	C	G	.	.	RS=199766465;RSPOS=26686837;dbSNPBuildID=136;SSR=0;SAO=1;VP=0x050068000a05040436110100;GENEINFO=OTOF:9381;WGT=1;VC=SNV;PM;PMC;NSM;REF;ASP;VLD;HD;KGPhase1;KGPhase3;LSD;OM;CAF=0.9984,0.001597;COMMON=1
2	26688572	rs80356578	G	A	.	.	RS=80356578;RSPOS=26688572;RV;dbSNPBuildID=131;SSR=0;SAO=1;VP=0x050168000305150036100100;GENEINFO=OTOF:9381;WGT=1;VC=SNV;PM;PMC;SLO;REF;SYN;ASP;VLD;G5;KGPhase1;KGPhase3;LSD;CAF=0.9752,0.02476;COMMON=1;TOPMED=0.991963,0.00803682
2	26700309	rs80356592	C	T	.	.	RS=80356592;RSPOS=26700309;RV;dbSNPBuildID=131;SSR=0;SAO=1;VP=0x050168000a05040436110100;GENEINFO=OTOF:9381;WGT=1;VC=SNV;PM;PMC;SLO;NSM;REF;ASP;VLD;HD;KGPhase1;KGPhase3;LSD;OM;CAF=0.9976,0.002396;COMMON=1;TOPMED=0.998557,0.0014426
2	26700315	rs144800506	C	G,T	.	.	RS=144800506;RSPOS=26700315;dbSNPBuildID=134;SSR=0;SAO=0;VP=0x050028000a05040436000100;GENEINFO=OTOF:9381;WGT=1;VC=SNV;PM;PMC;NSM;REF;ASP;VLD;HD;KGPhase1;KGPhase3;CAF=0.9978,.,0.002196;COMMON=1;TOPMED=0.997733,.,0.00226695
2	26707353	rs181805996	A	T	.	.	RS=181805996;RSPOS=26707353;dbSNPBuildID=135;SSR=0;SAO=1;VP=0x050068000a05040036110100;GENEINFO=OTOF:9381;WGT=1;VC=SNV;PM;PMC;NSM;REF;ASP;VLD;KGPhase1;KGPhase3;LSD;OM;CAF=0.9992,0.0007987;COMMON=1
2	26739428	rs116314622	C	T	.	.	RS=116314622;RSPOS=26739428;dbSNPBuildID=132;SSR=0;SAO=0;VP=0x050328000a05040436000100;GENEINFO=OTOF:9381;WGT=1;VC=SNV;PM;PMC;S3D;SLO;NSM;REF;ASP;VLD;HD;KGPhase1;KGPhase3;CAF=0.9974,0.002596;COMMON=1;TOPMED=0.99818,0.0018203
2	27730940	rs1260326	T	C	.	.	RS=1260326;RSPOS=27730940;dbSNPBuildID=87;SSR=0;SAO=1;VP=0x050168000a0517053f130101;GENEINFO=GCKR:2646;WGT=1;VC=SNV;PM;PMC;SLO;NSM;REF;ASP;VLD;G5A;G5;HD;GNO;KGPhase1;KGPhase3;LSD;MTP;OM;CAF=0.2933,0.7067;COMMON=1;TOPMED=0.292279,0.707721
2	31754395	rs9332964	C	T	.	.	RS=9332964;RSPOS=31754395;RV;dbSNPBuildID=119;SSR=0;SAO=1;VP=0x050168000a05040136110100;GENEINFO=SRD5A2:6716;WGT=1;VC=SNV;PM;PMC;SLO;NSM;REF;ASP;VLD;GNO;KGPhase1;KGPhase3;LSD;OM;CAF=0.9986,0.001398;COMMON=1
2	32289031	rs121908515	C	T	.	.	RS=121908515;RSPOS=32289031;dbSNPBuildID=133;SSR=0;SAO=1;VP=0x050068000a05040436110100;GENEINFO=SPAST:6683;WGT=1;VC=SNV;PM;PMC;NSM;REF;ASP;VLD;HD;KGPhase1;KGPhase3;LSD;OM;CAF=0.9988,0.001198;COMMON=1;TOPMED=0.994986,0.00501443
2	38298394	rs79204362	C	T	.	.	RS=79204362;RSPOS=38298394;dbSNPBuildID=131;SSR=0;SAO=3;VP=0x050378000a05040436110100;GENEINFO=CYP1B1:1545;WGT=1;VC=SNV;PM;TPA;PMC;S3D;SLO;NSM;REF;ASP;VLD;HD;KGPhase1;KGPhase3;LSD;OM;CAF=0.9958,0.004193;COMMON=1;TOPMED=0.999038,0.000961671
2	39224147	rs145364368	A	G	.	.	RS=145364368;RSPOS=39224147;dbSNPBuildID=134;SSR=0;SAO=1;VP=0x050268000305040036100100;GENEINFO=SOS1:6654;WGT=1;VC=SNV;PM;PMC;S3D;REF;SYN;ASP;VLD;KGPhase1;KGPhase3;LSD;CAF=0.9928,0.007188;COMMON=1;TOPMED=0.99478,0.0052205
2	39239419	rs75877625	A	G	.	.	RS=75877625;RSPOS=39239419;dbSNPBuildID=134;SSR=0;SAO=1;VP=0x050268000305040036100100;GENEINFO=SOS1:6654;WGT=1;VC=SNV;PM;PMC;S3D;REF;SYN;ASP;VLD;KGPhase1;KGPhase3;LSD;CAF=0.9984,0.001597;COMMON=1;TOPMED=0.998626,0.00137382
2	39294787	rs7609455	T	G	.	.	RS=7609455;RSPOS=39294787;dbSNPBuildID=116;SSR=0;SAO=0;VP=0x05032800030515053f000100;GENEINFO=SOS1:6654;WGT=1;VC=SNV;PM;PMC;S3D;SLO;REF;SYN;ASP;VLD;G5;HD;GNO;KGPhase1;KGPhase3;CAF=0.9503,0.04972;COMMON=1;TOPMED=0.949959,0.0500412
2	44066247	rs11887534	G	C	.	.	RS=11887534;RSPOS=44066247;dbSNPBuildID=120;SSR=0;SAO=1;VP=0x050178020a05150537130101;GENEINFO=ABCG5:64240|ABCG8:64241;WGT=1;VC=SNV;PM;TPA;PMC;SLO;NSM;REF;R5;ASP;VLD;G5;HD;GNO;KGPhase1;KGPhase3;LSD;MTP;OM;CAF=0.9395,0.0605;COMMON=1;TOPMED=0.936049,0.0639511
2	44099233	rs137852987	G	A,T	.	.	RS=137852987;RSPOS=44099233;dbSNPBuildID=133;SSR=0;SAO=1;VP=0x050068000e05040426110100;GENEINFO=ABCG8:64241;WGT=1;VC=SNV;PM;PMC;NSM;NSN;REF;ASP;VLD;HD;KGPhase3;LSD;OM;CAF=0.9996,.,0.0003994;COMMON=1;TOPMED=0.999622,0.000377799,.
2	44161960	rs4494798	T	C	.	.	RS=4494798;RSPOS=44161960;dbSNPBuildID=111;SSR=0;SAO=1;VP=0x050160000305150536100100;GENEINFO=LRPPRC:10128;WGT=1;VC=SNV;PM;SLO;REF;SYN;ASP;VLD;G5;HD;GNO;KGPhase1;KGPhase3;LSD;CAF=0.986,0.01398;COMMON=1;TOPMED=0.984339,0.0156615
2	47596694	rs116429842	C	A,T	.	.	RS=116429842;RSPOS=47596694;dbSNPBuildID=132;SSR=0;SAO=1;VP=0x050168000a05140436100100;GENEINFO=EPCAM:4072;WGT=1;VC=SNV;PM;PMC;SLO;NSM;REF;ASP;VLD;HD;KGPhase1;KGPhase3;LSD;CAF=0.9872,0.01278,.;COMMON=1;TOPMED=0.983308,0.0166919,.
2	47596707	rs549177672	C	G	.	.	RS=549177672;RSPOS=47596707;dbSNPBuildID=142;SSR=0;SAO=0;VP=0x050000000305040026000100;GENEINFO=EPCAM:4072;WGT=1;VC=SNV;REF;SYN;ASP;VLD;KGPhase3;CAF=0.9988,0.001198;COMMON=1
2	47602434	rs148725106	C	T	.	.	RS=148725106;RSPOS=47602434;dbSNPBuildID=134;SSR=0;SAO=1;VP=0x050060000a05040426100100;GENEINFO=EPCAM:4072;WGT=1;VC=SNV;PM;NSM;REF;ASP;VLD;HD;KGPhase3;LSD;CAF=0.9992,0.0007987;COMMON=1;TOPMED=0.998729,0.00127078
2	47604176	rs74531854	C	T	.	.	RS=74531854;RSPOS=47604176;dbSNPBuildID=131;SSR=0;SAO=1;VP=0x050168020a05150436100100;GENEINFO=EPCAM:4072|MIR559:693144;WGT=1;VC=SNV;PM;PMC;SLO;NSM;REF;R5;ASP;VLD;G5;HD;KGPhase1;KGPhase3;LSD;CAF=0.9858,0.01418;COMMON=1;TOPMED=0.997836,0.00216376
2	47635667	rs35898375	G	A	.	.	RS=35898375;RSPOS=47635667;dbSNPBuildID=126;SSR=0;SAO=1;VP=0x050268000305040536100100;GENEINFO=MSH2:4436;WGT=1;VC=SNV;PM;PMC;S3D;REF;SYN;ASP;VLD;HD;GNO;KGPhase1;KGPhase3;LSD;CAF=0.999,0.0009984;COMMON=1;TOPMED=0.996428,0.00357192
2	47643476	rs4987189	C	G,T	.	.	RS=4987189;RSPOS=47643476;dbSNPBuildID=113;SSR=0;SAO=1;VP=0x050368000305040537100100;GENEINFO=MSH2:4436;WGT=1;VC=SNV;PM;PMC;S3D;SLO;REF;SYN;ASP;VLD;HD;GNO;KGPhase1;KGPhase3;LSD;CAF=0.9922,.,0.007788;COMMON=1;TOPMED=0.998798,.,0.00120209
2	47656972	rs17224367	C	T	.	.	RS=17224367;RSPOS=47656972;dbSNPBuildID=123;SSR=0;SAO=1;VP=0x050268000a05040537100100;GENEINFO=MSH2:4436;WGT=1;VC=SNV;PM;PMC;S3D;NSM;REF;ASP;VLD;HD;GNO;KGPhase1;KGPhase3;LSD;CAF=0.9972,0.002796;COMMON=1
2	47657059	rs63750006	C	A,T	.	.	RS=63750006;RSPOS=47657059;dbSNPBuildID=137;SSR=0;SAO=1;VP=0x050268000e05040436100100;GENEINFO=MSH2:4436;WGT=1;VC=SNV;PM;PMC;S3D;NSM;NSN;REF;ASP;VLD;HD;KGPhase1;KGPhase3;LSD;CAF=0.9992,0.0007987,.;COMMON=1;TOPMED=0.999966,3.43454e-005,.
2	47693849	rs63750330	T	A,C	.	.	RS=63750330;RSPOS=47693849;dbSNPBuildID=135;SSR=0;SAO=1;VP=0x050260000305040036100100;GENEINFO=MSH2:4436;WGT=1;VC=SNV;PM;S3D;REF;SYN;ASP;VLD;KGPhase1;KGPhase3;LSD;CAF=0.9996,.,0.0003994;COMMON=1;TOPMED=0.999828,.,0.000171727
2	47703705	rs533553381	C	A,T	.	.	RS=533553381;RSPOS=47703705;dbSNPBuildID=142;SSR=0;SAO=1;VP=0x050060000305040026100100;GENEINFO=MSH2:4436;WGT=1;VC=SNV;PM;REF;SYN;ASP;VLD;KGPhase3;LSD;CAF=0.9974,.,0.002596;COMMON=1
2	48018236	rs3211299	G	T	.	.	RS=3211299;RSPOS=48018236;RV;dbSNPBuildID=105;SSR=0;SAO=1;VP=0x050068480a05040436100100;GENEINFO=MSH6:2956;WGT=1;VC=SNV;PM;PMC;NSM;REF;U5;INT;ASP;VLD;HD;KGPhase1;KGPhase3;LSD;CAF=0.9976,0.002396;COMMON=1;TOPMED=0.998832,0.00116774
2	48025764	rs1800937	C	A,G,T	.	.	RS=1800937;RSPOS=48025764;dbSNPBuildID=89;SSR=0;SAO=1;VP=0x050168400305150537100104;GENEINFO=MSH6:2956;WGT=1;VC=SNV;PM;PMC;SLO;REF;SYN;U5;ASP;VLD;G5;HD;GNO;KGPhase1;KGPhase3;LSD;NOV;CAF=0.9714,.,.,0.02855;COMMON=1;TOPMED=0.948138,.,.,0.0518615
2	48026286	rs55708305	C	T	.	.	RS=55708305;RSPOS=48026286;dbSNPBuildID=129;SSR=0;SAO=1;VP=0x050268000305150436100100;GENEINFO=MSH6:2956;WGT=1;VC=SNV;PM;PMC;S3D;REF;SYN;ASP;VLD;G5;HD;KGPhase1;KGPhase3;LSD;CAF=0.9848,0.01518;COMMON=1;TOPMED=0.981625,0.0183748
2	48027755	rs2020912	T	C,G	.	.	RS=2020912;RSPOS=48027755;dbSNPBuildID=98;SSR=0;SAO=1;VP=0x050368000a05050537110100;GENEINFO=MSH6:2956;WGT=1;VC=SNV;PM;PMC;S3D;SLO;NSM;REF;ASP;VLD;G5;HD;GNO;KGPhase1;KGPhase3;LSD;OM;CAF=0.996,0.003994,.;COMMON=1;TOPMED=0.996394,0.00360626,.
2	48033700	rs34625968	G	A	.	.	RS=34625968;RSPOS=48033700;RV;dbSNPBuildID=126;SSR=0;SAO=1;VP=0x050360040a05040536100100;GENEINFO=FBXO11:80204|MSH6:2956;WGT=1;VC=SNV;PM;S3D;SLO;NSM;REF;R3;ASP;VLD;HD;GNO;KGPhase1;KGPhase3;LSD;CAF=0.9972,0.002796;COMMON=1;TOPMED=0.996085,0.00391537
2	49191041	rs6165	C	G,T	.	.	RS=6165;RSPOS=49191041;RV;dbSNPBuildID=52;SSR=0;SAO=1;VP=0x050168000a0515053f110100;GENEINFO=FSHR:2492;WGT=1;VC=SNV;PM;PMC;SLO;NSM;REF;ASP;VLD;G5;HD;GNO;KGPhase1;KGPhase3;LSD;OM;CAF=0.5078,.,0.4922;COMMON=1;TOPMED=0.571713,.,0.428287
2	50170891	rs143446587	G	C	.	.	RS=143446587;RSPOS=50170891;dbSNPBuildID=134;SSR=0;SAO=0;VP=0x050028000305040026000100;GENEINFO=NRXN1:9378;WGT=1;VC=SNV;PM;PMC;REF;SYN;ASP;VLD;KGPhase3;CAF=0.9992,0.0007987;COMMON=1;TOPMED=0.999416,0.000583871
2	50280469	rs74714098	C	A,T	.	.	RS=74714098;RSPOS=50280469;dbSNPBuildID=131;SSR=0;SAO=1;VP=0x050160000305150436100100;GENEINFO=NRXN1:9378;WGT=1;VC=SNV;PM;SLO;REF;SYN;ASP;VLD;G5;HD;KGPhase1;KGPhase3;LSD;CAF=0.9836,.,0.01637;COMMON=1;TOPMED=0.979805,.,0.0201951
2	50464065	rs80094872	C	T	.	.	RS=80094872;RSPOS=50464065;dbSNPBuildID=132;SSR=0;SAO=1;VP=0x050360000305040436100100;GENEINFO=NRXN1:9378;WGT=1;VC=SNV;PM;S3D;SLO;REF;SYN;ASP;VLD;HD;KGPhase1;KGPhase3;LSD;CAF=0.9946,0.005391;COMMON=1;TOPMED=0.989387,0.0106127
2	50692695	rs116236999	G	A	.	.	RS=116236999;RSPOS=50692695;dbSNPBuildID=132;SSR=0;SAO=1;VP=0x050360000305040436100100;GENEINFO=NRXN1:9378;WGT=1;VC=SNV;PM;S3D;SLO;REF;SYN;ASP;VLD;HD;KGPhase1;KGPhase3;LSD;CAF=0.9952,0.004792;COMMON=1;TOPMED=0.992169,0.00783075
2	50724578	rs200182626	G	A	.	.	RS=200182626;RSPOS=50724578;dbSNPBuildID=137;SSR=0;SAO=0;VP=0x050228000305040036000100;GENEINFO=NRXN1:9378;WGT=1;VC=SNV;PM;PMC;S3D;REF;SYN;ASP;VLD;KGPhase1;KGPhase3;CAF=0.9988,0.001198;COMMON=1;TOPMED=0.998661,0.00133947
2	50724843	rs199557987	G	A,T	.	.	RS=199557987;RSPOS=50724843;dbSNPBuildID=137;SSR=0;SAO=0;VP=0x050228000a05040026000100;GENEINFO=NRXN1:9378;WGT=1;VC=SNV;PM;PMC;S3D;NSM;REF;ASP;VLD;KGPhase3;CAF=0.9984,0.001597,.;COMMON=1
2	50733709	rs115211871	G	A	.	.	RS=115211871;RSPOS=50733709;dbSNPBuildID=132;SSR=0;SAO=0;VP=0x050228000305040436000100;GENEINFO=NRXN1:9378;WGT=1;VC=SNV;PM;PMC;S3D;REF;SYN;ASP;VLD;HD;KGPhase1;KGPhase3;CAF=0.9948,0.005192;COMMON=1;TOPMED=0.991688,0.00831158
2	50780158	rs201485014	T	C,G	.	.	RS=201485014;RSPOS=50780158;dbSNPBuildID=137;SSR=0;SAO=0;VP=0x050200000305040036000100;GENEINFO=NRXN1:9378;WGT=1;VC=SNV;S3D;REF;SYN;ASP;VLD;KGPhase1;KGPhase3;CAF=0.9994,.,0.000599;COMMON=1;TOPMED=0.999966,.,3.43454e-005
2	50850686	rs2303298	G	A	.	.	RS=2303298;RSPOS=50850686;dbSNPBuildID=100;SSR=0;SAO=1;VP=0x050368080305150537100100;GENEINFO=NRXN1:9378|LOC101927089:101927089;WGT=1;VC=SNV;PM;PMC;S3D;SLO;REF;SYN;INT;ASP;VLD;G5;HD;GNO;KGPhase1;KGPhase3;LSD;CAF=0.9577,0.04233;COMMON=1;TOPMED=0.978637,0.0213628
2	51254901	rs1045874	G	A	.	.	RS=1045874;RSPOS=51254901;RV;dbSNPBuildID=86;SSR=0;SAO=0;VP=0x05032800030515013e000100;GENEINFO=NRXN1:9378;WGT=1;VC=SNV;PM;PMC;S3D;SLO;REF;SYN;ASP;VLD;G5;GNO;KGPhase1;KGPhase3;CAF=0.7869,0.2131;COMMON=1;TOPMED=0.76209,0.23791
2	51254911	rs200248561	G	C	.	.	RS=200248561;RSPOS=51254911;dbSNPBuildID=137;SSR=0;SAO=1;VP=0x050260000305040036100100;GENEINFO=NRXN1:9378;WGT=1;VC=SNV;PM;S3D;REF;SYN;ASP;VLD;KGPhase1;KGPhase3;LSD;CAF=0.9988,0.001198;COMMON=1;TOPMED=0.998832,0.00116774
2	55408742	rs144133542	C	T	.	.	RS=144133542;RSPOS=55408742;dbSNPBuildID=134;SSR=0;SAO=1;VP=0x050268080a05040436100100;GENEINFO=CLHC1:130162;WGT=1;VC=SNV;PM;PMC;S3D;NSM;REF;INT;ASP;VLD;HD;KGPhase1;KGPhase3;LSD;CAF=0.9988,0.001198;COMMON=1;TOPMED=0.998008,0.00199203
2	58390589	rs139801716	A	C	.	.	RS=139801716;RSPOS=58390589;dbSNPBuildID=134;SSR=0;SAO=0;VP=0x050300080a05040436000100;GENEINFO=FANCL:55120;WGT=1;VC=SNV;S3D;SLO;NSM;REF;INT;ASP;VLD;HD;KGPhase1;KGPhase3;CAF=0.9944,0.005591;COMMON=1
2	58392880	rs149731356	T	C	.	.	RS=149731356;RSPOS=58392880;dbSNPBuildID=134;SSR=0;SAO=0;VP=0x050200000a05040436000100;GENEINFO=FANCL:55120;WGT=1;VC=SNV;S3D;NSM;REF;ASP;VLD;HD;KGPhase1;KGPhase3;CAF=0.9974,0.002596;COMMON=1;TOPMED=0.999897,0.000103036
2	62066927	rs4672457	A	G,T	.	.	RS=4672457;RSPOS=62066927;dbSNPBuildID=111;SSR=0;SAO=0;VP=0x05016800030515053f100100;GENEINFO=FAM161A:84140;WGT=1;VC=SNV;PM;PMC;SLO;REF;SYN;ASP;VLD;G5;HD;GNO;KGPhase1;KGPhase3;LSD;CAF=0.02037,0.9796,.;COMMON=1;TOPMED=0.0202294,0.979771,.
2	62069482	rs145199539	G	A	.	.	RS=145199539;RSPOS=62069482;dbSNPBuildID=134;SSR=0;SAO=0;VP=0x050100000a05040436000100;GENEINFO=FAM161A:84140;WGT=1;VC=SNV;SLO;NSM;REF;ASP;VLD;HD;KGPhase1;KGPhase3;CAF=0.9974,0.002596;COMMON=1;TOPMED=0.997321,0.00267894
2	63660902	rs17617459	C	T	.	.	RS=17617459;RSPOS=63660902;dbSNPBuildID=123;SSR=0;SAO=0;VP=0x050128080a05150537000101;GENEINFO=WDPCP:51057;WGT=1;VC=SNV;PM;PMC;SLO;NSM;REF;INT;ASP;VLD;G5;HD;GNO;KGPhase1;KGPhase3;CAF=0.9828,0.01717;COMMON=1;TOPMED=0.969124,0.0308765
2	69597209	rs2230300	A	G	.	.	RS=2230300;RSPOS=69597209;RV;dbSNPBuildID=129;SSR=0;SAO=1;VP=0x050068000305050536100100;GENEINFO=GFPT1:2673;WGT=1;VC=SNV;PM;PMC;REF;SYN;ASP;VLD;G5;HD;GNO;KGPhase1;KGPhase3;LSD;CAF=0.9926,0.007388;COMMON=1;TOPMED=0.98767,0.01233
2	71337204	rs138436961	G	A	.	.	RS=138436961;RSPOS=71337204;dbSNPBuildID=134;SSR=0;SAO=0;VP=0x050200000a05040436000100;GENEINFO=MCEE:84693;WGT=1;VC=SNV;S3D;NSM;REF;ASP;VLD;HD;KGPhase1;KGPhase3;CAF=0.999,0.0009984;COMMON=1;TOPMED=0.997768,0.00223245
2	71351536	rs147401037	T	G	.	.	RS=147401037;RSPOS=71351536;dbSNPBuildID=134;SSR=0;SAO=0;VP=0x050300000a05040426000100;GENEINFO=MCEE:84693;WGT=1;VC=SNV;S3D;SLO;NSM;REF;ASP;VLD;HD;KGPhase3;CAF=0.9958,0.004193;COMMON=1;TOPMED=0.999966,3.43454e-005
2	71709066	rs114986640	G	A,C	.	.	RS=114986640;RSPOS=71709066;dbSNPBuildID=132;SSR=0;SAO=0;VP=0x050000000a05040436000100;GENEINFO=DYSF:8291;WGT=1;VC=SNV;NSM;REF;ASP;VLD;HD;KGPhase1;KGPhase3;CAF=0.9984,.,0.001597;COMMON=1;TOPMED=0.997424,.,0.0025759
2	71738977	rs34997054	G	A	.	.	RS=34997054;RSPOS=71738977;RV;dbSNPBuildID=126;SSR=0;SAO=0;VP=0x050128000a05040136000100;GENEINFO=DYSF:8291;WGT=1;VC=SNV;PM;PMC;SLO;NSM;REF;ASP;VLD;GNO;KGPhase1;KGPhase3;CAF=0.9984,0.001597;COMMON=1;TOPMED=0.997321,0.00267894
2	71738987	rs34603128	C	T	.	.	RS=34603128;RSPOS=71738987;RV;dbSNPBuildID=126;SSR=0;SAO=0;VP=0x050128000305150536000100;GENEINFO=DYSF:8291;WGT=1;VC=SNV;PM;PMC;SLO;REF;SYN;ASP;VLD;G5;HD;GNO;KGPhase1;KGPhase3;CAF=0.8878,0.1122;COMMON=1;TOPMED=0.843385,0.156615
2	71740897	rs34999029	C	A,T	.	.	RS=34999029;RSPOS=71740897;RV;dbSNPBuildID=126;SSR=0;SAO=0;VP=0x050128000a05040536000100;GENEINFO=DYSF:8291;WGT=1;VC=SNV;PM;PMC;SLO;NSM;REF;ASP;VLD;HD;GNO;KGPhase1;KGPhase3;CAF=0.9958,0.004193,.;COMMON=1;TOPMED=0.993577,0.00638824,3.43454e-005
2	71740953	rs13407355	C	A,G	.	.	RS=13407355;RSPOS=71740953;dbSNPBuildID=121;SSR=0;SAO=0;VP=0x050128000a05150537000101;GENEINFO=DYSF:8291;WGT=1;VC=SNV;PM;PMC;SLO;NSM;REF;ASP;VLD;G5;HD;GNO;KGPhase1;KGPhase3;CAF=0.9742,.,0.02576;COMMON=1;TOPMED=0.968196,.,0.0318038
2	71740958	rs35392229	T	C	.	.	RS=35392229;RSPOS=71740958;RV;dbSNPBuildID=126;SSR=0;SAO=0;VP=0x050128000305150536000100;GENEINFO=DYSF:8291;WGT=1;VC=SNV;PM;PMC;SLO;REF;SYN;ASP;VLD;G5;HD;GNO;KGPhase1;KGPhase3;CAF=0.9822,0.01777;COMMON=1;TOPMED=0.973176,0.0268237
2	71747923	rs36122356	C	T	.	.	RS=36122356;RSPOS=71747923;RV;dbSNPBuildID=126;SSR=0;SAO=0;VP=0x050128000305150536000100;GENEINFO=DYSF:8291;WGT=1;VC=SNV;PM;PMC;SLO;REF;SYN;ASP;VLD;G5;HD;GNO;KGPhase1;KGPhase3;CAF=0.9159,0.08407;COMMON=1;TOPMED=0.93495,0.0650501
2	71748030	rs115279465	C	T	.	.	RS=115279465;RSPOS=71748030;dbSNPBuildID=132;SSR=0;SAO=0;VP=0x050000000a05050436000100;GENEINFO=DYSF:8291;WGT=1;VC=SNV;NSM;REF;ASP;VLD;G5;HD;KGPhase1;KGPhase3;CAF=0.9932,0.006789;COMMON=1;TOPMED=0.994402,0.0055983
2	71762413	rs61740288	G	A	.	.	RS=61740288;RSPOS=71762413;dbSNPBuildID=129;SSR=0;SAO=0;VP=0x050128000a05040536000100;GENEINFO=DYSF:8291;WGT=1;VC=SNV;PM;PMC;SLO;NSM;REF;ASP;VLD;HD;GNO;KGPhase1;KGPhase3;CAF=0.9918,0.008187;COMMON=1;TOPMED=0.986365,0.0136351
2	71766311	rs34387018	C	A,T	.	.	RS=34387018;RSPOS=71766311;RV;dbSNPBuildID=126;SSR=0;SAO=1;VP=0x050168000305140536100100;GENEINFO=DYSF:8291;WGT=1;VC=SNV;PM;PMC;SLO;REF;SYN;ASP;VLD;HD;GNO;KGPhase1;KGPhase3;LSD;CAF=0.9868,0.0007987,0.01238;COMMON=1;TOPMED=0.983995,0.0011334,0.0148715
2	71778220	rs139495331	C	T	.	.	RS=139495331;RSPOS=71778220;dbSNPBuildID=134;SSR=0;SAO=0;VP=0x050028000305040436000100;GENEINFO=DYSF:8291;WGT=1;VC=SNV;PM;PMC;REF;SYN;ASP;VLD;HD;KGPhase1;KGPhase3;CAF=0.9976,0.002396;COMMON=1;TOPMED=0.997802,0.0021981
2	71778829	rs35984374	G	A	.	.	RS=35984374;RSPOS=71778829;RV;dbSNPBuildID=126;SSR=0;SAO=0;VP=0x05012800030504053e000100;GENEINFO=DYSF:8291;WGT=1;VC=SNV;PM;PMC;SLO;REF;SYN;ASP;VLD;HD;GNO;KGPhase1;KGPhase3;CAF=0.994,0.00599;COMMON=1;TOPMED=0.988391,0.0116087
2	71780215	rs2303596	T	C	.	.	RS=2303596;RSPOS=71780215;dbSNPBuildID=100;SSR=0;SAO=0;VP=0x05012800030517053f000101;GENEINFO=DYSF:8291;WGT=1;VC=SNV;PM;PMC;SLO;REF;SYN;ASP;VLD;G5A;G5;HD;GNO;KGPhase1;KGPhase3;CAF=0.4245,0.5755;COMMON=1;TOPMED=0.265421,0.734579
2	71780248	rs35721373	C	T	.	.	RS=35721373;RSPOS=71780248;RV;dbSNPBuildID=126;SSR=0;SAO=0;VP=0x05012800030515053e000100;GENEINFO=DYSF:8291;WGT=1;VC=SNV;PM;PMC;SLO;REF;SYN;ASP;VLD;G5;HD;GNO;KGPhase1;KGPhase3;CAF=0.9643,0.03574;COMMON=1;TOPMED=0.962976,0.0370243
2	71780265	rs141867897	T	C	.	.	RS=141867897;RSPOS=71780265;dbSNPBuildID=134;SSR=0;SAO=0;VP=0x050000000a05040436000100;GENEINFO=DYSF:8291;WGT=1;VC=SNV;NSM;REF;ASP;VLD;HD;KGPhase1;KGPhase3;CAF=0.9986,0.001398;COMMON=1;TOPMED=0.99921,0.000789944
2	71780278	rs115849497	G	A,T	.	.	RS=115849497;RSPOS=71780278;dbSNPBuildID=132;SSR=0;SAO=1;VP=0x050168000305040436100100;GENEINFO=DYSF:8291;WGT=1;VC=SNV;PM;PMC;SLO;REF;SYN;ASP;VLD;HD;KGPhase1;KGPhase3;LSD;CAF=0.9914,0.008586,.;COMMON=1;TOPMED=0.987258,0.0126048,0.000137382
2	71781059	rs74423119	C	G	.	.	RS=74423119;RSPOS=71781059;dbSNPBuildID=131;SSR=0;SAO=0;VP=0x050028000a05040436000100;GENEINFO=DYSF:8291;WGT=1;VC=SNV;PM;PMC;NSM;REF;ASP;VLD;HD;KGPhase1;KGPhase3;CAF=0.9976,0.002396;COMMON=1;TOPMED=0.994745,0.00525484
2	71788999	rs116204385	C	T	.	.	RS=116204385;RSPOS=71788999;dbSNPBuildID=132;SSR=0;SAO=0;VP=0x050028000305040436000100;GENEINFO=DYSF:8291;WGT=1;VC=SNV;PM;PMC;REF;SYN;ASP;VLD;HD;KGPhase1;KGPhase3;CAF=0.9964,0.003594;COMMON=1;TOPMED=0.99502,0.00498008
2	71791199	rs560856407	C	T	.	.	RS=560856407;RSPOS=71791199;dbSNPBuildID=142;SSR=0;SAO=0;VP=0x050000000305040026000100;GENEINFO=DYSF:8291;WGT=1;VC=SNV;REF;SYN;ASP;VLD;KGPhase3;CAF=0.9992,0.0007987;COMMON=1
2	71791332	rs34671418	A	G	.	.	RS=34671418;RSPOS=71791332;RV;dbSNPBuildID=126;SSR=0;SAO=0;VP=0x050128000a0515053e000100;GENEINFO=DYSF:8291;WGT=1;VC=SNV;PM;PMC;SLO;NSM;REF;ASP;VLD;G5;HD;GNO;KGPhase1;KGPhase3;CAF=0.9687,0.03135;COMMON=1;TOPMED=0.950817,0.0491826
2	71795152	rs2288355	A	T	.	.	RS=2288355;RSPOS=71795152;RV;dbSNPBuildID=100;SSR=0;SAO=0;VP=0x05012800030517053f000101;GENEINFO=DYSF:8291;WGT=1;VC=SNV;PM;PMC;SLO;REF;SYN;ASP;VLD;G5A;G5;HD;GNO;KGPhase1;KGPhase3;CAF=0.4495,0.5505;COMMON=1;TOPMED=0.288329,0.711671
2	71795421	rs148902254	G	A	.	.	RS=148902254;RSPOS=71795421;dbSNPBuildID=134;SSR=0;SAO=0;VP=0x050028000305040036000100;GENEINFO=DYSF:8291;WGT=1;VC=SNV;PM;PMC;REF;SYN;ASP;VLD;KGPhase1;KGPhase3;CAF=0.9968,0.003195;COMMON=1;TOPMED=0.993234,0.00676604
2	71795460	rs34836829	G	A	.	.	RS=34836829;RSPOS=71795460;RV;dbSNPBuildID=126;SSR=0;SAO=0;VP=0x050128000305150536000100;GENEINFO=DYSF:8291;WGT=1;VC=SNV;PM;PMC;SLO;REF;SYN;ASP;VLD;G5;HD;GNO;KGPhase1;KGPhase3;CAF=0.9862,0.01378;COMMON=1;TOPMED=0.973691,0.0263086
2	71797762	rs34211915	G	A	.	.	RS=34211915;RSPOS=71797762;RV;dbSNPBuildID=126;SSR=0;SAO=0;VP=0x050328000a0515053e000100;GENEINFO=DYSF:8291;WGT=1;VC=SNV;PM;PMC;S3D;SLO;NSM;REF;ASP;VLD;G5;HD;GNO;KGPhase1;KGPhase3;CAF=0.9862,0.01378;COMMON=1;TOPMED=0.973588,0.0264116
2	71825707	rs79899601	C	A,T	.	.	RS=79899601;RSPOS=71825707;dbSNPBuildID=132;SSR=0;SAO=0;VP=0x050028000305040436000100;GENEINFO=DYSF:8291;WGT=1;VC=SNV;PM;PMC;REF;SYN;ASP;VLD;HD;KGPhase1;KGPhase3;CAF=0.997,0.0003994,0.002596;COMMON=1;TOPMED=0.993406,.,0.00659431
2	71827854	rs2303603	G	A	.	.	RS=2303603;RSPOS=71827854;dbSNPBuildID=100;SSR=0;SAO=0;VP=0x050100000a05040537000101;GENEINFO=DYSF:8291;WGT=1;VC=SNV;SLO;NSM;REF;ASP;VLD;HD;GNO;KGPhase1;KGPhase3;CAF=0.9976,0.002396;COMMON=1;TOPMED=0.997939,0.00206072
2	71838443	rs11558179	C	T	.	.	RS=11558179;RSPOS=71838443;RV;dbSNPBuildID=120;SSR=0;SAO=0;VP=0x05012800030515053e000100;GENEINFO=DYSF:8291;WGT=1;VC=SNV;PM;PMC;SLO;REF;SYN;ASP;VLD;G5;HD;GNO;KGPhase1;KGPhase3;CAF=0.8105,0.1895;COMMON=1;TOPMED=0.754705,0.245295
2	71838463	rs61742872	G	A,C,T	.	.	RS=61742872;RSPOS=71838463;dbSNPBuildID=129;SSR=0;SAO=0;VP=0x050028000a0514053e000100;GENEINFO=DYSF:8291;WGT=1;VC=SNV;PM;PMC;NSM;REF;ASP;VLD;HD;GNO;KGPhase1;KGPhase3;CAF=0.9836,.,.,0.01637;COMMON=1;TOPMED=0.978465,.,.,0.0215346
2	71838597	rs2303606	C	A	.	.	RS=2303606;RSPOS=71838597;dbSNPBuildID=100;SSR=0;SAO=0;VP=0x05012800030517053f000100;GENEINFO=DYSF:8291;WGT=1;VC=SNV;PM;PMC;SLO;REF;SYN;ASP;VLD;G5A;G5;HD;GNO;KGPhase1;KGPhase3;CAF=0.5505,0.4495;COMMON=1;TOPMED=0.537677,0.462323
2	71838657	rs2303607	C	T	.	.	RS=2303607;RSPOS=71838657;dbSNPBuildID=100;SSR=0;SAO=0;VP=0x050128000305150436000100;GENEINFO=DYSF:8291;WGT=1;VC=SNV;PM;PMC;SLO;REF;SYN;ASP;VLD;G5;HD;KGPhase1;KGPhase3;CAF=0.9758,0.02416;COMMON=1;TOPMED=0.977641,0.0223588
2	71839926	rs76576806	G	A	.	.	RS=76576806;RSPOS=71839926;dbSNPBuildID=132;SSR=0;SAO=1;VP=0x050068000305140436100100;GENEINFO=DYSF:8291;WGT=1;VC=SNV;PM;PMC;REF;SYN;ASP;VLD;HD;KGPhase1;KGPhase3;LSD;CAF=0.989,0.01098;COMMON=1;TOPMED=0.983789,0.016211
2	71840506	rs61738567	A	G	.	.	RS=61738567;RSPOS=71840506;dbSNPBuildID=129;SSR=0;SAO=1;VP=0x050160000a05050536100100;GENEINFO=DYSF:8291;WGT=1;VC=SNV;PM;SLO;NSM;REF;ASP;VLD;G5;HD;GNO;KGPhase1;KGPhase3;LSD;CAF=0.9928,0.007188;COMMON=1;TOPMED=0.98925,0.0107501
2	71871188	rs7573406	C	T	.	.	RS=7573406;RSPOS=71871188;dbSNPBuildID=116;SSR=0;SAO=0;VP=0x050128000305040537000100;GENEINFO=DYSF:8291;WGT=1;VC=SNV;PM;PMC;SLO;REF;SYN;ASP;VLD;HD;GNO;KGPhase1;KGPhase3;CAF=0.9914,0.008586;COMMON=1;TOPMED=0.991242,0.00875807
2	71886100	rs62145939	G	A	.	.	RS=62145939;RSPOS=71886100;dbSNPBuildID=129;SSR=0;SAO=0;VP=0x050128000305040536000100;GENEINFO=DYSF:8291;WGT=1;VC=SNV;PM;PMC;SLO;REF;SYN;ASP;VLD;HD;GNO;KGPhase1;KGPhase3;CAF=0.9926,0.007388;COMMON=1;TOPMED=0.986365,0.0136351
2	71887715	rs146384562	T	C	.	.	RS=146384562;RSPOS=71887715;dbSNPBuildID=134;SSR=0;SAO=0;VP=0x050028000a05040436000100;GENEINFO=DYSF:8291;WGT=1;VC=SNV;PM;PMC;NSM;REF;ASP;VLD;HD;KGPhase1;KGPhase3;CAF=0.9968,0.003195;COMMON=1;TOPMED=0.998832,0.00116774
2	71891452	rs141476432	C	A	.	.	RS=141476432;RSPOS=71891452;dbSNPBuildID=134;SSR=0;SAO=0;VP=0x050000000305040026000100;GENEINFO=DYSF:8291;WGT=1;VC=SNV;REF;SYN;ASP;VLD;KGPhase3;CAF=0.9978,0.002196;COMMON=1;TOPMED=0.997493,0.00250721
2	71906278	rs17718530	A	C,G,T	.	.	RS=17718530;RSPOS=71906278;dbSNPBuildID=123;SSR=0;SAO=0;VP=0x05012800030515053f000104;GENEINFO=DYSF:8291;WGT=1;VC=SNV;PM;PMC;SLO;REF;SYN;ASP;VLD;G5;HD;GNO;KGPhase1;KGPhase3;NOV;CAF=0.8311,0.1689,.,.;COMMON=1;TOPMED=0.794958,0.205042,.,.
2	71909666	rs147263499	C	T	.	.	RS=147263499;RSPOS=71909666;dbSNPBuildID=134;SSR=0;SAO=0;VP=0x050000000305040036000100;GENEINFO=DYSF:8291;WGT=1;VC=SNV;REF;SYN;ASP;VLD;KGPhase1;KGPhase3;CAF=0.9986,0.001398;COMMON=1;TOPMED=0.998111,0.001889
2	73675690	rs199573929	A	G	.	.	RS=199573929;RSPOS=73675690;dbSNPBuildID=137;SSR=0;SAO=0;VP=0x050028000a05040436000100;GENEINFO=ALMS1:7840;WGT=1;VC=SNV;PM;PMC;NSM;REF;ASP;VLD;HD;KGPhase1;KGPhase3;CAF=0.9992,0.0007987;COMMON=1;TOPMED=0.998626,0.00137382
2	73717531	rs137932254	A	G	.	.	RS=137932254;RSPOS=73717531;dbSNPBuildID=134;SSR=0;SAO=0;VP=0x050000000305040036000100;GENEINFO=ALMS1:7840;WGT=1;VC=SNV;REF;SYN;ASP;VLD;KGPhase1;KGPhase3;CAF=0.9984,0.001597;COMMON=1;TOPMED=0.998317,0.00168292
2	73827957	rs61741524	G	A	.	.	RS=61741524;RSPOS=73827957;dbSNPBuildID=129;SSR=1;SAO=0;VP=0x050100000a05050136000140;GENEINFO=ALMS1:7840;WGT=1;VC=SNV;SLO;NSM;REF;ASP;VLD;G5;GNO;KGPhase1;KGPhase3;CAF=0.9958,0.004193;COMMON=1;TOPMED=0.993852,0.00614782
2	74166105	rs184770596	C	G	.	.	RS=184770596;RSPOS=74166105;dbSNPBuildID=135;SSR=0;SAO=0;VP=0x050228080a05040436000100;GENEINFO=DGUOK:1716;WGT=1;VC=SNV;PM;PMC;S3D;NSM;REF;INT;ASP;VLD;HD;KGPhase1;KGPhase3;CAF=0.998,0.001997;COMMON=1;TOPMED=0.999554,0.00044649
2	74588717	rs72466496	G	A	.	.	RS=72466496;RSPOS=74588717;RV;dbSNPBuildID=130;SSR=0;SAO=1;VP=0x050068000a05040436110100;GENEINFO=DCTN1:1639;WGT=1;VC=SNV;PM;PMC;NSM;REF;ASP;VLD;HD;KGPhase1;KGPhase3;LSD;OM;CAF=0.999,0.0009984;COMMON=1;TOPMED=0.99763,0.00236983
2	74605239	rs566433112	T	C	.	.	RS=566433112;RSPOS=74605239;dbSNPBuildID=142;SSR=0;SAO=0;VP=0x050000000a05040026000100;GENEINFO=DCTN1:1639;WGT=1;VC=SNV;NSM;REF;ASP;VLD;KGPhase3;CAF=0.9994,0.000599;COMMON=1;TOPMED=0.999931,6.86908e-005
2	86067461	rs534438354	C	T	.	.	RS=534438354;RSPOS=86067461;dbSNPBuildID=142;SSR=0;SAO=1;VP=0x050068000a05040026110100;GENEINFO=ST3GAL5:8869;WGT=1;VC=SNV;PM;PMC;NSM;REF;ASP;VLD;KGPhase3;LSD;OM;CAF=0.9996,0.0003994;COMMON=1;TOPMED=0.999897,0.000103036
2	86115992	rs559756386	G	A	.	.	RS=559756386;RSPOS=86115992;dbSNPBuildID=142;SSR=0;SAO=0;VP=0x050100420a05040026000100;GENEINFO=ST3GAL5-AS1:101928113|LOC101928113:101928113|ST3GAL5:8869;WGT=1;VC=SNV;SLO;NSM;REF;U5;R5;ASP;VLD;KGPhase3;CAF=0.9964,0.003594;COMMON=1;TOPMED=0.997252,0.00274763
2	86481835	rs2276625	C	T	.	.	RS=2276625;RSPOS=86481835;RV;dbSNPBuildID=100;SSR=0;SAO=1;VP=0x05016808030515053f100100;GENEINFO=REEP1:65055;WGT=1;VC=SNV;PM;PMC;SLO;REF;SYN;INT;ASP;VLD;G5;HD;GNO;KGPhase1;KGPhase3;LSD;CAF=0.5713,0.4287;COMMON=1;TOPMED=0.661904,0.338096
2	88895123	rs13045	T	C	.	.	RS=13045;RSPOS=88895123;RV;dbSNPBuildID=52;SSR=0;SAO=1;VP=0x050168020a0517053f100100;GENEINFO=EIF2AK3:9451;WGT=1;VC=SNV;PM;PMC;SLO;NSM;REF;R5;ASP;VLD;G5A;G5;HD;GNO;KGPhase1;KGPhase3;LSD;CAF=0.351,0.649;COMMON=1;TOPMED=0.252885,0.747115
2	96920712	rs121908823	C	T	.	.	RS=121908823;RSPOS=96920712;RV;dbSNPBuildID=133;SSR=0;SAO=1;VP=0x050168000a05040436110100;GENEINFO=TMEM127:55654;WGT=1;VC=SNV;PM;PMC;SLO;NSM;REF;ASP;VLD;HD;KGPhase1;KGPhase3;LSD;OM;CAF=0.9982,0.001797;COMMON=1;TOPMED=0.996153,0.00384668
2	98994246	rs139544302	C	T	.	.	RS=139544302;RSPOS=98994246;dbSNPBuildID=134;SSR=0;SAO=0;VP=0x050028000305040036000100;GENEINFO=CNGA3:1261;WGT=1;VC=SNV;PM;PMC;REF;SYN;ASP;VLD;KGPhase1;KGPhase3;CAF=0.9994,0.000599;COMMON=1;TOPMED=0.999622,0.000377799
2	109513601	rs3827760	A	G	.	.	RS=3827760;RSPOS=109513601;RV;dbSNPBuildID=107;SSR=0;SAO=1;VP=0x050168000a05150537130101;GENEINFO=EDAR:10913;WGT=1;VC=SNV;PM;PMC;SLO;NSM;REF;ASP;VLD;G5;HD;GNO;KGPhase1;KGPhase3;LSD;MTP;OM;CAF=0.7644,0.2356;COMMON=1;TOPMED=0.954321,0.0456794
2	110922226	rs73954628	G	A	.	.	RS=73954628;RSPOS=110922226;dbSNPBuildID=130;SSR=0;SAO=1;VP=0x05016808030515053e100100;GENEINFO=NPHP1:4867;WGT=1;VC=SNV;PM;PMC;SLO;REF;SYN;INT;ASP;VLD;G5;HD;GNO;KGPhase1;KGPhase3;LSD;CAF=0.9692,0.03075;COMMON=1;TOPMED=0.955179,0.0448207
2	110922703	rs11675767	C	T	.	.	RS=11675767;RSPOS=110922703;dbSNPBuildID=120;SSR=0;SAO=0;VP=0x05012800030517053f000100;GENEINFO=NPHP1:4867;WGT=1;VC=SNV;PM;PMC;SLO;REF;SYN;ASP;VLD;G5A;G5;HD;GNO;KGPhase1;KGPhase3;CAF=0.5256,0.4744;COMMON=1
2	110959008	rs145479679	T	G	.	.	RS=145479679;RSPOS=110959008;dbSNPBuildID=134;SSR=0;SAO=0;VP=0x050028000a05040436000100;GENEINFO=NPHP1:4867;WGT=1;VC=SNV;PM;PMC;NSM;REF;ASP;VLD;HD;KGPhase1;KGPhase3;CAF=0.999,0.0009984;COMMON=1;TOPMED=0.997046,0.0029537
2	110959026	rs33958626	G	T	.	.	RS=33958626;RSPOS=110959026;RV;dbSNPBuildID=126;SSR=0;SAO=1;VP=0x050168000a05140536100100;GENEINFO=NPHP1:4867;WGT=1;VC=SNV;PM;PMC;SLO;NSM;REF;ASP;VLD;HD;GNO;KGPhase1;KGPhase3;LSD;CAF=0.9872,0.01278;COMMON=1;TOPMED=0.976851,0.0231488
2	110962532	rs190983114	C	A	.	.	RS=190983114;RSPOS=110962532;dbSNPBuildID=135;SSR=0;SAO=1;VP=0x050068000a05040436100100;GENEINFO=NPHP1:4867;WGT=1;VC=SNV;PM;PMC;NSM;REF;ASP;VLD;HD;KGPhase1;KGPhase3;LSD;CAF=0.9942,0.005791;COMMON=1;TOPMED=0.997115,0.00288501
2	113594387	rs1143627	G	A	.	.	RS=1143627;RSPOS=113594387;RV;dbSNPBuildID=86;SSR=0;SAO=1;VP=0x05016802000517053f100100;GENEINFO=IL1B:3553;WGT=1;VC=SNV;PM;PMC;SLO;R5;ASP;VLD;G5A;G5;HD;GNO;KGPhase1;KGPhase3;LSD;CAF=0.5276,0.4724;COMMON=1;TOPMED=0.471425,0.528575
2	121742222	rs142775128	C	T	.	.	RS=142775128;RSPOS=121742222;dbSNPBuildID=134;SSR=0;SAO=0;VP=0x050028000a05040436000100;GENEINFO=GLI2:2736;WGT=1;VC=SNV;PM;PMC;NSM;REF;ASP;VLD;HD;KGPhase1;KGPhase3;CAF=0.9978,0.002196;COMMON=1;TOPMED=0.999073,0.000927325
2	121743883	rs114259687	G	A	.	.	RS=114259687;RSPOS=121743883;dbSNPBuildID=132;SSR=0;SAO=0;VP=0x050028000305040436000100;GENEINFO=GLI2:2736;WGT=1;VC=SNV;PM;PMC;REF;SYN;ASP;VLD;HD;KGPhase1;KGPhase3;CAF=0.998,0.001997;COMMON=1;TOPMED=0.997699,0.00230114
2	121746839	rs147580961	G	T	.	.	RS=147580961;RSPOS=121746839;dbSNPBuildID=134;SSR=0;SAO=0;VP=0x050028000a05040436000100;GENEINFO=GLI2:2736;WGT=1;VC=SNV;PM;PMC;NSM;REF;ASP;VLD;HD;KGPhase1;KGPhase3;CAF=0.9972,0.002796;COMMON=1;TOPMED=0.997012,0.00298805
2	121747544	rs149140724	A	G	.	.	RS=149140724;RSPOS=121747544;dbSNPBuildID=134;SSR=0;SAO=0;VP=0x050028080a05040436000100;GENEINFO=GLI2:2736;WGT=1;VC=SNV;PM;PMC;NSM;REF;INT;ASP;VLD;HD;KGPhase1;KGPhase3;CAF=0.9966,0.003395;COMMON=1;TOPMED=0.982518,0.0174818
2	121748153	rs144372453	T	C	.	.	RS=144372453;RSPOS=121748153;dbSNPBuildID=134;SSR=0;SAO=1;VP=0x050068080a05040436110100;GENEINFO=GLI2:2736;WGT=1;VC=SNV;PM;PMC;NSM;REF;INT;ASP;VLD;HD;KGPhase1;KGPhase3;LSD;OM;CAF=0.9978,0.002196;COMMON=1;TOPMED=0.994711,0.00528919
2	127808046	rs138047593	T	C	.	.	RS=138047593;RSPOS=127808046;dbSNPBuildID=134;SSR=0;SAO=1;VP=0x050068000a05040036100100;GENEINFO=BIN1:274;WGT=1;VC=SNV;PM;PMC;NSM;REF;ASP;VLD;KGPhase1;KGPhase3;LSD;CAF=0.997,0.002995;COMMON=1;TOPMED=0.995535,0.00446459
2	127808076	rs112318500	G	A,C	.	.	RS=112318500;RSPOS=127808076;dbSNPBuildID=132;SSR=0;SAO=1;VP=0x050168000a0515053e100100;GENEINFO=BIN1:274;WGT=1;VC=SNV;PM;PMC;SLO;NSM;REF;ASP;VLD;G5;HD;GNO;KGPhase1;KGPhase3;LSD;CAF=0.9661,0.03395,.;COMMON=1;TOPMED=0.953019,0.0469812,.
2	127816632	rs2276579	G	A,C,T	.	.	RS=2276579;RSPOS=127816632;RV;dbSNPBuildID=100;SSR=0;SAO=1;VP=0x05016800030515013e110104;GENEINFO=BIN1:274;WGT=1;VC=SNV;PM;PMC;SLO;REF;SYN;ASP;VLD;G5;GNO;KGPhase1;KGPhase3;LSD;OM;NOV;CAF=0.9054,0.09465,.,.;COMMON=1;TOPMED=0.87585,0.12415,.,.
2	127816695	rs2228955	C	G,T	.	.	RS=2228955;RSPOS=127816695;RV;dbSNPBuildID=102;SSR=0;SAO=1;VP=0x050168000305150536100100;GENEINFO=BIN1:274;WGT=1;VC=SNV;PM;PMC;SLO;REF;SYN;ASP;VLD;G5;HD;GNO;KGPhase1;KGPhase3;LSD;CAF=0.9101,.,0.08986;COMMON=1;TOPMED=0.97517,.,0.02483
2	127816701	rs114833236	G	A	.	.	RS=114833236;RSPOS=127816701;dbSNPBuildID=132;SSR=0;SAO=1;VP=0x050068000305040436100100;GENEINFO=BIN1:274;WGT=1;VC=SNV;PM;PMC;REF;SYN;ASP;VLD;HD;KGPhase1;KGPhase3;LSD;CAF=0.9974,0.002596;COMMON=1;TOPMED=0.996497,0.00350299
2	127826533	rs1060743	A	G	.	.	RS=1060743;RSPOS=127826533;RV;dbSNPBuildID=86;SSR=0;SAO=1;VP=0x05036800030517053f100100;GENEINFO=BIN1:274;WGT=1;VC=SNV;PM;PMC;S3D;SLO;REF;SYN;ASP;VLD;G5A;G5;HD;GNO;KGPhase1;KGPhase3;LSD;CAF=0.6454,0.3546;COMMON=1;TOPMED=0.726389,0.273611
2	128177584	rs144300387	T	C	.	.	RS=144300387;RSPOS=128177584;dbSNPBuildID=134;SSR=0;SAO=0;VP=0x050000000305040036000100;GENEINFO=PROC:5624;WGT=1;VC=SNV;REF;SYN;ASP;VLD;KGPhase1;KGPhase3;CAF=0.9918,0.008187;COMMON=1;TOPMED=0.999382,0.000618174
2	128183690	rs146922325	C	T	.	.	RS=146922325;RSPOS=128183690;dbSNPBuildID=134;SSR=0;SAO=1;VP=0x050068000a05040436110100;GENEINFO=PROC:5624;WGT=1;VC=SNV;PM;PMC;NSM;REF;ASP;VLD;HD;KGPhase1;KGPhase3;LSD;OM;CAF=0.996,0.003994;COMMON=1;TOPMED=0.999725,0.000274744
2	128186027	rs5935	C	T	.	.	RS=5935;RSPOS=128186027;dbSNPBuildID=52;SSR=0;SAO=0;VP=0x050268000305150436110100;GENEINFO=PROC:5624;WGT=1;VC=SNV;PM;PMC;S3D;REF;SYN;ASP;VLD;G5;HD;KGPhase1;KGPhase3;LSD;OM;CAF=0.982,0.01797;COMMON=1;TOPMED=0.99976,0.000240401
2	128186243	rs61731660	G	A	.	.	RS=61731660;RSPOS=128186243;dbSNPBuildID=129;SSR=0;SAO=0;VP=0x05030000030515053e000100;GENEINFO=PROC:5624;WGT=1;VC=SNV;S3D;SLO;REF;SYN;ASP;VLD;G5;HD;GNO;KGPhase1;KGPhase3;CAF=0.9864,0.01358;COMMON=1;TOPMED=0.979291,0.0207088
2	128186297	rs148855579	T	C	.	.	RS=148855579;RSPOS=128186297;dbSNPBuildID=134;SSR=0;SAO=0;VP=0x050300000305040026000100;GENEINFO=PROC:5624;WGT=1;VC=SNV;S3D;SLO;REF;SYN;ASP;VLD;KGPhase3;CAF=0.9976,0.002396;COMMON=1;TOPMED=0.999863,0.000137372
2	129025828	rs199538589	G	A	.	.	RS=199538589;RSPOS=129025828;dbSNPBuildID=137;SSR=0;SAO=1;VP=0x050068000a05040026100100;GENEINFO=HS6ST1:9394;WGT=1;VC=SNV;PM;PMC;NSM;REF;ASP;VLD;KGPhase3;LSD;CAF=0.998,0.001997;COMMON=1;TOPMED=0.999416,0.000583831
2	135851258	rs73959261	A	G	.	.	RS=73959261;RSPOS=135851258;dbSNPBuildID=130;SSR=0;SAO=1;VP=0x050160000305040536100100;GENEINFO=RAB3GAP1:22930;WGT=1;VC=SNV;PM;SLO;REF;SYN;ASP;VLD;HD;GNO;KGPhase1;KGPhase3;LSD;CAF=0.992,0.007987;COMMON=1;TOPMED=0.985748,0.0142524
2	135878409	rs76927619	G	T	.	.	RS=76927619;RSPOS=135878409;dbSNPBuildID=132;SSR=0;SAO=1;VP=0x050160000a05040436100100;GENEINFO=RAB3GAP1:22930;WGT=1;VC=SNV;PM;SLO;NSM;REF;ASP;VLD;HD;KGPhase1;KGPhase3;LSD;CAF=0.992,0.007987;COMMON=1;TOPMED=0.98901,0.0109898
2	135884166	rs116775947	A	G	.	.	RS=116775947;RSPOS=135884166;dbSNPBuildID=132;SSR=0;SAO=1;VP=0x050168000a05040436100100;GENEINFO=RAB3GAP1:22930;WGT=1;VC=SNV;PM;PMC;SLO;NSM;REF;ASP;VLD;HD;KGPhase1;KGPhase3;LSD;CAF=0.991,0.008986;COMMON=1;TOPMED=0.994986,0.00501408
2	135887597	rs150478342	C	T	.	.	RS=150478342;RSPOS=135887597;dbSNPBuildID=134;SSR=0;SAO=0;VP=0x050028000a05040436000100;GENEINFO=RAB3GAP1:22930;WGT=1;VC=SNV;PM;PMC;NSM;REF;ASP;VLD;HD;KGPhase1;KGPhase3;CAF=0.998,0.001997;COMMON=1;TOPMED=0.997836,0.00216361
2	135908007	rs7595725	G	A	.	.	RS=7595725;RSPOS=135908007;dbSNPBuildID=116;SSR=0;SAO=1;VP=0x05016000030515053f100100;GENEINFO=RAB3GAP1:22930;WGT=1;VC=SNV;PM;SLO;REF;SYN;ASP;VLD;G5;HD;GNO;KGPhase1;KGPhase3;LSD;CAF=0.9714,0.02855;COMMON=1;TOPMED=0.959853,0.040147
2	135911422	rs17261772	T	C,G	.	.	RS=17261772;RSPOS=135911422;dbSNPBuildID=123;SSR=0;SAO=1;VP=0x05016800030515053f100100;GENEINFO=RAB3GAP1:22930;WGT=1;VC=SNV;PM;PMC;SLO;REF;SYN;ASP;VLD;G5;HD;GNO;KGPhase1;KGPhase3;LSD;CAF=0.2133,0.7867,.;COMMON=1;TOPMED=0.39103,0.60897,.
2	138759649	rs11558538	C	T	.	.	RS=11558538;RSPOS=138759649;dbSNPBuildID=129;SSR=0;SAO=1;VP=0x050378000a0515053e110100;GENEINFO=HNMT:3176;WGT=1;VC=SNV;PM;TPA;PMC;S3D;SLO;NSM;REF;ASP;VLD;G5;HD;GNO;KGPhase1;KGPhase3;LSD;OM;CAF=0.9405,0.0595;COMMON=1;TOPMED=0.929082,0.0709183
2	145155988	rs185223937	T	A	.	.	RS=185223937;RSPOS=145155988;dbSNPBuildID=135;SSR=0;SAO=1;VP=0x050060000305040036100100;GENEINFO=ZEB2:9839;WGT=1;VC=SNV;PM;REF;SYN;ASP;VLD;KGPhase1;KGPhase3;LSD;CAF=0.9992,0.0007987;COMMON=1;TOPMED=0.999897,0.000103029
2	145156551	rs144154908	G	A	.	.	RS=144154908;RSPOS=145156551;RV;dbSNPBuildID=134;SSR=0;SAO=0;VP=0x050128000a05040026000100;GENEINFO=ZEB2:9839;WGT=1;VC=SNV;PM;PMC;SLO;NSM;REF;ASP;VLD;KGPhase3;CAF=0.993,0.006989;COMMON=1
2	145157344	rs34890427	A	G,T	.	.	RS=34890427;RSPOS=145157344;RV;dbSNPBuildID=126;SSR=0;SAO=0;VP=0x050128000305040536000100;GENEINFO=ZEB2:9839;WGT=1;VC=SNV;PM;PMC;SLO;REF;SYN;ASP;VLD;HD;GNO;KGPhase1;KGPhase3;CAF=0.9978,.,0.002196;COMMON=1;TOPMED=0.996154,.,0.00384642
2	145157593	rs146673563	T	C	.	.	RS=146673563;RSPOS=145157593;dbSNPBuildID=134;SSR=0;SAO=0;VP=0x050028000305040036000100;GENEINFO=ZEB2:9839;WGT=1;VC=SNV;PM;PMC;REF;SYN;ASP;VLD;KGPhase1;KGPhase3;CAF=0.9992,0.0007987;COMMON=1;TOPMED=0.999038,0.000961605
2	145157824	rs6711223	G	A,T	.	.	RS=6711223;RSPOS=145157824;dbSNPBuildID=116;SSR=0;SAO=1;VP=0x050168000705150537110100;GENEINFO=ZEB2:9839;WGT=1;VC=SNV;PM;PMC;SLO;NSN;REF;SYN;ASP;VLD;G5;HD;GNO;KGPhase1;KGPhase3;LSD;OM;CAF=0.986,0.01398,.;COMMON=1;TOPMED=0.983309,0.0166907,.
2	148716428	rs2307394	T	C,G	.	.	RS=2307394;RSPOS=148716428;RV;dbSNPBuildID=100;SSR=0;SAO=1;VP=0x050368400a0515053f120101;GENEINFO=ORC4:5000;WGT=1;VC=SNV;PM;PMC;S3D;SLO;NSM;REF;U5;ASP;VLD;G5;HD;GNO;KGPhase1;KGPhase3;LSD;MTP;CAF=0.6442,0.3558,.;COMMON=1;TOPMED=0.684559,0.315441,.
2	148730367	rs2307397	G	C	.	.	RS=2307397;RSPOS=148730367;RV;dbSNPBuildID=100;SSR=0;SAO=1;VP=0x050360480a05150537100101;GENEINFO=ORC4:5000;WGT=1;VC=SNV;PM;S3D;SLO;NSM;REF;U5;INT;ASP;VLD;G5;HD;GNO;KGPhase1;KGPhase3;LSD;CAF=0.9828,0.01717;COMMON=1;TOPMED=0.968714,0.0312865
2	149227150	rs116413446	C	T	.	.	RS=116413446;RSPOS=149227150;dbSNPBuildID=132;SSR=0;SAO=0;VP=0x05002800030504003e000100;GENEINFO=MBD5:55777;WGT=1;VC=SNV;PM;PMC;REF;SYN;ASP;VLD;KGPhase1;KGPhase3;CAF=0.9986,0.001398;COMMON=1;TOPMED=0.998145,0.00185452
2	149227542	rs114314967	G	A	.	.	RS=114314967;RSPOS=149227542;dbSNPBuildID=132;SSR=0;SAO=0;VP=0x050028000a0504043e000100;GENEINFO=MBD5:55777;WGT=1;VC=SNV;PM;PMC;NSM;REF;ASP;VLD;HD;KGPhase1;KGPhase3;CAF=0.9988,0.001198;COMMON=1;TOPMED=0.998352,0.00164846
2	149243509	rs143028540	A	G	.	.	RS=143028540;RSPOS=149243509;dbSNPBuildID=134;SSR=0;SAO=0;VP=0x050000000a05040436000100;GENEINFO=MBD5:55777;WGT=1;VC=SNV;NSM;REF;ASP;VLD;HD;KGPhase1;KGPhase3;CAF=0.9996,0.0003994;COMMON=1;TOPMED=0.999382,0.000618174
2	152346494	rs13031275	A	C	.	.	RS=13031275;RSPOS=152346494;dbSNPBuildID=121;SSR=0;SAO=1;VP=0x050168080305150537120100;GENEINFO=LOC101929336:101929336|NEB:4703;WGT=1;VC=SNV;PM;PMC;SLO;REF;SYN;INT;ASP;VLD;G5;HD;GNO;KGPhase1;KGPhase3;LSD;MTP;CAF=0.9832,0.01677;COMMON=1;TOPMED=0.962394,0.0376056
2	152346979	rs1061305	T	C	.	.	RS=1061305;RSPOS=152346979;RV;dbSNPBuildID=86;SSR=0;SAO=0;VP=0x050128080a0517053f000100;GENEINFO=LOC101929336:101929336|NEB:4703;WGT=1;VC=SNV;PM;PMC;SLO;NSM;REF;INT;ASP;VLD;G5A;G5;HD;GNO;KGPhase1;KGPhase3;CAF=0.6657,0.3343;COMMON=1;TOPMED=0.598152,0.401848
2	152352843	rs7575451	C	G	.	.	RS=7575451;RSPOS=152352843;dbSNPBuildID=116;SSR=0;SAO=0;VP=0x050128080a05170537000100;GENEINFO=LOC101929336:101929336|NEB:4703;WGT=1;VC=SNV;PM;PMC;SLO;NSM;REF;INT;ASP;VLD;G5A;G5;HD;GNO;KGPhase1;KGPhase3;CAF=0.3722,0.6278;COMMON=1;TOPMED=0.380521,0.619479
2	152363468	rs35808744	C	A,T	.	.	RS=35808744;RSPOS=152363468;RV;dbSNPBuildID=126;SSR=0;SAO=1;VP=0x050160000305140536100100;GENEINFO=NEB:4703;WGT=1;VC=SNV;PM;SLO;REF;SYN;ASP;VLD;HD;GNO;KGPhase1;KGPhase3;LSD;CAF=0.9886,.,0.01138;COMMON=1;TOPMED=0.981283,.,0.0187169
2	152363484	rs34368668	G	A	.	.	RS=34368668;RSPOS=152363484;RV;dbSNPBuildID=126;SSR=0;SAO=1;VP=0x050160000a05140536100100;GENEINFO=NEB:4703;WGT=1;VC=SNV;PM;SLO;NSM;REF;ASP;VLD;HD;GNO;KGPhase1;KGPhase3;LSD;CAF=0.9894,0.01058;COMMON=1;TOPMED=0.984717,0.0152826
2	152364589	rs41270201	G	A	.	.	RS=41270201;RSPOS=152364589;dbSNPBuildID=127;SSR=0;SAO=1;VP=0x050068000a05040436100100;GENEINFO=NEB:4703;WGT=1;VC=SNV;PM;PMC;NSM;REF;ASP;VLD;HD;KGPhase1;KGPhase3;LSD;CAF=0.9938,0.00619;COMMON=1;TOPMED=0.988873,0.0111271
2	152383521	rs35625617	C	T	.	.	RS=35625617;RSPOS=152383521;RV;dbSNPBuildID=126;SSR=0;SAO=1;VP=0x050168000a05040536100100;GENEINFO=NEB:4703;WGT=1;VC=SNV;PM;PMC;SLO;NSM;REF;ASP;VLD;HD;GNO;KGPhase1;KGPhase3;LSD;CAF=0.9942,0.005791;COMMON=1;TOPMED=0.988529,0.0114706
2	152387553	rs4664475	T	C	.	.	RS=4664475;RSPOS=152387553;dbSNPBuildID=111;SSR=0;SAO=0;VP=0x05012800030517053f000100;GENEINFO=NEB:4703;WGT=1;VC=SNV;PM;PMC;SLO;REF;SYN;ASP;VLD;G5A;G5;HD;GNO;KGPhase1;KGPhase3;CAF=0.5084,0.4916;COMMON=1;TOPMED=0.490727,0.509273
2	152394444	rs62167164	G	C	.	.	RS=62167164;RSPOS=152394444;dbSNPBuildID=129;SSR=0;SAO=1;VP=0x050168000a05040536100100;GENEINFO=NEB:4703;WGT=1;VC=SNV;PM;PMC;SLO;NSM;REF;ASP;VLD;HD;GNO;KGPhase1;KGPhase3;LSD;CAF=0.9964,0.003594;COMMON=1;TOPMED=0.994059,0.00594134
2	152397232	rs34555492	G	A	.	.	RS=34555492;RSPOS=152397232;RV;dbSNPBuildID=126;SSR=0;SAO=1;VP=0x050168000305140536100100;GENEINFO=NEB:4703;WGT=1;VC=SNV;PM;PMC;SLO;REF;SYN;ASP;VLD;HD;GNO;KGPhase1;KGPhase3;LSD;CAF=0.9872,0.01278;COMMON=1;TOPMED=0.989045,0.0109554
2	152398045	rs16830192	G	C	.	.	RS=16830192;RSPOS=152398045;dbSNPBuildID=123;SSR=0;SAO=1;VP=0x05016800030515053f100100;GENEINFO=NEB:4703;WGT=1;VC=SNV;PM;PMC;SLO;REF;SYN;ASP;VLD;G5;HD;GNO;KGPhase1;KGPhase3;LSD;CAF=0.9159,0.08407;COMMON=1;TOPMED=0.939556,0.0604437
2	152404218	rs2288200	T	A	.	.	RS=2288200;RSPOS=152404218;dbSNPBuildID=100;SSR=0;SAO=1;VP=0x050168000a0515053f100100;GENEINFO=NEB:4703;WGT=1;VC=SNV;PM;PMC;SLO;NSM;REF;ASP;VLD;G5;HD;GNO;KGPhase1;KGPhase3;LSD;CAF=0.9117,0.08826;COMMON=1;TOPMED=0.936294,0.0637063
2	152404881	rs202139330	G	T	.	.	RS=202139330;RSPOS=152404881;dbSNPBuildID=137;SSR=0;SAO=0;VP=0x050028000a05040436000100;GENEINFO=NEB:4703;WGT=1;VC=SNV;PM;PMC;NSM;REF;ASP;VLD;HD;KGPhase1;KGPhase3;CAF=0.9996,0.0003994;COMMON=1;TOPMED=0.999828,0.000171715
2	152404901	rs35707762	G	A	.	.	RS=35707762;RSPOS=152404901;RV;dbSNPBuildID=126;SSR=0;SAO=1;VP=0x050168000a05040536100100;GENEINFO=NEB:4703;WGT=1;VC=SNV;PM;PMC;SLO;NSM;REF;ASP;VLD;HD;GNO;KGPhase1;KGPhase3;LSD;CAF=0.9966,0.003395;COMMON=1;TOPMED=0.994471,0.00552923
2	152410342	rs190336010	A	G	.	.	RS=190336010;RSPOS=152410342;dbSNPBuildID=135;SSR=0;SAO=0;VP=0x050028000305040436000100;GENEINFO=NEB:4703;WGT=1;VC=SNV;PM;PMC;REF;SYN;ASP;VLD;HD;KGPhase1;KGPhase3;CAF=0.9986,0.001398;COMMON=1;TOPMED=0.999176,0.000824232
2	152410513	rs182847302	C	T	.	.	RS=182847302;RSPOS=152410513;dbSNPBuildID=135;SSR=0;SAO=0;VP=0x050028000305040036000100;GENEINFO=NEB:4703;WGT=1;VC=SNV;PM;PMC;REF;SYN;ASP;VLD;KGPhase1;KGPhase3;CAF=0.9966,0.003395;COMMON=1;TOPMED=0.998249,0.00175149
2	152417109	rs16830216	G	A	.	.	RS=16830216;RSPOS=152417109;dbSNPBuildID=123;SSR=0;SAO=1;VP=0x050060000305040537100100;GENEINFO=NEB:4703;WGT=1;VC=SNV;PM;REF;SYN;ASP;VLD;HD;GNO;KGPhase1;KGPhase3;LSD;CAF=0.99,0.009984;COMMON=1;TOPMED=0.985507,0.0144928
2	152417767	rs115631125	C	A	.	.	RS=115631125;RSPOS=152417767;dbSNPBuildID=132;SSR=0;SAO=1;VP=0x050168000305040436100100;GENEINFO=NEB:4703;WGT=1;VC=SNV;PM;PMC;SLO;REF;SYN;ASP;VLD;HD;KGPhase1;KGPhase3;LSD;CAF=0.9946,0.005391;COMMON=1;TOPMED=0.996531,0.00346864
2	152419155	rs146294986	G	A	.	.	RS=146294986;RSPOS=152419155;dbSNPBuildID=134;SSR=0;SAO=0;VP=0x050128000305040436000100;GENEINFO=NEB:4703;WGT=1;VC=SNV;PM;PMC;SLO;REF;SYN;ASP;VLD;HD;KGPhase1;KGPhase3;CAF=0.9976,0.002396;COMMON=1;TOPMED=0.996325,0.0036747
2	152420120	rs141338915	C	G	.	.	RS=141338915;RSPOS=152420120;dbSNPBuildID=134;SSR=0;SAO=1;VP=0x050168000305140436100100;GENEINFO=NEB:4703;WGT=1;VC=SNV;PM;PMC;SLO;REF;SYN;ASP;VLD;HD;KGPhase1;KGPhase3;LSD;CAF=0.9864,0.01358;COMMON=1;TOPMED=0.994849,0.00515145
2	152420361	rs145252235	C	T	.	.	RS=145252235;RSPOS=152420361;dbSNPBuildID=134;SSR=0;SAO=1;VP=0x050168000305040436100100;GENEINFO=NEB:4703;WGT=1;VC=SNV;PM;PMC;SLO;REF;SYN;ASP;VLD;HD;KGPhase1;KGPhase3;LSD;CAF=0.994,0.00599;COMMON=1;TOPMED=0.991826,0.00817364
2	152422076	rs2288210	C	G	.	.	RS=2288210;RSPOS=152422076;dbSNPBuildID=100;SSR=0;SAO=0;VP=0x050128000a0517053f000101;GENEINFO=NEB:4703;WGT=1;VC=SNV;PM;PMC;SLO;NSM;REF;ASP;VLD;G5A;G5;HD;GNO;KGPhase1;KGPhase3;CAF=0.3468,0.6532;COMMON=1;TOPMED=0.361186,0.638814
2	152422087	rs2288211	A	G	.	.	RS=2288211;RSPOS=152422087;dbSNPBuildID=100;SSR=0;SAO=0;VP=0x05012800030515053f000100;GENEINFO=NEB:4703;WGT=1;VC=SNV;PM;PMC;SLO;REF;SYN;ASP;VLD;G5;HD;GNO;KGPhase1;KGPhase3;CAF=0.7762,0.2238;COMMON=1;TOPMED=0.786661,0.213339
2	152423725	rs16830236	T	C	.	.	RS=16830236;RSPOS=152423725;dbSNPBuildID=123;SSR=0;SAO=1;VP=0x050160000a05150537100100;GENEINFO=NEB:4703;WGT=1;VC=SNV;PM;SLO;NSM;REF;ASP;VLD;G5;HD;GNO;KGPhase1;KGPhase3;LSD;CAF=0.988,0.01198;COMMON=1;TOPMED=0.981764,0.0182361
2	152423951	rs138217960	C	T	.	.	RS=138217960;RSPOS=152423951;dbSNPBuildID=134;SSR=0;SAO=0;VP=0x050028000a05040436000100;GENEINFO=NEB:4703;WGT=1;VC=SNV;PM;PMC;NSM;REF;ASP;VLD;HD;KGPhase1;KGPhase3;CAF=0.996,0.003994;COMMON=1;TOPMED=0.997905,0.00209492
2	152432311	rs33988153	T	C	.	.	RS=33988153;RSPOS=152432311;dbSNPBuildID=126;SSR=0;SAO=1;VP=0x050168000305150536100100;GENEINFO=NEB:4703;WGT=1;VC=SNV;PM;PMC;SLO;REF;SYN;ASP;VLD;G5;HD;GNO;KGPhase1;KGPhase3;LSD;CAF=0.8898,0.1102;COMMON=1;TOPMED=0.840751,0.159249
2	152432811	rs35227368	A	T	.	.	RS=35227368;RSPOS=152432811;RV;dbSNPBuildID=126;SSR=0;SAO=1;VP=0x050168000a05150536100100;GENEINFO=NEB:4703;WGT=1;VC=SNV;PM;PMC;SLO;NSM;REF;ASP;VLD;G5;HD;GNO;KGPhase1;KGPhase3;LSD;CAF=0.9221,0.07788;COMMON=1;TOPMED=0.947215,0.0527852
2	152436106	rs536508687	C	T	.	.	RS=536508687;RSPOS=152436106;dbSNPBuildID=142;SSR=0;SAO=0;VP=0x050028080a05150026000100;GENEINFO=NEB:4703;WGT=1;VC=SNV;PM;PMC;NSM;REF;INT;ASP;VLD;G5;KGPhase3;CAF=0.9533,0.04673;COMMON=1
2	152438012	rs542916866	G	A	.	.	RS=542916866;RSPOS=152438012;dbSNPBuildID=142;SSR=0;SAO=0;VP=0x050128080305040026000100;GENEINFO=NEB:4703;WGT=1;VC=SNV;PM;PMC;SLO;REF;SYN;INT;ASP;VLD;KGPhase3;CAF=0.9968,0.003195;COMMON=1
2	152466506	rs149639365	C	T	.	.	RS=149639365;RSPOS=152466506;dbSNPBuildID=134;SSR=0;SAO=0;VP=0x050028080305040436000100;GENEINFO=NEB:4703;WGT=1;VC=SNV;PM;PMC;REF;SYN;INT;ASP;VLD;HD;KGPhase1;KGPhase3;CAF=0.9944,0.005591;COMMON=1;TOPMED=0.99344,0.00655952
2	152468776	rs35740585	T	C	.	.	RS=35740585;RSPOS=152468776;RV;dbSNPBuildID=126;SSR=0;SAO=1;VP=0x050168080a05050536100100;GENEINFO=NEB:4703;WGT=1;VC=SNV;PM;PMC;SLO;NSM;REF;INT;ASP;VLD;G5;HD;GNO;KGPhase1;KGPhase3;LSD;CAF=0.9926,0.007388;COMMON=1;TOPMED=0.98901,0.0109898
2	152473911	rs149025191	C	G,T	.	.	RS=149025191;RSPOS=152473911;dbSNPBuildID=134;SSR=0;SAO=1;VP=0x050160080a05040436100100;GENEINFO=NEB:4703;WGT=1;VC=SNV;PM;SLO;NSM;REF;INT;ASP;VLD;HD;KGPhase1;KGPhase3;LSD;CAF=0.9912,0.008786,.;COMMON=1;TOPMED=0.989251,0.0107494,.
2	152476028	rs10172023	C	G	.	.	RS=10172023;RSPOS=152476028;dbSNPBuildID=119;SSR=0;SAO=0;VP=0x050128080a05170537000100;GENEINFO=NEB:4703;WGT=1;VC=SNV;PM;PMC;SLO;NSM;REF;INT;ASP;VLD;G5A;G5;HD;GNO;KGPhase1;KGPhase3;CAF=0.7802,0.2198;COMMON=1;TOPMED=0.777217,0.222783
2	152476093	rs139798654	C	T	.	.	RS=139798654;RSPOS=152476093;dbSNPBuildID=134;SSR=0;SAO=1;VP=0x050068080a05040436100100;GENEINFO=NEB:4703;WGT=1;VC=SNV;PM;PMC;NSM;REF;INT;ASP;VLD;HD;KGPhase1;KGPhase3;LSD;CAF=0.9958,0.004193;COMMON=1;TOPMED=0.995776,0.00422419
2	152476130	rs6717213	C	T	.	.	RS=6717213;RSPOS=152476130;dbSNPBuildID=116;SSR=0;SAO=1;VP=0x050168080305150537100101;GENEINFO=NEB:4703;WGT=1;VC=SNV;PM;PMC;SLO;REF;SYN;INT;ASP;VLD;G5;HD;GNO;KGPhase1;KGPhase3;LSD;CAF=0.8594,0.1406;COMMON=1;TOPMED=0.880864,0.119136
2	152484315	rs75639119	C	T	.	.	RS=75639119;RSPOS=152484315;dbSNPBuildID=132;SSR=0;SAO=0;VP=0x050028080a05040436000100;GENEINFO=NEB:4703;WGT=1;VC=SNV;PM;PMC;NSM;REF;INT;ASP;VLD;HD;KGPhase1;KGPhase3;CAF=0.9992,0.0007987;COMMON=1;TOPMED=0.996291,0.00370905
2	152492771	rs369897667	C	T	.	.	RS=369897667;RSPOS=152492771;dbSNPBuildID=138;SSR=0;SAO=0;VP=0x050028080305040026000100;GENEINFO=NEB:4703;WGT=1;VC=SNV;PM;PMC;REF;SYN;INT;ASP;VLD;KGPhase3;CAF=0.9988,0.001198;COMMON=1;TOPMED=0.999107,0.000892918
2	152496526	rs6713162	A	G	.	.	RS=6713162;RSPOS=152496526;dbSNPBuildID=116;SSR=0;SAO=1;VP=0x050168080a0517053f100100;GENEINFO=NEB:4703;WGT=1;VC=SNV;PM;PMC;SLO;NSM;REF;INT;ASP;VLD;G5A;G5;HD;GNO;KGPhase1;KGPhase3;LSD;CAF=0.5547,0.4453;COMMON=1;TOPMED=0.614328,0.385672
2	152496962	rs61730772	A	G,T	.	.	RS=61730772;RSPOS=152496962;dbSNPBuildID=129;SSR=0;SAO=0;VP=0x050168080305050136100100;GENEINFO=NEB:4703;WGT=1;VC=SNV;PM;PMC;SLO;REF;SYN;INT;ASP;VLD;G5;GNO;KGPhase1;KGPhase3;LSD;CAF=0.9852,0.01478,.;COMMON=1;TOPMED=0.981146,0.0188543,.
2	152497088	rs61730771	G	A,C	.	.	RS=61730771;RSPOS=152497088;dbSNPBuildID=129;SSR=0;SAO=1;VP=0x050168080b0515013e100100;GENEINFO=NEB:4703;WGT=1;VC=SNV;PM;PMC;SLO;NSM;REF;SYN;INT;ASP;VLD;G5;GNO;KGPhase1;KGPhase3;LSD;CAF=0.9677,0.03235,.;COMMON=1;TOPMED=0.969057,0.0309431,.
2	152499126	rs114853127	T	A,C	.	.	RS=114853127;RSPOS=152499126;dbSNPBuildID=132;SSR=0;SAO=1;VP=0x050068080a05040436100100;GENEINFO=NEB:4703;WGT=1;VC=SNV;PM;PMC;NSM;REF;INT;ASP;VLD;HD;KGPhase1;KGPhase3;LSD;CAF=0.9922,.,0.007788;COMMON=1;TOPMED=0.985816,.,0.0141837
2	152499143	rs35974308	C	T	.	.	RS=35974308;RSPOS=152499143;RV;dbSNPBuildID=126;SSR=0;SAO=1;VP=0x050168080a05150536100100;GENEINFO=NEB:4703;WGT=1;VC=SNV;PM;PMC;SLO;NSM;REF;INT;ASP;VLD;G5;HD;GNO;KGPhase1;KGPhase3;LSD;CAF=0.9794,0.02057;COMMON=1;TOPMED=0.983138,0.0168624
2	152499355	rs76767949	T	A,C	.	.	RS=76767949;RSPOS=152499355;dbSNPBuildID=132;SSR=0;SAO=1;VP=0x050068080a05150436100100;GENEINFO=NEB:4703;WGT=1;VC=SNV;PM;PMC;NSM;REF;INT;ASP;VLD;G5;HD;KGPhase1;KGPhase3;LSD;CAF=0.9798,.,0.02017;COMMON=1;TOPMED=0.995776,.,0.00422419
2	152499752	rs35555631	C	T	.	.	RS=35555631;RSPOS=152499752;RV;dbSNPBuildID=126;SSR=0;SAO=0;VP=0x050128080a05040536000100;GENEINFO=NEB:4703;WGT=1;VC=SNV;PM;PMC;SLO;NSM;REF;INT;ASP;VLD;HD;GNO;KGPhase1;KGPhase3;CAF=0.998,0.001997;COMMON=1;TOPMED=0.997321,0.00267876
2	152500449	rs13013209	C	G	.	.	RS=13013209;RSPOS=152500449;dbSNPBuildID=121;SSR=0;SAO=1;VP=0x050168080a0515053f100100;GENEINFO=NEB:4703;WGT=1;VC=SNV;PM;PMC;SLO;NSM;REF;INT;ASP;VLD;G5;HD;GNO;KGPhase1;KGPhase3;LSD;CAF=0.7067,0.2933;COMMON=1;TOPMED=0.709905,0.290095
2	152502666	rs35292878	G	T	.	.	RS=35292878;RSPOS=152502666;RV;dbSNPBuildID=126;SSR=0;SAO=0;VP=0x050128000a05040536000100;GENEINFO=NEB:4703;WGT=1;VC=SNV;PM;PMC;SLO;NSM;REF;ASP;VLD;HD;GNO;KGPhase1;KGPhase3;CAF=0.9952,0.004792;COMMON=1;TOPMED=0.995192,0.00480802
2	152506811	rs61730780	C	T	.	.	RS=61730780;RSPOS=152506811;dbSNPBuildID=129;SSR=0;SAO=0;VP=0x050028000a05150536000100;GENEINFO=NEB:4703;WGT=1;VC=SNV;PM;PMC;NSM;REF;ASP;VLD;G5;HD;GNO;KGPhase1;KGPhase3;CAF=0.9651,0.03494;COMMON=1;TOPMED=0.983378,0.016622
2	152511874	rs78733601	A	C	.	.	RS=78733601;RSPOS=152511874;dbSNPBuildID=131;SSR=0;SAO=1;VP=0x050168000a05150536100100;GENEINFO=NEB:4703;WGT=1;VC=SNV;PM;PMC;SLO;NSM;REF;ASP;VLD;G5;HD;GNO;KGPhase1;KGPhase3;LSD;CAF=0.9732,0.02676;COMMON=1;TOPMED=0.983172,0.0168281
2	152514521	rs140186806	C	T	.	.	RS=140186806;RSPOS=152514521;dbSNPBuildID=134;SSR=0;SAO=1;VP=0x050068000305040436100100;GENEINFO=NEB:4703;WGT=1;VC=SNV;PM;PMC;REF;SYN;ASP;VLD;HD;KGPhase1;KGPhase3;LSD;CAF=0.9956,0.004393;COMMON=1;TOPMED=0.993612,0.0063878
2	152515683	rs75807392	G	A	.	.	RS=75807392;RSPOS=152515683;dbSNPBuildID=131;SSR=0;SAO=1;VP=0x050168000a05150436100100;GENEINFO=NEB:4703;WGT=1;VC=SNV;PM;PMC;SLO;NSM;REF;ASP;VLD;G5;HD;KGPhase1;KGPhase3;LSD;CAF=0.9079,0.09205;COMMON=1;TOPMED=0.96315,0.0368501
2	152518714	rs34532796	A	G	.	.	RS=34532796;RSPOS=152518714;RV;dbSNPBuildID=126;SSR=0;SAO=0;VP=0x050128000a05040536000100;GENEINFO=NEB:4703;WGT=1;VC=SNV;PM;PMC;SLO;NSM;REF;ASP;VLD;HD;GNO;KGPhase1;KGPhase3;CAF=0.9948,0.005192;COMMON=1;TOPMED=0.992135,0.00786455
2	152518817	rs139963368	G	A	.	.	RS=139963368;RSPOS=152518817;dbSNPBuildID=134;SSR=0;SAO=0;VP=0x050028000305040036000100;GENEINFO=NEB:4703;WGT=1;VC=SNV;PM;PMC;REF;SYN;ASP;VLD;KGPhase1;KGPhase3;CAF=0.9934,0.006589;COMMON=1;TOPMED=0.993612,0.0063878
2	152518847	rs77547727	G	A	.	.	RS=77547727;RSPOS=152518847;dbSNPBuildID=132;SSR=0;SAO=1;VP=0x050168000305150536100100;GENEINFO=NEB:4703;WGT=1;VC=SNV;PM;PMC;SLO;REF;SYN;ASP;VLD;G5;HD;GNO;KGPhase1;KGPhase3;LSD;CAF=0.973,0.02696;COMMON=1;TOPMED=0.983515,0.0164846
2	152520258	rs141930814	C	T	.	.	RS=141930814;RSPOS=152520258;dbSNPBuildID=134;SSR=0;SAO=1;VP=0x050068000a05040436100100;GENEINFO=NEB:4703;WGT=1;VC=SNV;PM;PMC;NSM;REF;ASP;VLD;HD;KGPhase1;KGPhase3;LSD;CAF=0.9956,0.004393;COMMON=1;TOPMED=0.993544,0.00645649
2	152520270	rs144180493	A	C	.	.	RS=144180493;RSPOS=152520270;dbSNPBuildID=134;SSR=0;SAO=0;VP=0x050028000a05040436000100;GENEINFO=NEB:4703;WGT=1;VC=SNV;PM;PMC;NSM;REF;ASP;VLD;HD;KGPhase1;KGPhase3;CAF=0.998,0.001997;COMMON=1;TOPMED=0.997115,0.00288481
2	152521096	rs10170273	C	T	.	.	RS=10170273;RSPOS=152521096;dbSNPBuildID=119;SSR=0;SAO=1;VP=0x05016800030517053f100100;GENEINFO=NEB:4703;WGT=1;VC=SNV;PM;PMC;SLO;REF;SYN;ASP;VLD;G5A;G5;HD;GNO;KGPhase1;KGPhase3;LSD;CAF=0.5651,0.4349;COMMON=1;TOPMED=0.626932,0.373068
2	152521983	rs117271684	A	G	.	.	RS=117271684;RSPOS=152521983;dbSNPBuildID=132;SSR=0;SAO=1;VP=0x050068000a05150436100100;GENEINFO=NEB:4703;WGT=1;VC=SNV;PM;PMC;NSM;REF;ASP;VLD;G5;HD;KGPhase1;KGPhase3;LSD;CAF=0.9808,0.01917;COMMON=1;TOPMED=0.995913,0.00408682
2	152527572	rs7426114	C	T	.	.	RS=7426114;RSPOS=152527572;dbSNPBuildID=116;SSR=0;SAO=0;VP=0x050128000a0515053f000100;GENEINFO=NEB:4703;WGT=1;VC=SNV;PM;PMC;SLO;NSM;REF;ASP;VLD;G5;HD;GNO;KGPhase1;KGPhase3;CAF=0.4669,0.5331;COMMON=1;TOPMED=0.422419,0.577581
2	152527577	rs74482326	C	A,T	.	.	RS=74482326;RSPOS=152527577;dbSNPBuildID=131;SSR=0;SAO=0;VP=0x050028000a05040436000100;GENEINFO=NEB:4703;WGT=1;VC=SNV;PM;PMC;NSM;REF;ASP;VLD;HD;KGPhase1;KGPhase3;CAF=0.999,.,0.0009984;COMMON=1;TOPMED=0.997047,.,0.0029535
2	152527608	rs34577613	C	T	.	.	RS=34577613;RSPOS=152527608;RV;dbSNPBuildID=126;SSR=0;SAO=1;VP=0x050168000a0517053e100100;GENEINFO=NEB:4703;WGT=1;VC=SNV;PM;PMC;SLO;NSM;REF;ASP;VLD;G5A;G5;HD;GNO;KGPhase1;KGPhase3;LSD;CAF=0.6647,0.3353;COMMON=1;TOPMED=0.750464,0.249536
2	152527636	rs34800215	C	G	.	.	RS=34800215;RSPOS=152527636;RV;dbSNPBuildID=126;SSR=0;SAO=1;VP=0x050168000a05150536100100;GENEINFO=NEB:4703;WGT=1;VC=SNV;PM;PMC;SLO;NSM;REF;ASP;VLD;G5;HD;GNO;KGPhase1;KGPhase3;LSD;CAF=0.9728,0.02716;COMMON=1;TOPMED=0.963974,0.0360258
2	152528976	rs201169452	A	T	.	.	RS=201169452;RSPOS=152528976;dbSNPBuildID=137;SSR=0;SAO=0;VP=0x050028000a05040436000100;GENEINFO=NEB:4703;WGT=1;VC=SNV;PM;PMC;NSM;REF;ASP;VLD;HD;KGPhase1;KGPhase3;CAF=0.999,0.0009984;COMMON=1;TOPMED=0.997047,0.0029535
2	152534214	rs74320183	G	A	.	.	RS=74320183;RSPOS=152534214;dbSNPBuildID=134;SSR=0;SAO=0;VP=0x050028000305040036000100;GENEINFO=NEB:4703;WGT=1;VC=SNV;PM;PMC;REF;SYN;ASP;VLD;KGPhase1;KGPhase3;CAF=0.999,0.0009984;COMMON=1;TOPMED=0.997081,0.00291916
2	152534545	rs117048449	T	C	.	.	RS=117048449;RSPOS=152534545;dbSNPBuildID=132;SSR=0;SAO=1;VP=0x050068000a05150436100100;GENEINFO=NEB:4703;WGT=1;VC=SNV;PM;PMC;NSM;REF;ASP;VLD;G5;HD;KGPhase1;KGPhase3;LSD;CAF=0.9808,0.01917;COMMON=1;TOPMED=0.995913,0.00408682
2	152536498	rs6735208	T	A	.	.	RS=6735208;RSPOS=152536498;dbSNPBuildID=116;SSR=0;SAO=0;VP=0x050128000a0517053f000100;GENEINFO=NEB:4703;WGT=1;VC=SNV;PM;PMC;SLO;NSM;REF;ASP;VLD;G5A;G5;HD;GNO;KGPhase1;KGPhase3;CAF=0.4165,0.5835;COMMON=1;TOPMED=0.373892,0.626108
2	152544153	rs189623595	T	C	.	.	RS=189623595;RSPOS=152544153;dbSNPBuildID=135;SSR=0;SAO=0;VP=0x050000000a05040436000100;GENEINFO=NEB:4703;WGT=1;VC=SNV;NSM;REF;ASP;VLD;HD;KGPhase1;KGPhase3;CAF=0.9982,0.001797;COMMON=1;TOPMED=0.998592,0.00140806
2	152547268	rs373946448	G	A	.	.	RS=373946448;RSPOS=152547268;dbSNPBuildID=138;SSR=0;SAO=0;VP=0x050100000305040026000100;GENEINFO=NEB:4703;WGT=1;VC=SNV;SLO;REF;SYN;ASP;VLD;KGPhase3;CAF=0.9994,0.000599;COMMON=1;TOPMED=0.997905,0.00209492
2	152550877	rs147305883	T	C	.	.	RS=147305883;RSPOS=152550877;dbSNPBuildID=134;SSR=0;SAO=0;VP=0x050028000a05040436000100;GENEINFO=NEB:4703;WGT=1;VC=SNV;PM;PMC;NSM;REF;ASP;VLD;HD;KGPhase1;KGPhase3;CAF=0.9966,0.003395;COMMON=1;TOPMED=0.994127,0.00587266
2	152553719	rs112958786	G	A	.	.	RS=112958786;RSPOS=152553719;dbSNPBuildID=132;SSR=0;SAO=0;VP=0x050128000305040536000100;GENEINFO=NEB:4703;WGT=1;VC=SNV;PM;PMC;SLO;REF;SYN;ASP;VLD;HD;GNO;KGPhase1;KGPhase3;CAF=0.9962,0.003794;COMMON=1;TOPMED=0.995673,0.00432722
2	152554109	rs199695976	G	A	.	.	RS=199695976;RSPOS=152554109;dbSNPBuildID=137;SSR=0;SAO=0;VP=0x050000000305040036000100;GENEINFO=NEB:4703;WGT=1;VC=SNV;REF;SYN;ASP;VLD;KGPhase1;KGPhase3;CAF=0.9982,0.001797;COMMON=1;TOPMED=0.99842,0.00157978
2	152573981	rs4611637	A	G	.	.	RS=4611637;RSPOS=152573981;dbSNPBuildID=111;SSR=0;SAO=0;VP=0x05012800030517053f000101;GENEINFO=NEB:4703;WGT=1;VC=SNV;PM;PMC;SLO;REF;SYN;ASP;VLD;G5A;G5;HD;GNO;KGPhase1;KGPhase3;CAF=0.4307,0.5693;COMMON=1;TOPMED=0.387355,0.612645
2	152580847	rs200719359	T	C	.	.	RS=200719359;RSPOS=152580847;dbSNPBuildID=137;SSR=0;SAO=0;VP=0x050028000a05040426000100;GENEINFO=NEB:4703;WGT=1;VC=SNV;PM;PMC;NSM;REF;ASP;VLD;HD;KGPhase3;CAF=0.9986,0.001398;COMMON=1;TOPMED=0.999622,0.000377773
2	152589659	rs117178114	G	A	.	.	RS=117178114;RSPOS=152589659;dbSNPBuildID=132;SSR=0;SAO=0;VP=0x050028000305040436000100;GENEINFO=NEB:4703;WGT=1;VC=SNV;PM;PMC;REF;SYN;ASP;VLD;HD;KGPhase1;KGPhase3;CAF=0.9974,0.002596;COMMON=1;TOPMED=0.999176,0.000824232
2	152698480	rs1805028	C	T	.	.	RS=1805028;RSPOS=152698480;RV;dbSNPBuildID=89;SSR=0;SAO=1;VP=0x050160080305150536100100;GENEINFO=CACNB4:785;WGT=1;VC=SNV;PM;SLO;REF;SYN;INT;ASP;VLD;G5;HD;GNO;KGPhase1;KGPhase3;LSD;CAF=0.8594,0.1406;COMMON=1;TOPMED=0.943677,0.0563225
2	165984284	rs140990288	C	T	.	.	RS=140990288;RSPOS=165984284;dbSNPBuildID=134;SSR=0;SAO=0;VP=0x050000000a05040436000100;GENEINFO=SCN3A:6328;WGT=1;VC=SNV;NSM;REF;ASP;VLD;HD;KGPhase1;KGPhase3;CAF=0.998,0.001997;COMMON=1;TOPMED=0.994196,0.00580397
2	166003301	rs147678484	G	A	.	.	RS=147678484;RSPOS=166003301;dbSNPBuildID=134;SSR=0;SAO=0;VP=0x050100080a05040436000100;GENEINFO=SCN3A:6328|SCN2A:6326;WGT=1;VC=SNV;SLO;NSM;REF;INT;ASP;VLD;HD;KGPhase1;KGPhase3;CAF=0.9992,0.0007987;COMMON=1;TOPMED=0.998935,0.00106463
2	166152389	rs17183814	G	A	.	.	RS=17183814;RSPOS=166152389;dbSNPBuildID=123;SSR=0;SAO=1;VP=0x050168200a05150537100100;GENEINFO=SCN2A:6326;WGT=1;VC=SNV;PM;PMC;SLO;NSM;REF;ASS;ASP;VLD;G5;HD;GNO;KGPhase1;KGPhase3;LSD;CAF=0.9161,0.08387;COMMON=1;TOPMED=0.942819,0.0571811
2	166167095	rs185590667	T	C	.	.	RS=185590667;RSPOS=166167095;dbSNPBuildID=135;SSR=0;SAO=0;VP=0x050028000305040036000100;GENEINFO=SCN2A:6326;WGT=1;VC=SNV;PM;PMC;REF;SYN;ASP;VLD;KGPhase1;KGPhase3;CAF=0.9982,0.001797;COMMON=1
2	166179953	rs200546427	G	A	.	.	RS=200546427;RSPOS=166179953;dbSNPBuildID=137;SSR=0;SAO=1;VP=0x050168000305040026100100;GENEINFO=SCN2A:6326;WGT=1;VC=SNV;PM;PMC;SLO;REF;SYN;ASP;VLD;KGPhase3;LSD;CAF=0.9948,0.005192;COMMON=1;TOPMED=0.999966,3.4343e-005
2	166183379	rs147891446	A	G	.	.	RS=147891446;RSPOS=166183379;dbSNPBuildID=134;SSR=0;SAO=1;VP=0x050168020305040436100100;GENEINFO=SCN2A:6326;WGT=1;VC=SNV;PM;PMC;SLO;REF;SYN;R5;ASP;VLD;HD;KGPhase1;KGPhase3;LSD;CAF=0.9946,0.005391;COMMON=1;TOPMED=0.993406,0.00659386
2	166210737	rs149859004	C	T	.	.	RS=149859004;RSPOS=166210737;dbSNPBuildID=134;SSR=0;SAO=1;VP=0x050068000305040036100100;GENEINFO=SCN2A:6326;WGT=1;VC=SNV;PM;PMC;REF;SYN;ASP;VLD;KGPhase1;KGPhase3;LSD;CAF=0.999,0.0009984;COMMON=1;TOPMED=0.999657,0.00034343
2	166211154	rs571408286	C	T	.	.	RS=571408286;RSPOS=166211154;dbSNPBuildID=142;SSR=0;SAO=0;VP=0x050128000305040026000100;GENEINFO=SCN2A:6326;WGT=1;VC=SNV;PM;PMC;SLO;REF;SYN;ASP;VLD;KGPhase3;CAF=0.9948,0.005192;COMMON=1;TOPMED=0.999966,3.4343e-005
2	166245545	rs2227898	A	G	.	.	RS=2227898;RSPOS=166245545;dbSNPBuildID=98;SSR=0;SAO=1;VP=0x050060000305050136100100;GENEINFO=SCN2A:6326;WGT=1;VC=SNV;PM;REF;SYN;ASP;VLD;G5;GNO;KGPhase1;KGPhase3;LSD;CAF=0.9984,0.001597;COMMON=1;TOPMED=0.998077,0.00192321
2	166246226	rs75057869	G	A	.	.	RS=75057869;RSPOS=166246226;dbSNPBuildID=132;SSR=0;SAO=1;VP=0x050160000305040436100100;GENEINFO=SCN2A:6326;WGT=1;VC=SNV;PM;SLO;REF;SYN;ASP;VLD;HD;KGPhase1;KGPhase3;LSD;CAF=0.992,0.007987;COMMON=1;TOPMED=0.998695,0.00130503
2	166246235	rs73025979	C	T	.	.	RS=73025979;RSPOS=166246235;dbSNPBuildID=130;SSR=0;SAO=1;VP=0x05016800030504053e100100;GENEINFO=SCN2A:6326;WGT=1;VC=SNV;PM;PMC;SLO;REF;SYN;ASP;VLD;HD;GNO;KGPhase1;KGPhase3;LSD;CAF=0.9908,0.009185;COMMON=1;TOPMED=0.985782,0.014218
2	166740469	rs115504901	A	C,G	.	.	RS=115504901;RSPOS=166740469;dbSNPBuildID=132;SSR=0;SAO=1;VP=0x050168000305140436100100;GENEINFO=TTC21B:79809;WGT=1;VC=SNV;PM;PMC;SLO;REF;SYN;ASP;VLD;HD;KGPhase1;KGPhase3;LSD;CAF=0.982,0.001198,0.01677;COMMON=1;TOPMED=0.980837,0.00147675,0.0176867
2	166747445	rs146496725	G	C	.	.	RS=146496725;RSPOS=166747445;dbSNPBuildID=134;SSR=0;SAO=0;VP=0x050128000a05040036000100;GENEINFO=TTC21B:79809;WGT=1;VC=SNV;PM;PMC;SLO;NSM;REF;ASP;VLD;KGPhase1;KGPhase3;CAF=0.9988,0.001198;COMMON=1;TOPMED=0.995295,0.00470499
2	166758247	rs73018799	G	A	.	.	RS=73018799;RSPOS=166758247;dbSNPBuildID=130;SSR=0;SAO=1;VP=0x05016800030515053e100100;GENEINFO=TTC21B:79809;WGT=1;VC=SNV;PM;PMC;SLO;REF;SYN;ASP;VLD;G5;HD;GNO;KGPhase1;KGPhase3;LSD;CAF=0.9892,0.01078;COMMON=1;TOPMED=0.984614,0.0153857
2	166767913	rs80225158	C	G,T	.	.	RS=80225158;RSPOS=166767913;dbSNPBuildID=131;SSR=0;SAO=0;VP=0x050228000305150436000100;GENEINFO=TTC21B:79809;WGT=1;VC=SNV;PM;PMC;S3D;REF;SYN;ASP;VLD;G5;HD;KGPhase1;KGPhase3;CAF=0.9659,0.03415,.;COMMON=1;TOPMED=0.98695,0.0130503,.
2	166767964	rs79656636	G	A	.	.	RS=79656636;RSPOS=166767964;dbSNPBuildID=132;SSR=0;SAO=1;VP=0x050368000305150436100100;GENEINFO=TTC21B:79809;WGT=1;VC=SNV;PM;PMC;S3D;SLO;REF;SYN;ASP;VLD;G5;HD;KGPhase1;KGPhase3;LSD;CAF=0.9808,0.01917;COMMON=1;TOPMED=0.975548,0.0244522
2	166770120	rs10176588	A	G	.	.	RS=10176588;RSPOS=166770120;dbSNPBuildID=119;SSR=0;SAO=1;VP=0x05036800030517053f100100;GENEINFO=TTC21B:79809;WGT=1;VC=SNV;PM;PMC;S3D;SLO;REF;SYN;ASP;VLD;G5A;G5;HD;GNO;KGPhase1;KGPhase3;LSD;CAF=0.7226,0.2774;COMMON=1;TOPMED=0.662099,0.337901
2	166773971	rs6750044	G	A	.	.	RS=6750044;RSPOS=166773971;dbSNPBuildID=116;SSR=0;SAO=1;VP=0x05016800030517053f100100;GENEINFO=TTC21B:79809;WGT=1;VC=SNV;PM;PMC;SLO;REF;SYN;ASP;VLD;G5A;G5;HD;GNO;KGPhase1;KGPhase3;LSD;CAF=0.7083,0.2917;COMMON=1;TOPMED=0.64273,0.35727
2	166775889	rs145436538	G	C	.	.	RS=145436538;RSPOS=166775889;dbSNPBuildID=134;SSR=0;SAO=0;VP=0x050028000a05040436000100;GENEINFO=TTC21B:79809;WGT=1;VC=SNV;PM;PMC;NSM;REF;ASP;VLD;HD;KGPhase1;KGPhase3;CAF=0.997,0.002995;COMMON=1;TOPMED=0.994196,0.00580397
2	166781158	rs2163649	G	A	.	.	RS=2163649;RSPOS=166781158;dbSNPBuildID=96;SSR=0;SAO=0;VP=0x050128000a05150537000101;GENEINFO=TTC21B:79809;WGT=1;VC=SNV;PM;PMC;SLO;NSM;REF;ASP;VLD;G5;HD;GNO;KGPhase1;KGPhase3;CAF=0.9685,0.03155;COMMON=1;TOPMED=0.988942,0.0110585
2	166781188	rs16851307	G	A,C	.	.	RS=16851307;RSPOS=166781188;dbSNPBuildID=123;SSR=0;SAO=1;VP=0x050168000a05150537100100;GENEINFO=TTC21B:79809;WGT=1;VC=SNV;PM;PMC;SLO;NSM;REF;ASP;VLD;G5;HD;GNO;KGPhase1;KGPhase3;LSD;CAF=0.989,0.01098,.;COMMON=1;TOPMED=0.977265,0.0227351,.
2	166797556	rs149925563	T	A	.	.	RS=149925563;RSPOS=166797556;dbSNPBuildID=134;SSR=0;SAO=0;VP=0x050328080a05040436000100;GENEINFO=TTC21B-AS1:100506134|TTC21B:79809;WGT=1;VC=SNV;PM;PMC;S3D;SLO;NSM;REF;INT;ASP;VLD;HD;KGPhase1;KGPhase3;CAF=0.9986,0.001398;COMMON=1;TOPMED=0.999176,0.000824232
2	166848003	rs121917956	G	A,C	.	.	RS=121917956;RSPOS=166848003;RV;dbSNPBuildID=133;SSR=0;SAO=1;VP=0x050168080a05040436100100;GENEINFO=LOC102724058:102724058|SCN1A:6323;WGT=1;VC=SNV;PM;PMC;SLO;NSM;REF;INT;ASP;VLD;HD;KGPhase1;KGPhase3;LSD;CAF=0.9982,.,0.001797;COMMON=1;TOPMED=0.998592,0.000103029,0.00130503
2	166848104	rs562208324	A	G	.	.	RS=562208324;RSPOS=166848104;dbSNPBuildID=142;SSR=0;SAO=0;VP=0x050000080a05040026000100;GENEINFO=LOC102724058:102724058|SCN1A:6323;WGT=1;VC=SNV;NSM;REF;INT;ASP;VLD;KGPhase3;CAF=0.9994,0.000599;COMMON=1
2	166848913	rs142910512	C	T	.	.	RS=142910512;RSPOS=166848913;dbSNPBuildID=134;SSR=0;SAO=1;VP=0x050060080305040036100100;GENEINFO=LOC102724058:102724058|SCN1A:6323;WGT=1;VC=SNV;PM;REF;SYN;INT;ASP;VLD;KGPhase1;KGPhase3;LSD;CAF=0.9986,0.001398;COMMON=1;TOPMED=0.999382,0.000618174
2	166892788	rs2298771	C	T	.	.	RS=2298771;RSPOS=166892788;RV;dbSNPBuildID=100;SSR=0;SAO=1;VP=0x050168000a0517053f100100;GENEINFO=LOC102724058:102724058|SCN1A:6323;WGT=1;VC=SNV;PM;PMC;SLO;NSM;REF;ASP;VLD;G5A;G5;HD;GNO;KGPhase1;KGPhase3;LSD;CAF=0.2115,0.7885;COMMON=1
2	166892886	rs121918818	A	G	.	.	RS=121918818;RSPOS=166892886;RV;dbSNPBuildID=133;SSR=0;SAO=1;VP=0x050168000a05040426100100;GENEINFO=LOC102724058:102724058|SCN1A:6323;WGT=1;VC=SNV;PM;PMC;SLO;NSM;REF;ASP;VLD;HD;KGPhase3;LSD;CAF=0.9994,0.000599;COMMON=1;TOPMED=0.998832,0.00116766
2	166896101	rs145101180	G	A	.	.	RS=145101180;RSPOS=166896101;dbSNPBuildID=134;SSR=0;SAO=0;VP=0x050000000305040026000100;GENEINFO=SCN1A:6323;WGT=1;VC=SNV;REF;SYN;ASP;VLD;KGPhase3;CAF=0.9982,0.001797;COMMON=1;TOPMED=0.999313,0.00068686
2	166897864	rs6432860	A	G,T	.	.	RS=6432860;RSPOS=166897864;dbSNPBuildID=116;SSR=0;SAO=1;VP=0x05016800030515053f120100;GENEINFO=SCN1A:6323;WGT=1;VC=SNV;PM;PMC;SLO;REF;SYN;ASP;VLD;G5;HD;GNO;KGPhase1;KGPhase3;LSD;MTP;CAF=0.2111,0.7889,.;COMMON=1;TOPMED=0.255959,0.744041,.
2	166900411	rs121918769	C	T	.	.	RS=121918769;RSPOS=166900411;RV;dbSNPBuildID=133;SSR=0;SAO=1;VP=0x050168000a05040426110100;GENEINFO=SCN1A:6323;WGT=1;VC=SNV;PM;PMC;SLO;NSM;REF;ASP;VLD;HD;KGPhase3;LSD;OM;CAF=0.9986,0.001398;COMMON=1;TOPMED=0.999416,0.000583831
2	166901805	rs142571794	G	A	.	.	RS=142571794;RSPOS=166901805;dbSNPBuildID=134;SSR=0;SAO=0;VP=0x050028000305040436000100;GENEINFO=SCN1A:6323;WGT=1;VC=SNV;PM;PMC;REF;SYN;ASP;VLD;HD;KGPhase1;KGPhase3;CAF=0.9986,0.001398;COMMON=1;TOPMED=0.999931,6.8686e-005
2	166915118	rs61741123	A	G	.	.	RS=61741123;RSPOS=166915118;dbSNPBuildID=129;SSR=0;SAO=0;VP=0x050128000305150136000100;GENEINFO=SCN1A:6323;WGT=1;VC=SNV;PM;PMC;SLO;REF;SYN;ASP;VLD;G5;GNO;KGPhase1;KGPhase3;CAF=0.9669,0.03315;COMMON=1;TOPMED=0.954976,0.0450237
2	167055370	rs111558968	G	A	.	.	RS=111558968;RSPOS=167055370;dbSNPBuildID=132;SSR=0;SAO=0;VP=0x050100080a05040536000100;GENEINFO=LOC101929680:101929680|SCN9A:6335;WGT=1;VC=SNV;SLO;NSM;REF;INT;ASP;VLD;HD;GNO;KGPhase1;KGPhase3;CAF=0.9956,0.004393;COMMON=1;TOPMED=0.99557,0.00443025
2	167055393	rs3750904	T	C	.	.	RS=3750904;RSPOS=167055393;dbSNPBuildID=107;SSR=0;SAO=0;VP=0x050128080a05150537000101;GENEINFO=LOC101929680:101929680|SCN9A:6335;WGT=1;VC=SNV;PM;PMC;SLO;NSM;REF;INT;ASP;VLD;G5;HD;GNO;KGPhase1;KGPhase3;CAF=0.9345,0.0655;COMMON=1;TOPMED=0.975479,0.0245209
2	167056337	rs149207258	C	A	.	.	RS=149207258;RSPOS=167056337;dbSNPBuildID=134;SSR=0;SAO=1;VP=0x050168080305150436100100;GENEINFO=LOC101929680:101929680|SCN9A:6335;WGT=1;VC=SNV;PM;PMC;SLO;REF;SYN;INT;ASP;VLD;G5;HD;KGPhase1;KGPhase3;LSD;CAF=0.9681,0.03195;COMMON=1;TOPMED=0.938835,0.0611649
2	167083119	rs201145311	G	A	.	.	RS=201145311;RSPOS=167083119;dbSNPBuildID=137;SSR=0;SAO=0;VP=0x050100080305040036000100;GENEINFO=LOC101929680:101929680|SCN9A:6335;WGT=1;VC=SNV;SLO;REF;SYN;INT;ASP;VLD;KGPhase1;KGPhase3;CAF=0.9974,0.002596;COMMON=1;TOPMED=0.996703,0.00329693
2	167083161	rs188336294	G	A	.	.	RS=188336294;RSPOS=167083161;dbSNPBuildID=135;SSR=0;SAO=0;VP=0x050028080305040036000100;GENEINFO=LOC101929680:101929680|SCN9A:6335;WGT=1;VC=SNV;PM;PMC;REF;SYN;INT;ASP;VLD;KGPhase1;KGPhase3;CAF=0.9994,0.000599;COMMON=1;TOPMED=0.998729,0.00127069
2	167089942	rs180922748	G	C	.	.	RS=180922748;RSPOS=167089942;dbSNPBuildID=135;SSR=0;SAO=0;VP=0x050028080a05040436000100;GENEINFO=LOC101929680:101929680|SCN9A:6335;WGT=1;VC=SNV;PM;PMC;NSM;REF;INT;ASP;VLD;HD;KGPhase1;KGPhase3;CAF=0.9988,0.001198;COMMON=1;TOPMED=0.998832,0.00116766
2	167094638	rs141268327	T	C	.	.	RS=141268327;RSPOS=167094638;dbSNPBuildID=134;SSR=0;SAO=1;VP=0x050068080a05040436100100;GENEINFO=LOC101929680:101929680|SCN9A:6335;WGT=1;VC=SNV;PM;PMC;NSM;REF;INT;ASP;VLD;HD;KGPhase1;KGPhase3;LSD;CAF=0.9972,0.002796;COMMON=1;TOPMED=0.995123,0.00487671
2	167094730	rs77144869	G	T	.	.	RS=77144869;RSPOS=167094730;dbSNPBuildID=134;SSR=0;SAO=1;VP=0x050068080305040436100100;GENEINFO=LOC101929680:101929680|SCN9A:6335;WGT=1;VC=SNV;PM;PMC;REF;SYN;INT;ASP;VLD;HD;KGPhase1;KGPhase3;LSD;CAF=0.9906,0.009385;COMMON=1;TOPMED=0.999897,0.000103029
2	167099133	rs151241025	T	G	.	.	RS=151241025;RSPOS=167099133;dbSNPBuildID=134;SSR=0;SAO=0;VP=0x050100080a05040436000100;GENEINFO=LOC101929680:101929680|SCN9A:6335;WGT=1;VC=SNV;SLO;NSM;REF;INT;ASP;VLD;HD;KGPhase1;KGPhase3;CAF=0.9976,0.002396;COMMON=1;TOPMED=0.99739,0.00261007
2	167129256	rs4369876	C	A	.	.	RS=4369876;RSPOS=167129256;dbSNPBuildID=111;SSR=0;SAO=1;VP=0x050168080a05150436100100;GENEINFO=LOC101929680:101929680|SCN9A:6335;WGT=1;VC=SNV;PM;PMC;SLO;NSM;REF;INT;ASP;VLD;G5;HD;KGPhase1;KGPhase3;LSD;CAF=0.9669,0.03315;COMMON=1;TOPMED=0.984477,0.015523
2	167141109	rs41268673	G	C,T	.	.	RS=41268673;RSPOS=167141109;dbSNPBuildID=127;SSR=0;SAO=1;VP=0x050168080a05140536110100;GENEINFO=LOC101929680:101929680|SCN9A:6335;WGT=1;VC=SNV;PM;PMC;SLO;NSM;REF;INT;ASP;VLD;HD;GNO;KGPhase1;KGPhase3;LSD;OM;CAF=0.9876,.,0.01238;COMMON=1;TOPMED=0.983893,3.4343e-005,0.0160725
2	167142979	rs58022607	C	T	.	.	RS=58022607;RSPOS=167142979;dbSNPBuildID=129;SSR=0;SAO=1;VP=0x050168080a05150536100100;GENEINFO=LOC101929680:101929680|SCN9A:6335;WGT=1;VC=SNV;PM;PMC;SLO;NSM;REF;INT;ASP;VLD;G5;HD;GNO;KGPhase1;KGPhase3;LSD;CAF=0.9541,0.04593;COMMON=1;TOPMED=0.941892,0.0581084
2	167144974	rs6747673	A	T	.	.	RS=6747673;RSPOS=167144974;dbSNPBuildID=116;SSR=0;SAO=1;VP=0x05016808030517053f100100;GENEINFO=LOC101929680:101929680|SCN9A:6335;WGT=1;VC=SNV;PM;PMC;SLO;REF;SYN;INT;ASP;VLD;G5A;G5;HD;GNO;KGPhase1;KGPhase3;LSD;CAF=0.4533,0.5467;COMMON=1;TOPMED=0.394842,0.605158
2	167144995	rs13402180	T	A,C	.	.	RS=13402180;RSPOS=167144995;dbSNPBuildID=121;SSR=0;SAO=1;VP=0x05016808030517053f100100;GENEINFO=LOC101929680:101929680|SCN9A:6335;WGT=1;VC=SNV;PM;PMC;SLO;REF;SYN;INT;ASP;VLD;G5A;G5;HD;GNO;KGPhase1;KGPhase3;LSD;CAF=0.6456,.,0.3544;COMMON=1;TOPMED=0.625764,.,0.374236
2	167145106	rs58465962	C	A	.	.	RS=58465962;RSPOS=167145106;dbSNPBuildID=129;SSR=0;SAO=1;VP=0x050168080305150536100100;GENEINFO=LOC101929680:101929680|SCN9A:6335;WGT=1;VC=SNV;PM;PMC;SLO;REF;SYN;INT;ASP;VLD;G5;HD;GNO;KGPhase1;KGPhase3;LSD;CAF=0.9543,0.04573;COMMON=1;TOPMED=0.941857,0.0581427
2	167145142	rs13414203	A	G	.	.	RS=13414203;RSPOS=167145142;dbSNPBuildID=121;SSR=0;SAO=1;VP=0x05016808030517053e100100;GENEINFO=LOC101929680:101929680|SCN9A:6335;WGT=1;VC=SNV;PM;PMC;SLO;REF;SYN;INT;ASP;VLD;G5A;G5;HD;GNO;KGPhase1;KGPhase3;LSD;CAF=0.6456,0.3544;COMMON=1;TOPMED=0.625936,0.374064
2	167162344	rs73969684	C	G,T	.	.	RS=73969684;RSPOS=167162344;dbSNPBuildID=130;SSR=0;SAO=1;VP=0x050168000a05040536110100;GENEINFO=SCN9A:6335;WGT=1;VC=SNV;PM;PMC;SLO;NSM;REF;ASP;VLD;HD;GNO;KGPhase1;KGPhase3;LSD;OM;CAF=0.9936,.,0.00639;COMMON=1;TOPMED=0.993475,.,0.00652517
2	167163043	rs9646771	T	A,C	.	.	RS=9646771;RSPOS=167163043;dbSNPBuildID=119;SSR=0;SAO=1;VP=0x05016800030515053f100100;GENEINFO=SCN9A:6335;WGT=1;VC=SNV;PM;PMC;SLO;REF;SYN;ASP;VLD;G5;HD;GNO;KGPhase1;KGPhase3;LSD;CAF=0.3588,.,0.6412;COMMON=1;TOPMED=0.259358,.,0.740642
2	167168093	rs6432901	C	T	.	.	RS=6432901;RSPOS=167168093;dbSNPBuildID=116;SSR=0;SAO=1;VP=0x05016800030517053f100100;GENEINFO=SCN9A:6335;WGT=1;VC=SNV;PM;PMC;SLO;REF;SYN;ASP;VLD;G5A;G5;HD;GNO;KGPhase1;KGPhase3;LSD;CAF=0.4257,0.5743;COMMON=1;TOPMED=0.327083,0.672917
2	169783728	rs1521808	C	T	.	.	RS=1521808;RSPOS=169783728;RV;dbSNPBuildID=88;SSR=0;SAO=0;VP=0x050338000a05050537000101;GENEINFO=ABCB11:8647;WGT=1;VC=SNV;PM;TPA;PMC;S3D;SLO;NSM;REF;ASP;VLD;G5;HD;GNO;KGPhase1;KGPhase3;CAF=0.99,0.009984;COMMON=1;TOPMED=0.984992,0.0150079
2	169791807	rs145720664	G	A	.	.	RS=145720664;RSPOS=169791807;dbSNPBuildID=134;SSR=0;SAO=0;VP=0x050200000305040436000100;GENEINFO=ABCB11:8647;WGT=1;VC=SNV;S3D;REF;SYN;ASP;VLD;HD;KGPhase1;KGPhase3;CAF=0.9976,0.002396;COMMON=1;TOPMED=0.99581,0.00418985
2	169820760	rs191649793	A	G	.	.	RS=191649793;RSPOS=169820760;dbSNPBuildID=135;SSR=0;SAO=0;VP=0x050328000305040036000100;GENEINFO=ABCB11:8647;WGT=1;VC=SNV;PM;PMC;S3D;SLO;REF;SYN;ASP;VLD;KGPhase1;KGPhase3;CAF=0.9982,0.001797;COMMON=1;TOPMED=0.996634,0.00336562
2	169989127	rs142245618	A	G	.	.	RS=142245618;RSPOS=169989127;dbSNPBuildID=134;SSR=0;SAO=0;VP=0x050028000a05040436000100;GENEINFO=LRP2:4036;WGT=1;VC=SNV;PM;PMC;NSM;REF;ASP;VLD;HD;KGPhase1;KGPhase3;CAF=0.9992,0.0007987;COMMON=1;TOPMED=0.998867,0.00113332
2	169997009	rs16856476	G	A	.	.	RS=16856476;RSPOS=169997009;dbSNPBuildID=123;SSR=0;SAO=1;VP=0x050168000305150537100100;GENEINFO=LRP2:4036;WGT=1;VC=SNV;PM;PMC;SLO;REF;SYN;ASP;VLD;G5;HD;GNO;KGPhase1;KGPhase3;LSD;CAF=0.9611,0.03894;COMMON=1;TOPMED=0.938389,0.0616114
2	169997051	rs990626	G	A	.	.	RS=990626;RSPOS=169997051;RV;dbSNPBuildID=86;SSR=0;SAO=1;VP=0x05036800030517053f100101;GENEINFO=LRP2:4036;WGT=1;VC=SNV;PM;PMC;S3D;SLO;REF;SYN;ASP;VLD;G5A;G5;HD;GNO;KGPhase1;KGPhase3;LSD;CAF=0.4405,0.5595;COMMON=1;TOPMED=0.459407,0.540593
2	170003432	rs4667591	T	G	.	.	RS=4667591;RSPOS=170003432;dbSNPBuildID=111;SSR=0;SAO=1;VP=0x050368000a0517053f100100;GENEINFO=LRP2:4036;WGT=1;VC=SNV;PM;PMC;S3D;SLO;NSM;REF;ASP;VLD;G5A;G5;HD;GNO;KGPhase1;KGPhase3;LSD;CAF=0.4441,0.5559;COMMON=1;TOPMED=0.469194,0.530806
2	170010985	rs2075252	T	C	.	.	RS=2075252;RSPOS=170010985;RV;dbSNPBuildID=96;SSR=0;SAO=1;VP=0x050368000a0515053f100100;GENEINFO=LRP2:4036;WGT=1;VC=SNV;PM;PMC;S3D;SLO;NSM;REF;ASP;VLD;G5;HD;GNO;KGPhase1;KGPhase3;LSD;CAF=0.222,0.778;COMMON=1;TOPMED=0.186345,0.813655
2	170025083	rs2229268	A	G	.	.	RS=2229268;RSPOS=170025083;RV;dbSNPBuildID=102;SSR=0;SAO=1;VP=0x05036800030515053f100100;GENEINFO=LRP2:4036;WGT=1;VC=SNV;PM;PMC;S3D;SLO;REF;SYN;ASP;VLD;G5;HD;GNO;KGPhase1;KGPhase3;LSD;CAF=0.8093,0.1907;COMMON=1;TOPMED=0.874339,0.125661
2	170029657	rs34355135	C	T	.	.	RS=34355135;RSPOS=170029657;RV;dbSNPBuildID=126;SSR=0;SAO=1;VP=0x050168000a05040536100100;GENEINFO=LRP2:4036;WGT=1;VC=SNV;PM;PMC;SLO;NSM;REF;ASP;VLD;HD;GNO;KGPhase1;KGPhase3;LSD;CAF=0.9962,0.003794;COMMON=1;TOPMED=0.995329,0.00467065
2	170032989	rs2229265	C	T	.	.	RS=2229265;RSPOS=170032989;RV;dbSNPBuildID=129;SSR=0;SAO=1;VP=0x05016800030517053f100100;GENEINFO=LRP2:4036;WGT=1;VC=SNV;PM;PMC;SLO;REF;SYN;ASP;VLD;G5A;G5;HD;GNO;KGPhase1;KGPhase3;LSD;CAF=0.6204,0.3796;COMMON=1;TOPMED=0.574971,0.425029
2	170053505	rs2228171	C	A,G,T	.	.	RS=2228171;RSPOS=170053505;RV;dbSNPBuildID=102;SSR=0;SAO=1;VP=0x050368000a0517053f100100;GENEINFO=LRP2:4036;WGT=1;VC=SNV;PM;PMC;S3D;SLO;NSM;REF;ASP;VLD;G5A;G5;HD;GNO;KGPhase1;KGPhase3;LSD;CAF=0.732,.,.,0.268;COMMON=1;TOPMED=0.758466,.,.,0.241534
2	170060603	rs17848169	T	A,C,G	.	.	RS=17848169;RSPOS=170060603;RV;dbSNPBuildID=123;SSR=0;SAO=1;VP=0x050368000a05150537100104;GENEINFO=LRP2:4036;WGT=1;VC=SNV;PM;PMC;S3D;SLO;NSM;REF;ASP;VLD;G5;HD;GNO;KGPhase1;KGPhase3;LSD;NOV;CAF=0.9828,.,0.01717,.;COMMON=1;TOPMED=0.975376,.,0.0246239,.
2	170062078	rs13397109	G	A,C	.	.	RS=13397109;RSPOS=170062078;dbSNPBuildID=121;SSR=0;SAO=1;VP=0x05036800030515053f100101;GENEINFO=LRP2:4036;WGT=1;VC=SNV;PM;PMC;S3D;SLO;REF;SYN;ASP;VLD;G5;HD;GNO;KGPhase1;KGPhase3;LSD;CAF=0.8636,.,0.1364;COMMON=1;TOPMED=0.826259,.,0.173741
2	170070348	rs11886219	T	C	.	.	RS=11886219;RSPOS=170070348;dbSNPBuildID=120;SSR=0;SAO=1;VP=0x05036800030515053f100100;GENEINFO=LRP2:4036;WGT=1;VC=SNV;PM;PMC;S3D;SLO;REF;SYN;ASP;VLD;G5;HD;GNO;KGPhase1;KGPhase3;LSD;CAF=0.8391,0.1609;COMMON=1;TOPMED=0.777526,0.222474
2	170088351	rs2302694	G	A	.	.	RS=2302694;RSPOS=170088351;RV;dbSNPBuildID=100;SSR=0;SAO=1;VP=0x05036800030515053f100100;GENEINFO=LRP2:4036;WGT=1;VC=SNV;PM;PMC;S3D;SLO;REF;SYN;ASP;VLD;G5;HD;GNO;KGPhase1;KGPhase3;LSD;CAF=0.8163,0.1837;COMMON=1;TOPMED=0.76008,0.23992
2	170092395	rs2229267	A	G	.	.	RS=2229267;RSPOS=170092395;RV;dbSNPBuildID=129;SSR=0;SAO=1;VP=0x05036800030517053f100100;GENEINFO=LRP2:4036;WGT=1;VC=SNV;PM;PMC;S3D;SLO;REF;SYN;ASP;VLD;G5A;G5;HD;GNO;KGPhase1;KGPhase3;LSD;CAF=0.5387,0.4613;COMMON=1;TOPMED=0.556803,0.443197
2	170096095	rs34915742	C	G	.	.	RS=34915742;RSPOS=170096095;RV;dbSNPBuildID=126;SSR=0;SAO=1;VP=0x050368000305150536100100;GENEINFO=LRP2:4036;WGT=1;VC=SNV;PM;PMC;S3D;SLO;REF;SYN;ASP;VLD;G5;HD;GNO;KGPhase1;KGPhase3;LSD;CAF=0.9469,0.05312;COMMON=1;TOPMED=0.936259,0.0637406
2	170099473	rs831042	T	C	.	.	RS=831042;RSPOS=170099473;dbSNPBuildID=86;SSR=0;SAO=1;VP=0x05036800030517053f100100;GENEINFO=LRP2:4036;WGT=1;VC=SNV;PM;PMC;S3D;SLO;REF;SYN;ASP;VLD;G5A;G5;HD;GNO;KGPhase1;KGPhase3;LSD;CAF=0.4181,0.5819;COMMON=1;TOPMED=0.476647,0.523353
2	170100011	rs150552608	G	A	.	.	RS=150552608;RSPOS=170100011;dbSNPBuildID=134;SSR=0;SAO=1;VP=0x050368000a05140436100100;GENEINFO=LRP2:4036;WGT=1;VC=SNV;PM;PMC;S3D;SLO;NSM;REF;ASP;VLD;HD;KGPhase1;KGPhase3;LSD;CAF=0.9848,0.01518;COMMON=1;TOPMED=0.980321,0.0196785
2	170103336	rs831043	T	C	.	.	RS=831043;RSPOS=170103336;dbSNPBuildID=86;SSR=0;SAO=1;VP=0x05016800030517053f100100;GENEINFO=LRP2:4036;WGT=1;VC=SNV;PM;PMC;SLO;REF;SYN;ASP;VLD;G5A;G5;HD;GNO;KGPhase1;KGPhase3;LSD;CAF=0.3814,0.6186;COMMON=1;TOPMED=0.429185,0.570815
2	170103351	rs2075249	G	T	.	.	RS=2075249;RSPOS=170103351;RV;dbSNPBuildID=96;SSR=0;SAO=1;VP=0x05016800030517053f100100;GENEINFO=LRP2:4036;WGT=1;VC=SNV;PM;PMC;SLO;REF;SYN;ASP;VLD;G5A;G5;HD;GNO;KGPhase1;KGPhase3;LSD;CAF=0.5435,0.4565;COMMON=1;TOPMED=0.618827,0.381173
2	170115588	rs2241190	T	C	.	.	RS=2241190;RSPOS=170115588;RV;dbSNPBuildID=98;SSR=0;SAO=1;VP=0x05036800030517053f100100;GENEINFO=LRP2:4036;WGT=1;VC=SNV;PM;PMC;S3D;SLO;REF;SYN;ASP;VLD;G5A;G5;HD;GNO;KGPhase1;KGPhase3;LSD;CAF=0.3776,0.6224;COMMON=1;TOPMED=0.424823,0.575177
2	170115672	rs33954745	A	G	.	.	RS=33954745;RSPOS=170115672;dbSNPBuildID=126;SSR=0;SAO=1;VP=0x05036800030515053e100100;GENEINFO=LRP2:4036;WGT=1;VC=SNV;PM;PMC;S3D;SLO;REF;SYN;ASP;VLD;G5;HD;GNO;KGPhase1;KGPhase3;LSD;CAF=0.9237,0.07628;COMMON=1;TOPMED=0.896284,0.103716
2	170129528	rs830994	G	A	.	.	RS=830994;RSPOS=170129528;dbSNPBuildID=86;SSR=0;SAO=1;VP=0x05036802030515053f100101;GENEINFO=LRP2:4036;WGT=1;VC=SNV;PM;PMC;S3D;SLO;REF;SYN;R5;ASP;VLD;G5;HD;GNO;KGPhase1;KGPhase3;LSD;CAF=0.3904,0.6096;COMMON=1;TOPMED=0.39625,0.60375
2	170147502	rs34693334	C	G,T	.	.	RS=34693334;RSPOS=170147502;dbSNPBuildID=126;SSR=0;SAO=1;VP=0x050368000a0515053e100100;GENEINFO=LRP2:4036;WGT=1;VC=SNV;PM;PMC;S3D;SLO;NSM;REF;ASP;VLD;G5;HD;GNO;KGPhase1;KGPhase3;LSD;CAF=0.9597,0.04034,.;COMMON=1;TOPMED=0.955663,0.0442682,6.8686e-005
2	170150671	rs2229266	G	A	.	.	RS=2229266;RSPOS=170150671;RV;dbSNPBuildID=102;SSR=0;SAO=1;VP=0x05036800030515053f100100;GENEINFO=LRP2:4036;WGT=1;VC=SNV;PM;PMC;S3D;SLO;REF;SYN;ASP;VLD;G5;HD;GNO;KGPhase1;KGPhase3;LSD;CAF=0.6298,0.3702;COMMON=1;TOPMED=0.683014,0.316986
2	170163816	rs34104660	G	A,T	.	.	RS=34104660;RSPOS=170163816;RV;dbSNPBuildID=126;SSR=0;SAO=1;VP=0x050368000305150536100100;GENEINFO=LRP2:4036;WGT=1;VC=SNV;PM;PMC;S3D;SLO;REF;SYN;ASP;VLD;G5;HD;GNO;KGPhase1;KGPhase3;LSD;CAF=0.9525,.,0.04752;COMMON=1;TOPMED=0.921251,.,0.0787485
2	170175334	rs2229263	T	C	.	.	RS=2229263;RSPOS=170175334;RV;dbSNPBuildID=102;SSR=0;SAO=1;VP=0x050368000a0517053f100100;GENEINFO=LRP2:4036;WGT=1;VC=SNV;PM;PMC;S3D;SLO;NSM;REF;ASP;VLD;G5A;G5;HD;GNO;KGPhase1;KGPhase3;LSD;CAF=0.6937,0.3063;COMMON=1;TOPMED=0.650045,0.349955
2	170177382	rs144829356	G	A,T	.	.	RS=144829356;RSPOS=170177382;dbSNPBuildID=134;SSR=0;SAO=1;VP=0x050260000a05040436100100;GENEINFO=LRP2:4036;WGT=1;VC=SNV;PM;S3D;NSM;REF;ASP;VLD;HD;KGPhase1;KGPhase3;LSD;CAF=0.9926,0.007388,.;COMMON=1;TOPMED=0.992204,0.00769284,0.000103029
2	170218847	rs1559014	C	G	.	.	RS=1559014;RSPOS=170218847;dbSNPBuildID=88;SSR=0;SAO=1;VP=0x05016800030515013e100100;GENEINFO=LRP2:4036;WGT=1;VC=SNV;PM;PMC;SLO;REF;SYN;ASP;VLD;G5;GNO;KGPhase1;KGPhase3;LSD;CAF=0.01538,0.9846;COMMON=1;TOPMED=0.0172059,0.982794
2	170350279	rs137853921	A	G	.	.	RS=137853921;RSPOS=170350279;dbSNPBuildID=133;SSR=0;SAO=1;VP=0x050068000a05040436100100;GENEINFO=BBS5:129880;WGT=1;VC=SNV;PM;PMC;NSM;REF;ASP;VLD;HD;KGPhase1;KGPhase3;LSD;CAF=0.9978,0.002196;COMMON=1;TOPMED=0.996394,0.00360602
2	170350312	rs143191074	A	G	.	.	RS=143191074;RSPOS=170350312;dbSNPBuildID=134;SSR=0;SAO=0;VP=0x050028000a05040436000100;GENEINFO=BBS5:129880;WGT=1;VC=SNV;PM;PMC;NSM;REF;ASP;VLD;HD;KGPhase1;KGPhase3;CAF=0.9976,0.002396;COMMON=1;TOPMED=0.997356,0.00264441
2	175614716	rs2229957	G	A,C,T	.	.	RS=2229957;RSPOS=175614716;RV;dbSNPBuildID=129;SSR=0;SAO=1;VP=0x050368000305150537100100;GENEINFO=CHRNA1:1134;WGT=1;VC=SNV;PM;PMC;S3D;SLO;REF;SYN;ASP;VLD;G5;HD;GNO;KGPhase1;KGPhase3;LSD;CAF=0.8774,0.1226,.,.;COMMON=1;TOPMED=0.891785,0.108215,.,.
2	176957650	rs536639583	G	C	.	.	RS=536639583;RSPOS=176957650;dbSNPBuildID=142;SSR=0;SAO=0;VP=0x050028000a05040026000100;GENEINFO=HOXD13:3239;WGT=1;VC=SNV;PM;PMC;NSM;REF;ASP;VLD;KGPhase3;CAF=0.9974,0.002596;COMMON=1;TOPMED=0.99763,0.00236967
2	176957659	rs555136684	C	T	.	.	RS=555136684;RSPOS=176957659;dbSNPBuildID=142;SSR=0;SAO=0;VP=0x050100000a05040026000100;GENEINFO=HOXD13:3239;WGT=1;VC=SNV;SLO;NSM;REF;ASP;VLD;KGPhase3;CAF=0.9912,0.008786;COMMON=1;TOPMED=0.988014,0.0119857
2	178257724	rs34744592	A	G	.	.	RS=34744592;RSPOS=178257724;RV;dbSNPBuildID=126;SSR=0;SAO=1;VP=0x050160020305150537100100;GENEINFO=LOC100130691:100130691|AGPS:8540;WGT=1;VC=SNV;PM;SLO;REF;SYN;R5;ASP;VLD;G5;HD;GNO;KGPhase1;KGPhase3;LSD;CAF=0.9665,0.03355;COMMON=1;TOPMED=0.963734,0.0362662
2	178879115	rs188985665	G	A	.	.	RS=188985665;RSPOS=178879115;dbSNPBuildID=135;SSR=0;SAO=0;VP=0x050200000605040436000100;GENEINFO=PDE11A:50940;WGT=1;VC=SNV;S3D;NSN;REF;ASP;VLD;HD;KGPhase1;KGPhase3;CAF=0.9994,0.000599;COMMON=1;TOPMED=0.996394,0.00360602
2	178879181	rs76308115	G	A	.	.	RS=76308115;RSPOS=178879181;RV;dbSNPBuildID=131;SSR=0;SAO=1;VP=0x050268000605040436110100;GENEINFO=PDE11A:50940;WGT=1;VC=SNV;PM;PMC;S3D;NSN;REF;ASP;VLD;HD;KGPhase1;KGPhase3;LSD;OM;CAF=0.9982,0.001797;COMMON=1;TOPMED=0.996051,0.00394945
2	179395466	rs372521529	C	A,T	.	.	RS=372521529;RSPOS=179395466;dbSNPBuildID=138;SSR=0;SAO=0;VP=0x050228080305040026000100;GENEINFO=TTN:7273|TTN-AS1:100506866;WGT=1;VC=SNV;PM;PMC;S3D;REF;SYN;INT;ASP;VLD;KGPhase3;CAF=0.9996,.,0.0003994;COMMON=1;TOPMED=0.999966,.,3.4343e-005
2	179395573	rs56324595	C	T	.	.	RS=56324595;RSPOS=179395573;dbSNPBuildID=129;SSR=0;SAO=0;VP=0x050328080a0504043e000100;GENEINFO=TTN:7273|TTN-AS1:100506866;WGT=1;VC=SNV;PM;PMC;S3D;SLO;NSM;REF;INT;ASP;VLD;HD;KGPhase1;KGPhase3;CAF=0.9934,0.006589;COMMON=1;TOPMED=0.99059,0.00940999
2	179396114	rs55938627	C	G,T	.	.	RS=55938627;RSPOS=179396114;dbSNPBuildID=129;SSR=0;SAO=1;VP=0x050368080305040436100100;GENEINFO=TTN:7273|TTN-AS1:100506866;WGT=1;VC=SNV;PM;PMC;S3D;SLO;REF;SYN;INT;ASP;VLD;HD;KGPhase1;KGPhase3;LSD;CAF=0.9986,.,0.001398;COMMON=1;TOPMED=0.999451,.,0.000549488
2	179396215	rs200378865	G	A,T	.	.	RS=200378865;RSPOS=179396215;dbSNPBuildID=137;SSR=0;SAO=1;VP=0x050368080a05040426100100;GENEINFO=TTN:7273|TTN-AS1:100506866;WGT=1;VC=SNV;PM;PMC;S3D;SLO;NSM;REF;INT;ASP;VLD;HD;KGPhase3;LSD;CAF=0.9988,0.001198,.;COMMON=1;TOPMED=0.997974,0.0019919,3.4343e-005
2	179399406	rs200238877	G	C	.	.	RS=200238877;RSPOS=179399406;dbSNPBuildID=137;SSR=0;SAO=1;VP=0x050268080a05040426100100;GENEINFO=TTN:7273|TTN-AS1:100506866;WGT=1;VC=SNV;PM;PMC;S3D;NSM;REF;INT;ASP;VLD;HD;KGPhase3;LSD;CAF=0.999,0.0009984;COMMON=1;TOPMED=0.998523,0.00147675
2	179401015	rs72629779	G	A	.	.	RS=72629779;RSPOS=179401015;RV;dbSNPBuildID=130;SSR=0;SAO=0;VP=0x050228080a05140436000100;GENEINFO=TTN:7273|TTN-AS1:100506866;WGT=1;VC=SNV;PM;PMC;S3D;NSM;REF;INT;ASP;VLD;HD;KGPhase1;KGPhase3;CAF=0.9862,0.01378;COMMON=1;TOPMED=0.981901,0.0180988
2	179401845	rs56061641	A	G,T	.	.	RS=56061641;RSPOS=179401845;dbSNPBuildID=129;SSR=0;SAO=0;VP=0x050328080a05040436000100;GENEINFO=TTN:7273|TTN-AS1:100506866;WGT=1;VC=SNV;PM;PMC;S3D;SLO;NSM;REF;INT;ASP;VLD;HD;KGPhase1;KGPhase3;CAF=0.9986,0.001398,.;COMMON=1;TOPMED=0.999794,0.000137372,6.8686e-005
2	179406044	rs55704830	C	G,T	.	.	RS=55704830;RSPOS=179406044;dbSNPBuildID=129;SSR=0;SAO=1;VP=0x050168080a05040036100100;GENEINFO=TTN:7273|TTN-AS1:100506866;WGT=1;VC=SNV;PM;PMC;SLO;NSM;REF;INT;ASP;VLD;KGPhase1;KGPhase3;LSD;CAF=0.9972,0.001198,0.001597;COMMON=1;TOPMED=0.992685,0.00377773,0.00353733
2	179408940	rs191786700	C	T	.	.	RS=191786700;RSPOS=179408940;dbSNPBuildID=135;SSR=0;SAO=0;VP=0x050000080a05040436000100;GENEINFO=TTN:7273|TTN-AS1:100506866;WGT=1;VC=SNV;NSM;REF;INT;ASP;VLD;HD;KGPhase1;KGPhase3;CAF=0.999,0.0009984;COMMON=1;TOPMED=0.999897,0.000103029
2	179410719	rs368243641	G	A	.	.	RS=368243641;RSPOS=179410719;dbSNPBuildID=138;SSR=0;SAO=1;VP=0x050068080305040026100100;GENEINFO=TTN:7273|TTN-AS1:100506866;WGT=1;VC=SNV;PM;PMC;REF;SYN;INT;ASP;VLD;KGPhase3;LSD;CAF=0.999,0.0009984;COMMON=1;TOPMED=0.998661,0.00133938
2	179413816	rs77968867	A	G	.	.	RS=77968867;RSPOS=179413816;dbSNPBuildID=131;SSR=0;SAO=1;VP=0x050068080a05040436100100;GENEINFO=TTN:7273|TTN-AS1:100506866;WGT=1;VC=SNV;PM;PMC;NSM;REF;INT;ASP;VLD;HD;KGPhase1;KGPhase3;LSD;CAF=0.9972,0.002796;COMMON=1;TOPMED=0.99581,0.00418985
2	179414162	rs16866391	T	A,C	.	.	RS=16866391;RSPOS=179414162;dbSNPBuildID=123;SSR=0;SAO=0;VP=0x050028080a05150537000100;GENEINFO=TTN:7273|TTN-AS1:100506866;WGT=1;VC=SNV;PM;PMC;NSM;REF;INT;ASP;VLD;G5;HD;GNO;KGPhase1;KGPhase3;CAF=0.9653,.,0.03474;COMMON=1;TOPMED=0.98901,.,0.0109898
2	179414318	rs747122	C	G,T	.	.	RS=747122;RSPOS=179414318;dbSNPBuildID=86;SSR=0;SAO=0;VP=0x050128080a0515053f000101;GENEINFO=TTN:7273|TTN-AS1:100506866;WGT=1;VC=SNV;PM;PMC;SLO;NSM;REF;INT;ASP;VLD;G5;HD;GNO;KGPhase1;KGPhase3;CAF=0.8498,.,0.1502;COMMON=1;TOPMED=0.856858,.,0.143142
2	179414800	rs148617456	C	T	.	.	RS=148617456;RSPOS=179414800;dbSNPBuildID=134;SSR=0;SAO=0;VP=0x050328080a05040036000100;GENEINFO=TTN:7273|TTN-AS1:100506866;WGT=1;VC=SNV;PM;PMC;S3D;SLO;NSM;REF;INT;ASP;VLD;KGPhase1;KGPhase3;CAF=0.994,0.00599;COMMON=1;TOPMED=0.998008,0.0019919
2	179414922	rs553668520	G	A	.	.	RS=553668520;RSPOS=179414922;dbSNPBuildID=142;SSR=0;SAO=1;VP=0x050068080a05040026100100;GENEINFO=TTN:7273|TTN-AS1:100506866;WGT=1;VC=SNV;PM;PMC;NSM;REF;INT;ASP;VLD;KGPhase3;LSD;CAF=0.9982,0.001797;COMMON=1
2	179416556	rs11897366	A	C,T	.	.	RS=11897366;RSPOS=179416556;dbSNPBuildID=120;SSR=0;SAO=0;VP=0x05012808030515053f000101;GENEINFO=TTN:7273|TTN-AS1:100506866;WGT=1;VC=SNV;PM;PMC;SLO;REF;SYN;INT;ASP;VLD;G5;HD;GNO;KGPhase1;KGPhase3;CAF=0.8476,0.1524,.;COMMON=1;TOPMED=0.855279,0.144687,3.4343e-005
2	179416659	rs11887722	C	G,T	.	.	RS=11887722;RSPOS=179416659;dbSNPBuildID=120;SSR=0;SAO=1;VP=0x050168080a0515053f100100;GENEINFO=TTN:7273|TTN-AS1:100506866;WGT=1;VC=SNV;PM;PMC;SLO;NSM;REF;INT;ASP;VLD;G5;HD;GNO;KGPhase1;KGPhase3;LSD;CAF=0.9641,.,0.03594;COMMON=1;TOPMED=0.948348,.,0.0516519
2	179416801	rs150430592	A	C	.	.	RS=150430592;RSPOS=179416801;dbSNPBuildID=134;SSR=0;SAO=0;VP=0x050128080a05040436000100;GENEINFO=TTN:7273|TTN-AS1:100506866;WGT=1;VC=SNV;PM;PMC;SLO;NSM;REF;INT;ASP;VLD;HD;KGPhase1;KGPhase3;CAF=0.994,0.00599;COMMON=1;TOPMED=0.999176,0.000824232
2	179417638	rs369855092	A	T	.	.	RS=369855092;RSPOS=179417638;dbSNPBuildID=138;SSR=0;SAO=1;VP=0x050268080a05040026100100;GENEINFO=TTN:7273|TTN-AS1:100506866;WGT=1;VC=SNV;PM;PMC;S3D;NSM;REF;INT;ASP;VLD;KGPhase3;LSD;CAF=0.9972,0.002796;COMMON=1
2	179418415	rs77853750	T	A	.	.	RS=77853750;RSPOS=179418415;dbSNPBuildID=131;SSR=0;SAO=0;VP=0x050128080a05150436000100;GENEINFO=TTN:7273|TTN-AS1:100506866;WGT=1;VC=SNV;PM;PMC;SLO;NSM;REF;INT;ASP;VLD;G5;HD;KGPhase1;KGPhase3;CAF=0.9894,0.01058;COMMON=1;TOPMED=0.984065,0.0159352
2	179419366	rs139506970	T	C,G	.	.	RS=139506970;RSPOS=179419366;dbSNPBuildID=134;SSR=0;SAO=1;VP=0x050168080a05040436100100;GENEINFO=TTN:7273|TTN-AS1:100506866;WGT=1;VC=SNV;PM;PMC;SLO;NSM;REF;INT;ASP;VLD;HD;KGPhase1;KGPhase3;LSD;CAF=0.9966,0.003395,.;COMMON=1;TOPMED=0.996154,0.00384642,.
2	179421609	rs9808036	C	T	.	.	RS=9808036;RSPOS=179421609;dbSNPBuildID=119;SSR=0;SAO=0;VP=0x050328080305150537000100;GENEINFO=TTN:7273|TTN-AS1:100506866;WGT=1;VC=SNV;PM;PMC;S3D;SLO;REF;SYN;INT;ASP;VLD;G5;HD;GNO;KGPhase1;KGPhase3;CAF=0.9157,0.08427;COMMON=1;TOPMED=0.958891,0.0411086
2	179422412	rs72648229	A	G	.	.	RS=72648229;RSPOS=179422412;RV;dbSNPBuildID=130;SSR=0;SAO=0;VP=0x050328080305150536000100;GENEINFO=TTN:7273|TTN-AS1:100506866;WGT=1;VC=SNV;PM;PMC;S3D;SLO;REF;SYN;INT;ASP;VLD;G5;HD;GNO;KGPhase1;KGPhase3;CAF=0.9834,0.01657;COMMON=1;TOPMED=0.97019,0.0298097
2	179424048	rs55972010	T	C	.	.	RS=55972010;RSPOS=179424048;dbSNPBuildID=129;SSR=0;SAO=0;VP=0x050128080305140436000100;GENEINFO=TTN:7273|TTN-AS1:100506866;WGT=1;VC=SNV;PM;PMC;SLO;REF;SYN;INT;ASP;VLD;HD;KGPhase1;KGPhase3;CAF=0.9838,0.01617;COMMON=1;TOPMED=0.983447,0.0165533
2	179425453	rs202040332	G	C	.	.	RS=202040332;RSPOS=179425453;dbSNPBuildID=137;SSR=0;SAO=0;VP=0x050028080a05040426000100;GENEINFO=TTN:7273|TTN-AS1:100506866;WGT=1;VC=SNV;PM;PMC;NSM;REF;INT;ASP;VLD;HD;KGPhase3;CAF=0.999,0.0009984;COMMON=1
2	179426398	rs200350579	G	A	.	.	RS=200350579;RSPOS=179426398;dbSNPBuildID=137;SSR=0;SAO=1;VP=0x050068080a05040426100100;GENEINFO=TTN:7273|TTN-AS1:100506866;WGT=1;VC=SNV;PM;PMC;NSM;REF;INT;ASP;VLD;HD;KGPhase3;LSD;CAF=0.9988,0.001198;COMMON=1;TOPMED=0.997356,0.00264441
2	179426406	rs73036373	T	C	.	.	RS=73036373;RSPOS=179426406;dbSNPBuildID=130;SSR=0;SAO=0;VP=0x05012808030515053e000100;GENEINFO=TTN:7273|TTN-AS1:100506866;WGT=1;VC=SNV;PM;PMC;SLO;REF;SYN;INT;ASP;VLD;G5;HD;GNO;KGPhase1;KGPhase3;CAF=0.9882,0.01178;COMMON=1;TOPMED=0.984958,0.0150422
2	179426507	rs56057221	G	A	.	.	RS=56057221;RSPOS=179426507;dbSNPBuildID=129;SSR=0;SAO=0;VP=0x050128080a05150536000100;GENEINFO=TTN:7273|TTN-AS1:100506866;WGT=1;VC=SNV;PM;PMC;SLO;NSM;REF;INT;ASP;VLD;G5;HD;GNO;KGPhase1;KGPhase3;CAF=0.9838,0.01617;COMMON=1;TOPMED=0.970499,0.0295007
2	179427119	rs188370772	T	C	.	.	RS=188370772;RSPOS=179427119;dbSNPBuildID=135;SSR=0;SAO=0;VP=0x050328080a05040436000100;GENEINFO=TTN:7273|TTN-AS1:100506866;WGT=1;VC=SNV;PM;PMC;S3D;SLO;NSM;REF;INT;ASP;VLD;HD;KGPhase1;KGPhase3;CAF=0.9968,0.003195;COMMON=1;TOPMED=0.996154,0.00384642
2	179427803	rs56309296	C	T	.	.	RS=56309296;RSPOS=179427803;dbSNPBuildID=129;SSR=0;SAO=0;VP=0x050128080a05150536000100;GENEINFO=TTN:7273|TTN-AS1:100506866;WGT=1;VC=SNV;PM;PMC;SLO;NSM;REF;INT;ASP;VLD;G5;HD;GNO;KGPhase1;KGPhase3;CAF=0.9838,0.01617;COMMON=1;TOPMED=0.970534,0.0294663
2	179428299	rs56264840	G	T	.	.	RS=56264840;RSPOS=179428299;dbSNPBuildID=129;SSR=0;SAO=0;VP=0x050128080a05040436000100;GENEINFO=TTN:7273|TTN-AS1:100506866;WGT=1;VC=SNV;PM;PMC;SLO;NSM;REF;INT;ASP;VLD;HD;KGPhase1;KGPhase3;CAF=0.9942,0.005791;COMMON=1;TOPMED=0.999176,0.000824232
2	179428362	rs199629314	G	A	.	.	RS=199629314;RSPOS=179428362;dbSNPBuildID=137;SSR=0;SAO=1;VP=0x050168080305040026100100;GENEINFO=TTN:7273|TTN-AS1:100506866;WGT=1;VC=SNV;PM;PMC;SLO;REF;SYN;INT;ASP;VLD;KGPhase3;LSD;CAF=0.9932,0.006789;COMMON=1;TOPMED=0.999622,0.000377773
2	179428474	rs55933739	G	A,C,T	.	.	RS=55933739;RSPOS=179428474;dbSNPBuildID=129;SSR=0;SAO=1;VP=0x050168080a05150436100100;GENEINFO=TTN:7273|TTN-AS1:100506866;WGT=1;VC=SNV;PM;PMC;SLO;NSM;REF;INT;ASP;VLD;G5;HD;KGPhase1;KGPhase3;LSD;CAF=0.9844,.,.,0.01558;COMMON=1;TOPMED=0.9762,0.000137372,.,0.0236623
2	179429320	rs182126530	A	G	.	.	RS=182126530;RSPOS=179429320;dbSNPBuildID=135;SSR=0;SAO=1;VP=0x050068080a05040436100100;GENEINFO=TTN:7273|TTN-AS1:100506866;WGT=1;VC=SNV;PM;PMC;NSM;REF;INT;ASP;VLD;HD;KGPhase1;KGPhase3;LSD;CAF=0.999,0.0009984;COMMON=1;TOPMED=0.997253,0.00274744
2	179429538	rs557312035	G	A,C,T	.	.	RS=557312035;RSPOS=179429538;dbSNPBuildID=142;SSR=0;SAO=1;VP=0x050068080705040026110104;GENEINFO=TTN:7273|TTN-AS1:100506866;WGT=1;VC=SNV;PM;PMC;NSN;REF;SYN;INT;ASP;VLD;KGPhase3;LSD;OM;NOV;CAF=0.9978,.,.,0.002196;COMMON=1
2	179430537	rs55892928	G	A	.	.	RS=55892928;RSPOS=179430537;dbSNPBuildID=129;SSR=0;SAO=1;VP=0x050268080305040436100100;GENEINFO=TTN:7273|TTN-AS1:100506866;WGT=1;VC=SNV;PM;PMC;S3D;REF;SYN;INT;ASP;VLD;HD;KGPhase1;KGPhase3;LSD;CAF=0.9952,0.004792;COMMON=1;TOPMED=0.999073,0.000927261
2	179432004	rs139953862	A	G	.	.	RS=139953862;RSPOS=179432004;dbSNPBuildID=134;SSR=0;SAO=0;VP=0x050028080305040436000100;GENEINFO=TTN:7273|TTN-AS1:100506866;WGT=1;VC=SNV;PM;PMC;REF;SYN;INT;ASP;VLD;HD;KGPhase1;KGPhase3;CAF=0.9988,0.001198;COMMON=1;TOPMED=0.999691,0.000309087
2	179433937	rs369707906	C	T	.	.	RS=369707906;RSPOS=179433937;dbSNPBuildID=138;SSR=0;SAO=0;VP=0x050028080a05040026000100;GENEINFO=TTN:7273|TTN-AS1:100506866;WGT=1;VC=SNV;PM;PMC;NSM;REF;INT;ASP;VLD;KGPhase3;CAF=0.998,0.001997;COMMON=1
2	179434120	rs56372592	G	A,T	.	.	RS=56372592;RSPOS=179434120;dbSNPBuildID=129;SSR=0;SAO=1;VP=0x050268080a05040436100100;GENEINFO=TTN:7273|TTN-AS1:100506866;WGT=1;VC=SNV;PM;PMC;S3D;NSM;REF;INT;ASP;VLD;HD;KGPhase1;KGPhase3;LSD;CAF=0.9954,0.004593,.;COMMON=1;TOPMED=0.999588,0.000274744,0.000137372
2	179435825	rs368914555	G	A	.	.	RS=368914555;RSPOS=179435825;dbSNPBuildID=138;SSR=0;SAO=1;VP=0x050268080a05040026100100;GENEINFO=TTN:7273|TTN-AS1:100506866;WGT=1;VC=SNV;PM;PMC;S3D;NSM;REF;INT;ASP;VLD;KGPhase3;LSD;CAF=0.998,0.001997;COMMON=1;TOPMED=0.999931,6.8686e-005
2	179435894	rs567800207	C	T	.	.	RS=567800207;RSPOS=179435894;dbSNPBuildID=142;SSR=0;SAO=0;VP=0x050000080a05040026000100;GENEINFO=TTN:7273|TTN-AS1:100506866;WGT=1;VC=SNV;NSM;REF;INT;ASP;VLD;KGPhase3;CAF=0.9986,0.001398;COMMON=1;TOPMED=0.999966,3.4343e-005
2	179435968	rs72646899	G	A	.	.	RS=72646899;RSPOS=179435968;RV;dbSNPBuildID=130;SSR=0;SAO=0;VP=0x050328080a05040436000100;GENEINFO=TTN:7273|TTN-AS1:100506866;WGT=1;VC=SNV;PM;PMC;S3D;SLO;NSM;REF;INT;ASP;VLD;HD;KGPhase1;KGPhase3;CAF=0.9988,0.001198;COMMON=1;TOPMED=0.998352,0.00164846
2	179437691	rs182491843	T	C	.	.	RS=182491843;RSPOS=179437691;dbSNPBuildID=135;SSR=0;SAO=0;VP=0x050128080a05040436000100;GENEINFO=TTN:7273|TTN-AS1:100506866;WGT=1;VC=SNV;PM;PMC;SLO;NSM;REF;INT;ASP;VLD;HD;KGPhase1;KGPhase3;CAF=0.9988,0.001198;COMMON=1;TOPMED=0.995948,0.00405248
2	179438866	rs10164753	C	T	.	.	RS=10164753;RSPOS=179438866;dbSNPBuildID=119;SSR=0;SAO=0;VP=0x050128080a05150537000100;GENEINFO=TTN:7273|TTN-AS1:100506866;WGT=1;VC=SNV;PM;PMC;SLO;NSM;REF;INT;ASP;VLD;G5;HD;GNO;KGPhase1;KGPhase3;CAF=0.9022,0.09784;COMMON=1;TOPMED=0.93856,0.0614397
2	179441917	rs72646881	T	C	.	.	RS=72646881;RSPOS=179441917;RV;dbSNPBuildID=130;SSR=0;SAO=1;VP=0x050168080a0515053e100100;GENEINFO=TTN:7273|TTN-AS1:100506866;WGT=1;VC=SNV;PM;PMC;SLO;NSM;REF;INT;ASP;VLD;G5;HD;GNO;KGPhase1;KGPhase3;LSD;CAF=0.9637,0.03634;COMMON=1;TOPMED=0.947833,0.052167
2	179443540	rs10497517	A	G	.	.	RS=10497517;RSPOS=179443540;dbSNPBuildID=119;SSR=0;SAO=0;VP=0x05012808030515053f000100;GENEINFO=TTN:7273|TTN-AS1:100506866;WGT=1;VC=SNV;PM;PMC;SLO;REF;SYN;INT;ASP;VLD;G5;HD;GNO;KGPhase1;KGPhase3;CAF=0.864,0.136;COMMON=1;TOPMED=0.884161,0.115839
2	179446303	rs200971254	C	A,T	.	.	RS=200971254;RSPOS=179446303;dbSNPBuildID=137;SSR=0;SAO=1;VP=0x050268080a05040426100100;GENEINFO=TTN:7273|TTN-AS1:100506866;WGT=1;VC=SNV;PM;PMC;S3D;NSM;REF;INT;ASP;VLD;HD;KGPhase3;LSD;CAF=0.9982,.,0.001797;COMMON=1;TOPMED=0.997871,.,0.00212927
2	179449131	rs13021201	G	A	.	.	RS=13021201;RSPOS=179449131;dbSNPBuildID=121;SSR=0;SAO=0;VP=0x050128080a05140537000100;GENEINFO=TTN:7273|TTN-AS1:100506866;WGT=1;VC=SNV;PM;PMC;SLO;NSM;REF;INT;ASP;VLD;HD;GNO;KGPhase1;KGPhase3;CAF=0.9892,0.01078;COMMON=1;TOPMED=0.980253,0.0197472
2	179449186	rs72646861	G	A	.	.	RS=72646861;RSPOS=179449186;RV;dbSNPBuildID=130;SSR=0;SAO=0;VP=0x050128080a05150436000100;GENEINFO=TTN:7273|TTN-AS1:100506866;WGT=1;VC=SNV;PM;PMC;SLO;NSM;REF;INT;ASP;VLD;G5;HD;KGPhase1;KGPhase3;CAF=0.987,0.01298;COMMON=1;TOPMED=0.995741,0.00425853
2	179449579	rs150661999	C	G,T	.	.	RS=150661999;RSPOS=179449579;dbSNPBuildID=134;SSR=0;SAO=0;VP=0x050128080a05040436000100;GENEINFO=TTN:7273|TTN-AS1:100506866;WGT=1;VC=SNV;PM;PMC;SLO;NSM;REF;INT;ASP;VLD;HD;KGPhase1;KGPhase3;CAF=0.994,.,0.00599;COMMON=1;TOPMED=0.998008,.,0.0019919
2	179449606	rs181717727	C	T	.	.	RS=181717727;RSPOS=179449606;dbSNPBuildID=135;SSR=0;SAO=0;VP=0x050128080a05040436000100;GENEINFO=TTN:7273|TTN-AS1:100506866;WGT=1;VC=SNV;PM;PMC;SLO;NSM;REF;INT;ASP;VLD;HD;KGPhase1;KGPhase3;CAF=0.9968,0.003195;COMMON=1;TOPMED=0.996051,0.00394945
2	179451906	rs72646857	G	A	.	.	RS=72646857;RSPOS=179451906;RV;dbSNPBuildID=130;SSR=0;SAO=0;VP=0x050128080305140436000100;GENEINFO=TTN:7273|TTN-AS1:100506866;WGT=1;VC=SNV;PM;PMC;SLO;REF;SYN;INT;ASP;VLD;HD;KGPhase1;KGPhase3;CAF=0.9868,0.01318;COMMON=1;TOPMED=0.99739,0.00261007
2	179452021	rs202240487	C	A,T	.	.	RS=202240487;RSPOS=179452021;dbSNPBuildID=137;SSR=0;SAO=1;VP=0x050068080a05040026100100;GENEINFO=TTN:7273|TTN-AS1:100506866;WGT=1;VC=SNV;PM;PMC;NSM;REF;INT;ASP;VLD;KGPhase3;LSD;CAF=0.9968,.,0.003195;COMMON=1;TOPMED=0.999863,.,0.000137372
2	179452695	rs72646853	C	T	.	.	RS=72646853;RSPOS=179452695;RV;dbSNPBuildID=130;SSR=0;SAO=0;VP=0x050028080a05040426000100;GENEINFO=TTN:7273|TTN-AS1:100506866;WGT=1;VC=SNV;PM;PMC;NSM;REF;INT;ASP;VLD;HD;KGPhase3;CAF=0.9992,0.0007987;COMMON=1
2	179455352	rs141973925	C	T	.	.	RS=141973925;RSPOS=179455352;dbSNPBuildID=134;SSR=0;SAO=1;VP=0x050068080a05040436100100;GENEINFO=TTN:7273|TTN-AS1:100506866;WGT=1;VC=SNV;PM;PMC;NSM;REF;INT;ASP;VLD;HD;KGPhase1;KGPhase3;LSD;CAF=0.9988,0.001198;COMMON=1;TOPMED=0.997184,0.00281613
2	179457531	rs72646840	G	A	.	.	RS=72646840;RSPOS=179457531;RV;dbSNPBuildID=130;SSR=0;SAO=0;VP=0x050228080a05040436000100;GENEINFO=TTN:7273|TTN-AS1:100506866;WGT=1;VC=SNV;PM;PMC;S3D;NSM;REF;INT;ASP;VLD;HD;KGPhase1;KGPhase3;CAF=0.9976,0.002396;COMMON=1;TOPMED=0.995123,0.00487671
2	179458002	rs2303836	G	A	.	.	RS=2303836;RSPOS=179458002;RV;dbSNPBuildID=100;SSR=0;SAO=0;VP=0x050128080305150537000100;GENEINFO=TTN:7273|TTN-AS1:100506866;WGT=1;VC=SNV;PM;PMC;SLO;REF;SYN;INT;ASP;VLD;G5;HD;GNO;KGPhase1;KGPhase3;CAF=0.9657,0.03435;COMMON=1;TOPMED=0.989113,0.0108867
2	179458066	rs191066933	T	C	.	.	RS=191066933;RSPOS=179458066;dbSNPBuildID=135;SSR=0;SAO=1;VP=0x050068080305040036100100;GENEINFO=TTN:7273|TTN-AS1:100506866;WGT=1;VC=SNV;PM;PMC;REF;SYN;INT;ASP;VLD;KGPhase1;KGPhase3;LSD;CAF=0.9988,0.001198;COMMON=1;TOPMED=0.998832,0.00116766
2	179458701	rs186563991	T	C	.	.	RS=186563991;RSPOS=179458701;dbSNPBuildID=135;SSR=0;SAO=0;VP=0x050128080305040036000100;GENEINFO=TTN:7273|TTN-AS1:100506866;WGT=1;VC=SNV;PM;PMC;SLO;REF;SYN;INT;ASP;VLD;KGPhase1;KGPhase3;CAF=0.9996,0.0003994;COMMON=1;TOPMED=0.999931,6.8686e-005
2	179460398	rs114711705	C	T	.	.	RS=114711705;RSPOS=179460398;dbSNPBuildID=132;SSR=0;SAO=0;VP=0x050228080a05040436000100;GENEINFO=TTN:7273|TTN-AS1:100506866;WGT=1;VC=SNV;PM;PMC;S3D;NSM;REF;INT;ASP;VLD;HD;KGPhase1;KGPhase3;CAF=0.9974,0.002596;COMMON=1;TOPMED=0.996531,0.00346864
2	179463991	rs72646827	C	T	.	.	RS=72646827;RSPOS=179463991;RV;dbSNPBuildID=130;SSR=0;SAO=0;VP=0x050028080305040436000100;GENEINFO=TTN:7273|TTN-AS1:100506866;WGT=1;VC=SNV;PM;PMC;REF;SYN;INT;ASP;VLD;HD;KGPhase1;KGPhase3;CAF=0.9964,0.003594;COMMON=1;TOPMED=0.994162,0.00583831
2	179466177	rs146608896	A	G	.	.	RS=146608896;RSPOS=179466177;dbSNPBuildID=134;SSR=0;SAO=0;VP=0x050028080a05040436000100;GENEINFO=TTN:7273|TTN-AS1:100506866;WGT=1;VC=SNV;PM;PMC;NSM;REF;INT;ASP;VLD;HD;KGPhase1;KGPhase3;CAF=0.9972,0.002796;COMMON=1;TOPMED=0.996737,0.00326259
2	179466275	rs187366691	G	A	.	.	RS=187366691;RSPOS=179466275;dbSNPBuildID=135;SSR=0;SAO=0;VP=0x050000080305040036000100;GENEINFO=TTN:7273|TTN-AS1:100506866;WGT=1;VC=SNV;REF;SYN;INT;ASP;VLD;KGPhase1;KGPhase3;CAF=0.9986,0.001398;COMMON=1;TOPMED=0.999451,0.000549488
2	179472597	rs73036398	A	G	.	.	RS=73036398;RSPOS=179472597;dbSNPBuildID=130;SSR=0;SAO=0;VP=0x05012808030515053e000100;GENEINFO=TTN:7273|TTN-AS1:100506866;WGT=1;VC=SNV;PM;PMC;SLO;REF;SYN;INT;ASP;VLD;G5;HD;GNO;KGPhase1;KGPhase3;CAF=0.977,0.02296;COMMON=1;TOPMED=0.966722,0.0332784
2	179477267	rs36043230	T	C,G	.	.	RS=36043230;RSPOS=179477267;dbSNPBuildID=126;SSR=0;SAO=0;VP=0x050128080a05040436000100;GENEINFO=TTN:7273|TTN-AS1:100506866;WGT=1;VC=SNV;PM;PMC;SLO;NSM;REF;INT;ASP;VLD;HD;KGPhase1;KGPhase3;CAF=0.9936,.,0.00639;COMMON=1;TOPMED=0.988598,3.4343e-005,0.0113675
2	179477529	rs55663050	C	G	.	.	RS=55663050;RSPOS=179477529;dbSNPBuildID=129;SSR=0;SAO=0;VP=0x050128080a05040436000100;GENEINFO=TTN:7273|TTN-AS1:100506866;WGT=1;VC=SNV;PM;PMC;SLO;NSM;REF;INT;ASP;VLD;HD;KGPhase1;KGPhase3;CAF=0.994,0.00599;COMMON=1;TOPMED=0.998077,0.00192334
2	179482533	rs146181477	G	T	.	.	RS=146181477;RSPOS=179482533;dbSNPBuildID=134;SSR=0;SAO=0;VP=0x050128080a05040436000100;GENEINFO=TTN:7273|TTN-AS1:100506866;WGT=1;VC=SNV;PM;PMC;SLO;NSM;REF;INT;ASP;VLD;HD;KGPhase1;KGPhase3;CAF=0.994,0.00599;COMMON=1;TOPMED=0.999244,0.000755546
2	179484351	rs145520397	C	A	.	.	RS=145520397;RSPOS=179484351;dbSNPBuildID=134;SSR=0;SAO=0;VP=0x050228080a05040436000100;GENEINFO=TTN:7273|TTN-AS1:100506866;WGT=1;VC=SNV;PM;PMC;S3D;NSM;REF;INT;ASP;VLD;HD;KGPhase1;KGPhase3;CAF=0.9988,0.001198;COMMON=1;TOPMED=0.996566,0.0034343
2	179485919	rs61004744	G	A	.	.	RS=61004744;RSPOS=179485919;dbSNPBuildID=129;SSR=0;SAO=0;VP=0x050328000305150536000100;GENEINFO=TTN:7273;WGT=1;VC=SNV;PM;PMC;S3D;SLO;REF;SYN;ASP;VLD;G5;HD;GNO;KGPhase1;KGPhase3;CAF=0.978,0.02196;COMMON=1;TOPMED=0.965723,0.0342767
2	179486345	rs114331773	T	A	.	.	RS=114331773;RSPOS=179486345;dbSNPBuildID=132;SSR=0;SAO=0;VP=0x050328000a05150436000100;GENEINFO=TTN:7273;WGT=1;VC=SNV;PM;PMC;S3D;SLO;NSM;REF;ASP;VLD;G5;HD;KGPhase1;KGPhase3;CAF=0.983,0.01697;COMMON=1;TOPMED=0.973315,0.0266845
2	179497018	rs12471771	G	A	.	.	RS=12471771;RSPOS=179497018;dbSNPBuildID=120;SSR=0;SAO=0;VP=0x050328000a05150537000100;GENEINFO=TTN:7273;WGT=1;VC=SNV;PM;PMC;S3D;SLO;NSM;REF;ASP;VLD;G5;HD;GNO;KGPhase1;KGPhase3;CAF=0.9838,0.01617;COMMON=1;TOPMED=0.992307,0.00769284
2	179497025	rs16866423	A	G	.	.	RS=16866423;RSPOS=179497025;dbSNPBuildID=123;SSR=0;SAO=0;VP=0x050328000305150537000100;GENEINFO=TTN:7273;WGT=1;VC=SNV;PM;PMC;S3D;SLO;REF;SYN;ASP;VLD;G5;HD;GNO;KGPhase1;KGPhase3;CAF=0.9605,0.03954;COMMON=1;TOPMED=0.994952,0.00504842
2	179498303	rs16866425	T	A,C	.	.	RS=16866425;RSPOS=179498303;dbSNPBuildID=123;SSR=0;SAO=0;VP=0x050328000305150537000100;GENEINFO=TTN:7273;WGT=1;VC=SNV;PM;PMC;S3D;SLO;REF;SYN;ASP;VLD;G5;HD;GNO;KGPhase1;KGPhase3;CAF=0.8906,.,0.1094;COMMON=1;TOPMED=0.917783,.,0.0822172
2	179501288	rs143049740	G	A	.	.	RS=143049740;RSPOS=179501288;dbSNPBuildID=134;SSR=0;SAO=0;VP=0x050228000305040436000100;GENEINFO=TTN:7273;WGT=1;VC=SNV;PM;PMC;S3D;REF;SYN;ASP;VLD;HD;KGPhase1;KGPhase3;CAF=0.9992,0.0007987;COMMON=1;TOPMED=0.998832,0.00116766
2	179501351	rs72650077	G	A	.	.	RS=72650077;RSPOS=179501351;RV;dbSNPBuildID=130;SSR=0;SAO=0;VP=0x050228000305040436000100;GENEINFO=TTN:7273;WGT=1;VC=SNV;PM;PMC;S3D;REF;SYN;ASP;VLD;HD;KGPhase1;KGPhase3;CAF=0.9988,0.001198;COMMON=1;TOPMED=0.997356,0.00264441
2	179506014	rs370597107	T	C	.	.	RS=370597107;RSPOS=179506014;dbSNPBuildID=138;SSR=0;SAO=1;VP=0x050068000305040026100100;GENEINFO=TTN:7273;WGT=1;VC=SNV;PM;PMC;REF;SYN;ASP;VLD;KGPhase3;LSD;CAF=0.9992,0.0007987;COMMON=1;TOPMED=0.998008,0.0019919
2	179517230	rs73038314	C	T	.	.	RS=73038314;RSPOS=179517230;dbSNPBuildID=130;SSR=0;SAO=0;VP=0x050128080a0514053e000100;GENEINFO=TTN:7273;WGT=1;VC=SNV;PM;PMC;SLO;NSM;REF;INT;ASP;VLD;HD;GNO;KGPhase1;KGPhase3;CAF=0.9884,0.01158;COMMON=1;TOPMED=0.985507,0.0144928
2	179535861	rs189966800	T	G	.	.	RS=189966800;RSPOS=179535861;dbSNPBuildID=135;SSR=0;SAO=1;VP=0x050168080a05040436100100;GENEINFO=TTN:7273;WGT=1;VC=SNV;PM;PMC;SLO;NSM;REF;INT;ASP;VLD;HD;KGPhase1;KGPhase3;LSD;CAF=0.9988,0.001198;COMMON=1;TOPMED=0.996085,0.0039151
2	179538377	rs201167067	T	C	.	.	RS=201167067;RSPOS=179538377;dbSNPBuildID=137;SSR=0;SAO=1;VP=0x050068080a05040426100100;GENEINFO=TTN:7273;WGT=1;VC=SNV;PM;PMC;NSM;REF;INT;ASP;VLD;HD;KGPhase3;LSD;CAF=0.9974,0.002596;COMMON=1;TOPMED=0.996772,0.00322824
2	179539812	rs140640738	T	G	.	.	RS=140640738;RSPOS=179539812;dbSNPBuildID=134;SSR=0;SAO=0;VP=0x050128080a05040436000100;GENEINFO=TTN:7273;WGT=1;VC=SNV;PM;PMC;SLO;NSM;REF;INT;ASP;VLD;HD;KGPhase1;KGPhase3;CAF=0.994,0.00599;COMMON=1;TOPMED=0.998042,0.00195755
2	179547455	rs115744476	T	C	.	.	RS=115744476;RSPOS=179547455;dbSNPBuildID=132;SSR=0;SAO=0;VP=0x050028080305040436000100;GENEINFO=TTN:7273;WGT=1;VC=SNV;PM;PMC;REF;SYN;INT;ASP;VLD;HD;KGPhase1;KGPhase3;CAF=0.9954,0.004593;COMMON=1;TOPMED=0.995158,0.00484237
2	179547465	rs72650034	C	G,T	.	.	RS=72650034;RSPOS=179547465;RV;dbSNPBuildID=130;SSR=0;SAO=0;VP=0x050028080a05040436000100;GENEINFO=TTN:7273;WGT=1;VC=SNV;PM;PMC;NSM;REF;INT;ASP;VLD;HD;KGPhase1;KGPhase3;CAF=0.9986,.,0.001398;COMMON=1;TOPMED=0.998901,.,0.00109898
2	179549407	rs72650031	G	A	.	.	RS=72650031;RSPOS=179549407;RV;dbSNPBuildID=130;SSR=0;SAO=0;VP=0x050028080a05040536000100;GENEINFO=TTN:7273;WGT=1;VC=SNV;PM;PMC;NSM;REF;INT;ASP;VLD;HD;GNO;KGPhase1;KGPhase3;CAF=0.9982,0.001797;COMMON=1;TOPMED=0.99684,0.00315956
2	179550287	rs72650029	G	C	.	.	RS=72650029;RSPOS=179550287;RV;dbSNPBuildID=130;SSR=0;SAO=0;VP=0x050128080a05040436000100;GENEINFO=TTN:7273;WGT=1;VC=SNV;PM;PMC;SLO;NSM;REF;INT;ASP;VLD;HD;KGPhase1;KGPhase3;CAF=0.9964,0.003594;COMMON=1;TOPMED=0.99344,0.00655952
2	179567340	rs72650011	G	A	.	.	RS=72650011;RSPOS=179567340;RV;dbSNPBuildID=130;SSR=0;SAO=0;VP=0x050228080a05040436000100;GENEINFO=TTN:7273;WGT=1;VC=SNV;PM;PMC;S3D;NSM;REF;INT;ASP;VLD;HD;KGPhase1;KGPhase3;CAF=0.9988,0.001198;COMMON=1;TOPMED=0.998695,0.00130503
2	179569964	rs56812642	G	A	.	.	RS=56812642;RSPOS=179569964;dbSNPBuildID=129;SSR=0;SAO=1;VP=0x050068080305040436100100;GENEINFO=TTN:7273;WGT=1;VC=SNV;PM;PMC;REF;SYN;INT;ASP;VLD;HD;KGPhase1;KGPhase3;LSD;CAF=0.9988,0.001198;COMMON=1;TOPMED=0.998489,0.00151109
2	179571423	rs72650003	G	T	.	.	RS=72650003;RSPOS=179571423;RV;dbSNPBuildID=130;SSR=0;SAO=0;VP=0x050228080305140436000100;GENEINFO=TTN:7273;WGT=1;VC=SNV;PM;PMC;S3D;REF;SYN;INT;ASP;VLD;HD;KGPhase1;KGPhase3;CAF=0.9898,0.01018;COMMON=1;TOPMED=0.998592,0.00140806
2	179575511	rs72648998	C	T	.	.	RS=72648998;RSPOS=179575511;RV;dbSNPBuildID=130;SSR=0;SAO=0;VP=0x050328080a05150436000100;GENEINFO=TTN:7273;WGT=1;VC=SNV;PM;PMC;S3D;SLO;NSM;REF;INT;ASP;VLD;G5;HD;KGPhase1;KGPhase3;CAF=0.9726,0.02736;COMMON=1;TOPMED=0.953156,0.0468439
2	179576855	rs143368674	A	G	.	.	RS=143368674;RSPOS=179576855;dbSNPBuildID=134;SSR=0;SAO=0;VP=0x050228080305040036000100;GENEINFO=TTN:7273;WGT=1;VC=SNV;PM;PMC;S3D;REF;SYN;INT;ASP;VLD;KGPhase1;KGPhase3;CAF=0.999,0.0009984;COMMON=1;TOPMED=0.999382,0.000618174
2	179582467	rs371819104	T	C	.	.	RS=371819104;RSPOS=179582467;dbSNPBuildID=138;SSR=0;SAO=1;VP=0x050268080305040026100100;GENEINFO=TTN:7273;WGT=1;VC=SNV;PM;PMC;S3D;REF;SYN;INT;ASP;VLD;KGPhase3;LSD;CAF=0.999,0.0009984;COMMON=1;TOPMED=0.998455,0.00154544
2	179582824	rs72648983	C	T	.	.	RS=72648983;RSPOS=179582824;RV;dbSNPBuildID=130;SSR=0;SAO=0;VP=0x050328080305150436000100;GENEINFO=TTN:7273;WGT=1;VC=SNV;PM;PMC;S3D;SLO;REF;SYN;INT;ASP;VLD;G5;HD;KGPhase1;KGPhase3;CAF=0.9764,0.02356;COMMON=1;TOPMED=0.978879,0.021121
2	179582853	rs72648982	T	C	.	.	RS=72648982;RSPOS=179582853;RV;dbSNPBuildID=130;SSR=0;SAO=0;VP=0x050328080a05140436000100;GENEINFO=TTN:7273;WGT=1;VC=SNV;PM;PMC;S3D;SLO;NSM;REF;INT;ASP;VLD;HD;KGPhase1;KGPhase3;CAF=0.9878,0.01218;COMMON=1;TOPMED=0.980905,0.0190947
2	179583181	rs72648980	T	C	.	.	RS=72648980;RSPOS=179583181;RV;dbSNPBuildID=130;SSR=0;SAO=0;VP=0x050228080a05040436000100;GENEINFO=TTN:7273;WGT=1;VC=SNV;PM;PMC;S3D;NSM;REF;INT;ASP;VLD;HD;KGPhase1;KGPhase3;CAF=0.9984,0.001597;COMMON=1;TOPMED=0.995707,0.00429288
2	179583922	rs182425565	G	A	.	.	RS=182425565;RSPOS=179583922;dbSNPBuildID=135;SSR=0;SAO=1;VP=0x050268080305040436100100;GENEINFO=TTN:7273;WGT=1;VC=SNV;PM;PMC;S3D;REF;SYN;INT;ASP;VLD;HD;KGPhase1;KGPhase3;LSD;CAF=0.998,0.001997;COMMON=1;TOPMED=0.998042,0.00195755
2	179584042	rs371496970	A	C	.	.	RS=371496970;RSPOS=179584042;dbSNPBuildID=138;SSR=0;SAO=1;VP=0x050268080a05040026100100;GENEINFO=TTN:7273;WGT=1;VC=SNV;PM;PMC;S3D;NSM;REF;INT;ASP;VLD;KGPhase3;LSD;CAF=0.9972,0.002796;COMMON=1;TOPMED=0.999931,6.8686e-005
2	179584831	rs149523263	G	A,C	.	.	RS=149523263;RSPOS=179584831;dbSNPBuildID=134;SSR=0;SAO=1;VP=0x050368080b05040436100100;GENEINFO=TTN:7273;WGT=1;VC=SNV;PM;PMC;S3D;SLO;NSM;REF;SYN;INT;ASP;VLD;HD;KGPhase1;KGPhase3;LSD;CAF=0.994,.,0.00599;COMMON=1;TOPMED=0.999244,.,0.000755546
2	179585745	rs16866467	C	T	.	.	RS=16866467;RSPOS=179585745;dbSNPBuildID=123;SSR=0;SAO=0;VP=0x05032808030515053f000100;GENEINFO=TTN:7273;WGT=1;VC=SNV;PM;PMC;S3D;SLO;REF;SYN;INT;ASP;VLD;G5;HD;GNO;KGPhase1;KGPhase3;CAF=0.9836,0.01637;COMMON=1;TOPMED=0.978776,0.021224
2	179586779	rs16866469	A	G	.	.	RS=16866469;RSPOS=179586779;dbSNPBuildID=123;SSR=0;SAO=0;VP=0x050328080305150537000100;GENEINFO=TTN:7273;WGT=1;VC=SNV;PM;PMC;S3D;SLO;REF;SYN;INT;ASP;VLD;G5;HD;GNO;KGPhase1;KGPhase3;CAF=0.9798,0.02017;COMMON=1;TOPMED=0.971392,0.0286077
2	179587552	rs34562585	T	C	.	.	RS=34562585;RSPOS=179587552;dbSNPBuildID=126;SSR=0;SAO=0;VP=0x050328080305040536000100;GENEINFO=TTN:7273;WGT=1;VC=SNV;PM;PMC;S3D;SLO;REF;SYN;INT;ASP;VLD;HD;GNO;KGPhase1;KGPhase3;CAF=0.9972,0.002796;COMMON=1;TOPMED=0.994402,0.00559791
2	179587955	rs187925021	G	T	.	.	RS=187925021;RSPOS=179587955;dbSNPBuildID=135;SSR=0;SAO=0;VP=0x050328080a05040436000100;GENEINFO=TTN:7273;WGT=1;VC=SNV;PM;PMC;S3D;SLO;NSM;REF;INT;ASP;VLD;HD;KGPhase1;KGPhase3;CAF=0.9918,0.008187;COMMON=1;TOPMED=0.998455,0.00154544
2	179588279	rs189951108	C	T	.	.	RS=189951108;RSPOS=179588279;dbSNPBuildID=135;SSR=0;SAO=0;VP=0x050228080a05040436000100;GENEINFO=TTN:7273;WGT=1;VC=SNV;PM;PMC;S3D;NSM;REF;INT;ASP;VLD;HD;KGPhase1;KGPhase3;CAF=0.999,0.0009984;COMMON=1;TOPMED=0.999279,0.000721203
2	179588813	rs72648964	C	T	.	.	RS=72648964;RSPOS=179588813;RV;dbSNPBuildID=130;SSR=0;SAO=0;VP=0x050328080a05040436000100;GENEINFO=TTN:7273;WGT=1;VC=SNV;PM;PMC;S3D;SLO;NSM;REF;INT;ASP;VLD;HD;KGPhase1;KGPhase3;CAF=0.9962,0.003794;COMMON=1;TOPMED=0.994574,0.0054262
2	179589058	rs72648960	G	A	.	.	RS=72648960;RSPOS=179589058;RV;dbSNPBuildID=130;SSR=0;SAO=0;VP=0x050328080a05150436000100;GENEINFO=TTN:7273;WGT=1;VC=SNV;PM;PMC;S3D;SLO;NSM;REF;INT;ASP;VLD;G5;HD;KGPhase1;KGPhase3;CAF=0.9643,0.03574;COMMON=1;TOPMED=0.993956,0.00604437
2	179589241	rs17355446	G	A	.	.	RS=17355446;RSPOS=179589241;dbSNPBuildID=123;SSR=0;SAO=0;VP=0x050128080a05150537000100;GENEINFO=TTN:7273;WGT=1;VC=SNV;PM;PMC;SLO;NSM;REF;INT;ASP;VLD;G5;HD;GNO;KGPhase1;KGPhase3;CAF=0.9485,0.05152;COMMON=1;TOPMED=0.978261,0.0217391
2	179590188	rs201728165	C	A	.	.	RS=201728165;RSPOS=179590188;dbSNPBuildID=137;SSR=0;SAO=0;VP=0x050228080a05040426000100;GENEINFO=TTN:7273;WGT=1;VC=SNV;PM;PMC;S3D;NSM;REF;INT;ASP;VLD;HD;KGPhase3;CAF=0.9994,0.000599;COMMON=1;TOPMED=0.999451,0.000549488
2	179590301	rs142794598	A	G	.	.	RS=142794598;RSPOS=179590301;dbSNPBuildID=134;SSR=0;SAO=0;VP=0x050228080a05040436000100;GENEINFO=TTN:7273;WGT=1;VC=SNV;PM;PMC;S3D;NSM;REF;INT;ASP;VLD;HD;KGPhase1;KGPhase3;CAF=0.998,0.001997;COMMON=1;TOPMED=0.998523,0.00147675
2	179591917	rs146627500	T	C	.	.	RS=146627500;RSPOS=179591917;dbSNPBuildID=134;SSR=0;SAO=0;VP=0x050328080a05040436000100;GENEINFO=TTN:7273;WGT=1;VC=SNV;PM;PMC;S3D;SLO;NSM;REF;INT;ASP;VLD;HD;KGPhase1;KGPhase3;CAF=0.994,0.00599;COMMON=1;TOPMED=0.999244,0.000755546
2	179592329	rs16866475	G	A	.	.	RS=16866475;RSPOS=179592329;dbSNPBuildID=123;SSR=0;SAO=0;VP=0x050328080a0515053f000100;GENEINFO=TTN:7273;WGT=1;VC=SNV;PM;PMC;S3D;SLO;NSM;REF;INT;ASP;VLD;G5;HD;GNO;KGPhase1;KGPhase3;CAF=0.9834,0.01657;COMMON=1;TOPMED=0.978467,0.0215331
2	179592567	rs116572520	G	A,T	.	.	RS=116572520;RSPOS=179592567;dbSNPBuildID=132;SSR=0;SAO=0;VP=0x050228080a05040436000100;GENEINFO=TTN:7273;WGT=1;VC=SNV;PM;PMC;S3D;NSM;REF;INT;ASP;VLD;HD;KGPhase1;KGPhase3;CAF=0.9966,0.003395,.;COMMON=1;TOPMED=0.996566,0.0034343,.
2	179594067	rs146219199	A	G	.	.	RS=146219199;RSPOS=179594067;dbSNPBuildID=134;SSR=0;SAO=0;VP=0x050228080305040036000100;GENEINFO=TTN:7273;WGT=1;VC=SNV;PM;PMC;S3D;REF;SYN;INT;ASP;VLD;KGPhase1;KGPhase3;CAF=0.9986,0.001398;COMMON=1;TOPMED=0.997974,0.00202624
2	179594449	rs370684491	C	G	.	.	RS=370684491;RSPOS=179594449;dbSNPBuildID=138;SSR=0;SAO=1;VP=0x050268080305040026100100;GENEINFO=TTN:7273;WGT=1;VC=SNV;PM;PMC;S3D;REF;SYN;INT;ASP;VLD;KGPhase3;LSD;CAF=0.999,0.0009984;COMMON=1;TOPMED=0.998935,0.00106463
2	179594590	rs66523653	T	A	.	.	RS=66523653;RSPOS=179594590;dbSNPBuildID=130;SSR=0;SAO=0;VP=0x05032808030515053e000100;GENEINFO=TTN:7273;WGT=1;VC=SNV;PM;PMC;S3D;SLO;REF;SYN;INT;ASP;VLD;G5;HD;GNO;KGPhase1;KGPhase3;CAF=0.9844,0.01558;COMMON=1;TOPMED=0.976647,0.0233533
2	179594601	rs370812788	A	C	.	.	RS=370812788;RSPOS=179594601;dbSNPBuildID=138;SSR=0;SAO=0;VP=0x050228080a05040026000100;GENEINFO=TTN:7273;WGT=1;VC=SNV;PM;PMC;S3D;NSM;REF;INT;ASP;VLD;KGPhase3;CAF=0.9996,0.0003994;COMMON=1;TOPMED=0.998111,0.00188887
2	179597259	rs72648939	T	C	.	.	RS=72648939;RSPOS=179597259;RV;dbSNPBuildID=130;SSR=0;SAO=0;VP=0x050228080a05040436000100;GENEINFO=TTN:7273;WGT=1;VC=SNV;PM;PMC;S3D;NSM;REF;INT;ASP;VLD;HD;KGPhase1;KGPhase3;CAF=0.9932,0.006789;COMMON=1;TOPMED=0.999691,0.000309087
2	179597366	rs371026448	T	C	.	.	RS=371026448;RSPOS=179597366;dbSNPBuildID=138;SSR=0;SAO=1;VP=0x050268080305040026100100;GENEINFO=TTN:7273;WGT=1;VC=SNV;PM;PMC;S3D;REF;SYN;INT;ASP;VLD;KGPhase3;LSD;CAF=0.9986,0.001398;COMMON=1;TOPMED=0.998592,0.00140806
2	179597600	rs72648937	C	T	.	.	RS=72648937;RSPOS=179597600;RV;dbSNPBuildID=130;SSR=0;SAO=0;VP=0x050228080a05040436000100;GENEINFO=TTN:7273;WGT=1;VC=SNV;PM;PMC;S3D;NSM;REF;INT;ASP;VLD;HD;KGPhase1;KGPhase3;CAF=0.9964,0.003594;COMMON=1;TOPMED=0.994539,0.00546054
2	179598114	rs375179152	G	A	.	.	RS=375179152;RSPOS=179598114;dbSNPBuildID=138;SSR=0;SAO=1;VP=0x050268080305040026100100;GENEINFO=TTN:7273;WGT=1;VC=SNV;PM;PMC;S3D;REF;SYN;INT;ASP;VLD;KGPhase3;LSD;CAF=0.9988,0.001198;COMMON=1;TOPMED=0.998935,0.00106463
2	179599667	rs72648927	G	C	.	.	RS=72648927;RSPOS=179599667;RV;dbSNPBuildID=130;SSR=0;SAO=0;VP=0x050228080a05040436000100;GENEINFO=TTN:7273;WGT=1;VC=SNV;PM;PMC;S3D;NSM;REF;INT;ASP;VLD;HD;KGPhase1;KGPhase3;CAF=0.9956,0.004393;COMMON=1;TOPMED=0.995844,0.00415551
2	179600389	rs373875040	G	T	.	.	RS=373875040;RSPOS=179600389;dbSNPBuildID=138;SSR=0;SAO=1;VP=0x050268080305040026100100;GENEINFO=TTN:7273;WGT=1;VC=SNV;PM;PMC;S3D;REF;SYN;INT;ASP;VLD;KGPhase3;LSD;CAF=0.999,0.0009984;COMMON=1;TOPMED=0.99897,0.00103029
2	179603956	rs201200682	G	A	.	.	RS=201200682;RSPOS=179603956;dbSNPBuildID=137;SSR=0;SAO=1;VP=0x050068080305040026100100;GENEINFO=TTN:7273;WGT=1;VC=SNV;PM;PMC;REF;SYN;INT;ASP;VLD;KGPhase3;LSD;CAF=0.999,0.0009984;COMMON=1;TOPMED=0.997939,0.00206058
2	179603991	rs200204761	T	G	.	.	RS=200204761;RSPOS=179603991;dbSNPBuildID=137;SSR=0;SAO=0;VP=0x050128080a05040426000100;GENEINFO=TTN:7273;WGT=1;VC=SNV;PM;PMC;SLO;NSM;REF;INT;ASP;VLD;HD;KGPhase3;CAF=0.997,0.002995;COMMON=1;TOPMED=0.999451,0.000549488
2	179604673	rs370604524	A	G	.	.	RS=370604524;RSPOS=179604673;dbSNPBuildID=138;SSR=0;SAO=1;VP=0x050068080305040026100100;GENEINFO=TTN:7273;WGT=1;VC=SNV;PM;PMC;REF;SYN;INT;ASP;VLD;KGPhase3;LSD;CAF=0.9986,0.001398;COMMON=1;TOPMED=0.998592,0.00140806
2	179604766	rs375347596	T	A,C,G	.	.	RS=375347596;RSPOS=179604766;dbSNPBuildID=138;SSR=0;SAO=1;VP=0x050068080b05040026100100;GENEINFO=TTN:7273;WGT=1;VC=SNV;PM;PMC;NSM;REF;SYN;INT;ASP;VLD;KGPhase3;LSD;CAF=0.9986,.,0.001398,.;COMMON=1;TOPMED=0.998523,6.8686e-005,0.00140806,.
2	179605380	rs34618570	T	A	.	.	RS=34618570;RSPOS=179605380;dbSNPBuildID=126;SSR=0;SAO=0;VP=0x050028080a05040436000100;GENEINFO=TTN:7273;WGT=1;VC=SNV;PM;PMC;NSM;REF;INT;ASP;VLD;HD;KGPhase1;KGPhase3;CAF=0.997,0.002995;COMMON=1;TOPMED=0.997012,0.00298784
2	179621281	rs141027782	A	G	.	.	RS=141027782;RSPOS=179621281;dbSNPBuildID=134;SSR=0;SAO=0;VP=0x050028080a05040036000100;GENEINFO=TTN:7273;WGT=1;VC=SNV;PM;PMC;NSM;REF;INT;ASP;VLD;KGPhase1;KGPhase3;CAF=0.9994,0.000599;COMMON=1;TOPMED=0.999451,0.000549488
2	179623772	rs45447891	G	A	.	.	RS=45447891;RSPOS=179623772;dbSNPBuildID=127;SSR=0;SAO=0;VP=0x050228000305040436000100;GENEINFO=TTN:7273;WGT=1;VC=SNV;PM;PMC;S3D;REF;SYN;ASP;VLD;HD;KGPhase1;KGPhase3;CAF=0.9974,0.002596;COMMON=1;TOPMED=0.996016,0.00398379
2	179628930	rs148169214	C	T	.	.	RS=148169214;RSPOS=179628930;dbSNPBuildID=134;SSR=0;SAO=0;VP=0x050228000a05040426000100;GENEINFO=TTN:7273;WGT=1;VC=SNV;PM;PMC;S3D;NSM;REF;ASP;VLD;HD;KGPhase3;CAF=0.9992,0.0007987;COMMON=1;TOPMED=0.999004,0.000995948
2	179632496	rs4893853	T	C	.	.	RS=4893853;RSPOS=179632496;dbSNPBuildID=111;SSR=0;SAO=0;VP=0x050328000a05150537000100;GENEINFO=TTN:7273;WGT=1;VC=SNV;PM;PMC;S3D;SLO;NSM;REF;ASP;VLD;G5;HD;GNO;KGPhase1;KGPhase3;CAF=0.9139,0.08606;COMMON=1;TOPMED=0.949413,0.0505873
2	179632598	rs72647894	C	G,T	.	.	RS=72647894;RSPOS=179632598;RV;dbSNPBuildID=130;SSR=0;SAO=1;VP=0x050268000a05040436100100;GENEINFO=TTN:7273;WGT=1;VC=SNV;PM;PMC;S3D;NSM;REF;ASP;VLD;HD;KGPhase1;KGPhase3;LSD;CAF=0.9984,.,0.001597;COMMON=1;TOPMED=0.998661,.,0.00133938
2	179633644	rs4894045	G	C	.	.	RS=4894045;RSPOS=179633644;dbSNPBuildID=111;SSR=0;SAO=0;VP=0x050328000305150537000100;GENEINFO=TTN:7273;WGT=1;VC=SNV;PM;PMC;S3D;SLO;REF;SYN;ASP;VLD;G5;HD;GNO;KGPhase1;KGPhase3;CAF=0.9133,0.08666;COMMON=1;TOPMED=0.949241,0.050759
2	179634961	rs33917087	C	A	.	.	RS=33917087;RSPOS=179634961;dbSNPBuildID=126;SSR=0;SAO=0;VP=0x050328000a05040536000100;GENEINFO=TTN:7273;WGT=1;VC=SNV;PM;PMC;S3D;SLO;NSM;REF;ASP;VLD;HD;GNO;KGPhase1;KGPhase3;CAF=0.9924,0.007588;COMMON=1;TOPMED=0.981695,0.0183048
2	179635205	rs143035953	C	T	.	.	RS=143035953;RSPOS=179635205;dbSNPBuildID=134;SSR=0;SAO=0;VP=0x050228000a05040426000100;GENEINFO=TTN:7273;WGT=1;VC=SNV;PM;PMC;S3D;NSM;REF;ASP;VLD;HD;KGPhase3;CAF=0.999,0.0009984;COMMON=1;TOPMED=0.998455,0.00154544
2	179635985	rs374620001	G	A	.	.	RS=374620001;RSPOS=179635985;dbSNPBuildID=138;SSR=0;SAO=0;VP=0x050328000a05040026000100;GENEINFO=TTN:7273;WGT=1;VC=SNV;PM;PMC;S3D;SLO;NSM;REF;ASP;VLD;KGPhase3;CAF=0.9982,0.001797;COMMON=1
2	179638391	rs565784637	A	G	.	.	RS=565784637;RSPOS=179638391;dbSNPBuildID=142;SSR=0;SAO=0;VP=0x050028000305040026000100;GENEINFO=TTN:7273;WGT=1;VC=SNV;PM;PMC;REF;SYN;ASP;VLD;KGPhase3;CAF=0.9992,0.0007987;COMMON=1;TOPMED=0.999966,3.4343e-005
2	179640598	rs144135510	C	A,T	.	.	RS=144135510;RSPOS=179640598;dbSNPBuildID=134;SSR=0;SAO=0;VP=0x050128020a05040426000100;GENEINFO=TTN:7273|LOC101927055:101927055;WGT=1;VC=SNV;PM;PMC;SLO;NSM;REF;R5;ASP;VLD;HD;KGPhase3;CAF=0.9984,.,0.001597;COMMON=1;TOPMED=0.999828,3.4343e-005,0.000137372
2	179642589	rs72647876	C	G,T	.	.	RS=72647876;RSPOS=179642589;RV;dbSNPBuildID=130;SSR=0;SAO=1;VP=0x050368000a05140436100100;GENEINFO=TTN:7273|LOC101927055:101927055;WGT=1;VC=SNV;PM;PMC;S3D;SLO;NSM;REF;ASP;VLD;HD;KGPhase1;KGPhase3;LSD;CAF=0.9892,0.01038,0.0003994;COMMON=1;TOPMED=0.995364,0.00463631,.
2	179642665	rs72647875	G	A	.	.	RS=72647875;RSPOS=179642665;RV;dbSNPBuildID=130;SSR=0;SAO=0;VP=0x050328000a05150536000100;GENEINFO=TTN:7273|LOC101927055:101927055;WGT=1;VC=SNV;PM;PMC;S3D;SLO;NSM;REF;ASP;VLD;G5;HD;GNO;KGPhase1;KGPhase3;CAF=0.9852,0.01478;COMMON=1;TOPMED=0.976612,0.0233876
2	179643610	rs138506461	C	G	.	.	RS=138506461;RSPOS=179643610;dbSNPBuildID=134;SSR=0;SAO=0;VP=0x050328080a05040426000100;GENEINFO=TTN:7273|LOC101927055:101927055;WGT=1;VC=SNV;PM;PMC;S3D;SLO;NSM;REF;INT;ASP;VLD;HD;KGPhase3;CAF=0.9986,0.001398;COMMON=1;TOPMED=0.997596,0.00240401
2	179643632	rs16866531	T	C	.	.	RS=16866531;RSPOS=179643632;dbSNPBuildID=123;SSR=0;SAO=0;VP=0x050328080a0515053f000100;GENEINFO=TTN:7273|LOC101927055:101927055;WGT=1;VC=SNV;PM;PMC;S3D;SLO;NSM;REF;INT;ASP;VLD;G5;HD;GNO;KGPhase1;KGPhase3;CAF=0.9609,0.03914;COMMON=1;TOPMED=0.941308,0.0586922
2	179645962	rs72647870	C	G,T	.	.	RS=72647870;RSPOS=179645962;RV;dbSNPBuildID=130;SSR=0;SAO=0;VP=0x050228000a05040436000100;GENEINFO=TTN:7273;WGT=1;VC=SNV;PM;PMC;S3D;NSM;REF;ASP;VLD;HD;KGPhase1;KGPhase3;CAF=0.999,0.0009984,.;COMMON=1;TOPMED=0.998145,0.00185452,.
2	179648808	rs72647862	G	A	.	.	RS=72647862;RSPOS=179648808;RV;dbSNPBuildID=130;SSR=0;SAO=0;VP=0x050028000a05040426000100;GENEINFO=TTN:7273;WGT=1;VC=SNV;PM;PMC;NSM;REF;ASP;VLD;HD;KGPhase3;CAF=0.9982,0.001797;COMMON=1;TOPMED=0.998832,0.00116766
2	179658175	rs72647851	C	T	.	.	RS=72647851;RSPOS=179658175;RV;dbSNPBuildID=130;SSR=0;SAO=0;VP=0x050128000a05040436000100;GENEINFO=TTN:7273;WGT=1;VC=SNV;PM;PMC;SLO;NSM;REF;ASP;VLD;HD;KGPhase1;KGPhase3;CAF=0.9924,0.007588;COMMON=1;TOPMED=0.987053,0.0129473
2	179659815	rs56128843	C	G	.	.	RS=56128843;RSPOS=179659815;dbSNPBuildID=129;SSR=0;SAO=0;VP=0x050128000a05140436000100;GENEINFO=TTN:7273;WGT=1;VC=SNV;PM;PMC;SLO;NSM;REF;ASP;VLD;HD;KGPhase1;KGPhase3;CAF=0.988,0.01198;COMMON=1;TOPMED=0.994162,0.00583831
2	179659826	rs144716589	C	T	.	.	RS=144716589;RSPOS=179659826;dbSNPBuildID=134;SSR=0;SAO=0;VP=0x050028000305040436000100;GENEINFO=TTN:7273;WGT=1;VC=SNV;PM;PMC;REF;SYN;ASP;VLD;HD;KGPhase1;KGPhase3;CAF=0.9976,0.002396;COMMON=1;TOPMED=0.999931,6.8686e-005
2	179665163	rs72647843	C	T	.	.	RS=72647843;RSPOS=179665163;RV;dbSNPBuildID=130;SSR=0;SAO=0;VP=0x050328000a05150436000100;GENEINFO=TTN:7273;WGT=1;VC=SNV;PM;PMC;S3D;SLO;NSM;REF;ASP;VLD;G5;HD;KGPhase1;KGPhase3;CAF=0.9818,0.01817;COMMON=1;TOPMED=0.974277,0.0257229
2	179666871	rs185921345	C	T	.	.	RS=185921345;RSPOS=179666871;dbSNPBuildID=135;SSR=0;SAO=0;VP=0x050228000a05040436000100;GENEINFO=TTN:7273;WGT=1;VC=SNV;PM;PMC;S3D;NSM;REF;ASP;VLD;HD;KGPhase1;KGPhase3;CAF=0.9988,0.001198;COMMON=1;TOPMED=0.999794,0.000206058
2	183699584	rs7775	G	A,C,T	.	.	RS=7775;RSPOS=183699584;RV;dbSNPBuildID=52;SSR=0;SAO=1;VP=0x050168000a0515053f110101;GENEINFO=FRZB:2487;WGT=1;VC=SNV;PM;PMC;SLO;NSM;REF;ASP;VLD;G5;HD;GNO;KGPhase1;KGPhase3;LSD;OM;CAF=0.8716,.,0.1284,.;COMMON=1;TOPMED=0.831685,3.4343e-005,0.168178,0.000103029
2	183703336	rs288326	G	A	.	.	RS=288326;RSPOS=183703336;dbSNPBuildID=79;SSR=0;SAO=1;VP=0x050168000a05150537110100;GENEINFO=FRZB:2487;WGT=1;VC=SNV;PM;PMC;SLO;NSM;REF;ASP;VLD;G5;HD;GNO;KGPhase1;KGPhase3;LSD;OM;CAF=0.9561,0.04393;COMMON=1;TOPMED=0.906553,0.0934474
2	189860458	rs142085247	C	A,G,T	.	.	RS=142085247;RSPOS=189860458;dbSNPBuildID=134;SSR=0;SAO=0;VP=0x050028040a05040436000100;GENEINFO=COL3A1:1281|MIR3606:100500837;WGT=1;VC=SNV;PM;PMC;NSM;REF;R3;ASP;VLD;HD;KGPhase1;KGPhase3;CAF=0.999,.,.,0.0009984;COMMON=1;TOPMED=0.998695,.,.,0.00130503
2	189861933	rs35795890	C	A	.	.	RS=35795890;RSPOS=189861933;RV;dbSNPBuildID=126;SSR=0;SAO=1;VP=0x050168000a05040536100100;GENEINFO=COL3A1:1281;WGT=1;VC=SNV;PM;PMC;SLO;NSM;REF;ASP;VLD;HD;GNO;KGPhase1;KGPhase3;LSD;CAF=0.9954,0.004593;COMMON=1;TOPMED=0.994162,0.00583831
2	189898907	rs146100075	T	C	.	.	RS=146100075;RSPOS=189898907;dbSNPBuildID=134;SSR=0;SAO=1;VP=0x050068000305040436100100;GENEINFO=COL5A2:1290;WGT=1;VC=SNV;PM;PMC;REF;SYN;ASP;VLD;HD;KGPhase1;KGPhase3;LSD;CAF=0.9992,0.0007987;COMMON=1;TOPMED=0.997424,0.00257573
2	189916190	rs151027388	C	T	.	.	RS=151027388;RSPOS=189916190;dbSNPBuildID=134;SSR=0;SAO=0;VP=0x050200000305040026000100;GENEINFO=COL5A2:1290;WGT=1;VC=SNV;S3D;REF;SYN;ASP;VLD;KGPhase3;CAF=0.9986,0.001398;COMMON=1;TOPMED=0.999038,0.000961605
2	189921714	rs35860166	T	G	.	.	RS=35860166;RSPOS=189921714;RV;dbSNPBuildID=126;SSR=0;SAO=0;VP=0x050300000305040536000100;GENEINFO=COL5A2:1290;WGT=1;VC=SNV;S3D;SLO;REF;SYN;ASP;VLD;HD;GNO;KGPhase1;KGPhase3;CAF=0.9982,0.001797;COMMON=1;TOPMED=0.998935,0.00106463
2	189975024	rs142388534	G	A,T	.	.	RS=142388534;RSPOS=189975024;dbSNPBuildID=134;SSR=0;SAO=1;VP=0x050168000305040436100100;GENEINFO=COL5A2:1290;WGT=1;VC=SNV;PM;PMC;SLO;REF;SYN;ASP;VLD;HD;KGPhase1;KGPhase3;LSD;CAF=0.9946,0.005391,.;COMMON=1;TOPMED=0.989354,0.0106463,.
2	189975075	rs76511879	A	G	.	.	RS=76511879;RSPOS=189975075;dbSNPBuildID=134;SSR=0;SAO=1;VP=0x050168000305040036100100;GENEINFO=COL5A2:1290;WGT=1;VC=SNV;PM;PMC;SLO;REF;SYN;ASP;VLD;KGPhase1;KGPhase3;LSD;CAF=0.9968,0.003195;COMMON=1;TOPMED=0.997733,0.00226664
2	190044298	rs140108893	G	A	.	.	RS=140108893;RSPOS=190044298;dbSNPBuildID=134;SSR=0;SAO=0;VP=0x050028000305040026000100;GENEINFO=COL5A2:1290;WGT=1;VC=SNV;PM;PMC;REF;SYN;ASP;VLD;KGPhase3;CAF=0.9992,0.0007987;COMMON=1;TOPMED=0.998489,0.00151109
2	191125911	rs74832989	C	A,G,T	.	.	RS=74832989;RSPOS=191125911;dbSNPBuildID=132;SSR=0;SAO=0;VP=0x050300000a05150436000100;GENEINFO=HIBCH:26275;WGT=1;VC=SNV;S3D;SLO;NSM;REF;ASP;VLD;G5;HD;KGPhase1;KGPhase3;CAF=0.98,.,0.01997,.;COMMON=1;TOPMED=0.97201,.,0.0279896,.
2	198363504	rs1050347	A	G	.	.	RS=1050347;RSPOS=198363504;RV;dbSNPBuildID=86;SSR=0;SAO=1;VP=0x05016802030517013e100100;GENEINFO=HSPE1-MOB4:100529241|HSPD1:3329|HSPE1:3336;WGT=1;VC=SNV;PM;PMC;SLO;REF;SYN;R5;ASP;VLD;G5A;G5;GNO;KGPhase1;KGPhase3;LSD;CAF=0.8419,0.1581;COMMON=1;TOPMED=0.842949,0.157051
2	202149589	rs1045485	G	C	.	.	RS=1045485;RSPOS=202149589;dbSNPBuildID=86;SSR=0;SAO=1;VP=0x050368800a05150537110101;GENEINFO=CASP8:841;WGT=1;VC=SNV;PM;PMC;S3D;SLO;NSM;REF;U3;ASP;VLD;G5;HD;GNO;KGPhase1;KGPhase3;LSD;OM;CAF=0.9473,0.05272;COMMON=1;TOPMED=0.894567,0.105433
2	202490843	rs149240122	G	C	.	.	RS=149240122;RSPOS=202490843;dbSNPBuildID=134;SSR=0;SAO=0;VP=0x050028000305040436000100;GENEINFO=TMEM237:65062;WGT=1;VC=SNV;PM;PMC;REF;SYN;ASP;VLD;HD;KGPhase1;KGPhase3;CAF=0.998,0.001997;COMMON=1;TOPMED=0.998867,0.00113332
2	202501551	rs141817764	T	C	.	.	RS=141817764;RSPOS=202501551;dbSNPBuildID=134;SSR=0;SAO=0;VP=0x050128000a05040436000100;GENEINFO=TMEM237:65062;WGT=1;VC=SNV;PM;PMC;SLO;NSM;REF;ASP;VLD;HD;KGPhase1;KGPhase3;CAF=0.9978,0.002196;COMMON=1;TOPMED=0.997218,0.00278178
2	202508115	rs6736435	A	C	.	.	RS=6736435;RSPOS=202508115;dbSNPBuildID=116;SSR=0;SAO=1;VP=0x050168020305150036100100;GENEINFO=TMEM237:65062;WGT=1;VC=SNV;PM;PMC;SLO;REF;SYN;R5;ASP;VLD;G5;KGPhase1;KGPhase3;LSD;CAF=0.9347,0.0653;COMMON=1;TOPMED=0.967374,0.0326259
2	203329541	rs112862820	A	G	.	.	RS=112862820;RSPOS=203329541;dbSNPBuildID=132;SSR=0;SAO=0;VP=0x050100000a05040536000100;GENEINFO=BMPR2:659;WGT=1;VC=SNV;SLO;NSM;REF;ASP;VLD;HD;GNO;KGPhase1;KGPhase3;CAF=0.9974,0.002596;COMMON=1;TOPMED=0.996566,0.0034343
2	203379681	rs55722784	A	C	.	.	RS=55722784;RSPOS=203379681;dbSNPBuildID=129;SSR=0;SAO=0;VP=0x050228000305040436000100;GENEINFO=BMPR2:659;WGT=1;VC=SNV;PM;PMC;S3D;REF;SYN;ASP;VLD;HD;KGPhase1;KGPhase3;CAF=0.9938,0.00619;COMMON=1;TOPMED=0.99083,0.00916959
2	203395591	rs201067849	G	A	.	.	RS=201067849;RSPOS=203395591;dbSNPBuildID=137;SSR=0;SAO=0;VP=0x050200000a05040436000100;GENEINFO=BMPR2:659;WGT=1;VC=SNV;S3D;NSM;REF;ASP;VLD;HD;KGPhase1;KGPhase3;CAF=0.999,0.0009984;COMMON=1;TOPMED=0.999966,3.4343e-005
2	203420712	rs2228545	G	A	.	.	RS=2228545;RSPOS=203420712;dbSNPBuildID=98;SSR=0;SAO=1;VP=0x050168000a05040537100101;GENEINFO=BMPR2:659;WGT=1;VC=SNV;PM;PMC;SLO;NSM;REF;ASP;VLD;HD;GNO;KGPhase1;KGPhase3;LSD;CAF=0.99,0.009984;COMMON=1;TOPMED=0.981764,0.0182361
2	204732714	rs231775	A	G,T	.	.	RS=231775;RSPOS=204732714;dbSNPBuildID=79;SSR=0;SAO=1;VP=0x050168000a0515053f110100;GENEINFO=CTLA4:1493;WGT=1;VC=SNV;PM;PMC;SLO;NSM;REF;ASP;VLD;G5;HD;GNO;KGPhase1;KGPhase3;LSD;OM;CAF=0.5727,0.4273,.;COMMON=1;TOPMED=0.611031,0.388969,.
2	207003310	rs78042826	G	C	.	.	RS=78042826;RSPOS=207003310;dbSNPBuildID=131;SSR=0;SAO=1;VP=0x050260000a05040436100100;GENEINFO=NDUFS1:4719;WGT=1;VC=SNV;PM;S3D;NSM;REF;ASP;VLD;HD;KGPhase1;KGPhase3;LSD;CAF=0.9988,0.001198;COMMON=1;TOPMED=0.997768,0.0022323
2	207006676	rs1801318	T	A,C	.	.	RS=1801318;RSPOS=207006676;RV;dbSNPBuildID=89;SSR=0;SAO=1;VP=0x05036800030517053f100100;GENEINFO=NDUFS1:4719;WGT=1;VC=SNV;PM;PMC;S3D;SLO;REF;SYN;ASP;VLD;G5A;G5;HD;GNO;KGPhase1;KGPhase3;LSD;CAF=0.6901,.,0.3099;COMMON=1;TOPMED=0.636101,.,0.363899
2	207008763	rs1127566	C	A,T	.	.	RS=1127566;RSPOS=207008763;RV;dbSNPBuildID=108;SSR=0;SAO=1;VP=0x05036800030515053e100100;GENEINFO=NDUFS1:4719;WGT=1;VC=SNV;PM;PMC;S3D;SLO;REF;SYN;ASP;VLD;G5;HD;GNO;KGPhase1;KGPhase3;LSD;CAF=0.5377,0.4623,.;COMMON=1;TOPMED=0.478501,0.521499,.
2	209027941	rs139353014	C	T	.	.	RS=139353014;RSPOS=209027941;dbSNPBuildID=134;SSR=0;SAO=0;VP=0x050300080a05040436000100;GENEINFO=CRYGA:1418;WGT=1;VC=SNV;S3D;SLO;NSM;REF;INT;ASP;VLD;HD;KGPhase1;KGPhase3;CAF=0.9978,0.002196;COMMON=1;TOPMED=0.998352,0.00164846
2	211456637	rs1047883	A	G,T	.	.	RS=1047883;RSPOS=211456637;dbSNPBuildID=86;SSR=0;SAO=1;VP=0x050168020a0515053f100101;GENEINFO=CPS1:1373;WGT=1;VC=SNV;PM;PMC;SLO;NSM;REF;R5;ASP;VLD;G5;HD;GNO;KGPhase1;KGPhase3;LSD;CAF=0.9834,.,0.01657;COMMON=1
2	211481257	rs2287599	C	G,T	.	.	RS=2287599;RSPOS=211481257;RV;dbSNPBuildID=100;SSR=0;SAO=1;VP=0x05036802030515053f100100;GENEINFO=CPS1-IT1:29034|CPS1:1373;WGT=1;VC=SNV;PM;PMC;S3D;SLO;REF;SYN;R5;ASP;VLD;G5;HD;GNO;KGPhase1;KGPhase3;LSD;CAF=0.3508,0.6492,.;COMMON=1;TOPMED=0.306305,0.693695,.
2	211540507	rs1047891	C	A	.	.	RS=1047891;RSPOS=211540507;dbSNPBuildID=86;SSR=0;SAO=1;VP=0x050368000a0517053f120100;GENEINFO=CPS1:1373;WGT=1;VC=SNV;PM;PMC;S3D;SLO;NSM;REF;ASP;VLD;G5A;G5;HD;GNO;KGPhase1;KGPhase3;LSD;MTP;CAF=0.7115,0.2885;COMMON=1;TOPMED=0.664469,0.335531
2	215593261	rs33960630	C	CT,CTT,CTTT	.	.	RS=33960630;RSPOS=215593261;dbSNPBuildID=126;SSR=0;SAO=0;VP=0x050100840005170126000204;GENEINFO=BARD1:580;WGT=1;VC=DIV;SLO;U3;R3;ASP;VLD;G5A;G5;GNO;KGPhase3;NOV;CAF=0.3568,0.6432,.,.;COMMON=1
2	215593261	rs886055598	C	CT	.	.	RS=886055598;RSPOS=215593262;RV;dbSNPBuildID=149;SSR=0;SAO=0;VP=0x050060800005000002100200;GENEINFO=BARD1:580;WGT=1;VC=DIV;PM;U3;ASP;LSD;CAF=0.3568,0.6432;COMMON=1
2	215595159	rs147215925	T	C	.	.	RS=147215925;RSPOS=215595159;dbSNPBuildID=134;SSR=0;SAO=1;VP=0x050260000305040436100100;GENEINFO=BARD1:580;WGT=1;VC=SNV;PM;S3D;REF;SYN;ASP;VLD;HD;KGPhase1;KGPhase3;LSD;CAF=0.9992,0.0007987;COMMON=1;TOPMED=0.998592,0.00140806
2	215595164	rs3738888	G	A	.	.	RS=3738888;RSPOS=215595164;RV;dbSNPBuildID=107;SSR=0;SAO=1;VP=0x050368000a0505053f100101;GENEINFO=BARD1:580;WGT=1;VC=SNV;PM;PMC;S3D;SLO;NSM;REF;ASP;VLD;G5;HD;GNO;KGPhase1;KGPhase3;LSD;CAF=0.9946,0.005391;COMMON=1;TOPMED=0.985439,0.0145614
2	215617178	rs28997576	C	G,T	.	.	RS=28997576;RSPOS=215617178;RV;dbSNPBuildID=125;SSR=0;SAO=1;VP=0x050168080a05050536110100;GENEINFO=BARD1:580;WGT=1;VC=SNV;PM;PMC;SLO;NSM;REF;INT;ASP;VLD;G5;HD;GNO;KGPhase1;KGPhase3;LSD;OM;CAF=0.992,0.007987,.;COMMON=1;TOPMED=0.987362,0.0126382,.
2	215645876	rs3738885	G	C,T	.	.	RS=3738885;RSPOS=215645876;RV;dbSNPBuildID=107;SSR=0;SAO=1;VP=0x050168080a05050537100100;GENEINFO=BARD1:580;WGT=1;VC=SNV;PM;PMC;SLO;NSM;REF;INT;ASP;VLD;G5;HD;GNO;KGPhase1;KGPhase3;LSD;CAF=0.9974,0.002596,.;COMMON=1
2	215645978	rs34969857	T	C	.	.	RS=34969857;RSPOS=215645978;dbSNPBuildID=126;SSR=0;SAO=1;VP=0x050160080a05040536100100;GENEINFO=BARD1:580;WGT=1;VC=SNV;PM;SLO;NSM;REF;INT;ASP;VLD;HD;GNO;KGPhase1;KGPhase3;LSD;CAF=0.9964,0.003594;COMMON=1;TOPMED=0.997253,0.00274744
2	215674150	rs151168457	C	T	.	.	RS=151168457;RSPOS=215674150;dbSNPBuildID=134;SSR=0;SAO=1;VP=0x050060020b05040026100100;GENEINFO=LOC101928103:101928103|BARD1:580;WGT=1;VC=SNV;PM;NSM;REF;SYN;R5;ASP;VLD;KGPhase3;LSD;CAF=0.9994,0.000599;COMMON=1;TOPMED=0.999279,0.000721203
2	215910574	rs11891778	G	A,C	.	.	RS=11891778;RSPOS=215910574;dbSNPBuildID=120;SSR=0;SAO=1;VP=0x050168000e05150537100100;GENEINFO=ABCA12:26154;WGT=1;VC=SNV;PM;PMC;SLO;NSM;NSN;REF;ASP;VLD;G5;HD;GNO;KGPhase1;KGPhase3;LSD;CAF=0.9579,.,0.04213;COMMON=1;TOPMED=0.944639,.,0.0553609
2	217315712	rs151241914	C	T	.	.	RS=151241914;RSPOS=217315712;dbSNPBuildID=134;SSR=0;SAO=0;VP=0x050328000305040036000100;GENEINFO=SMARCAL1:50485;WGT=1;VC=SNV;PM;PMC;S3D;SLO;REF;SYN;ASP;VLD;KGPhase1;KGPhase3;CAF=0.997,0.002995;COMMON=1;TOPMED=0.996566,0.0034343
2	219259732	rs17235409	G	A,C	.	.	RS=17235409;RSPOS=219259732;dbSNPBuildID=123;SSR=0;SAO=1;VP=0x050168000a05150537110100;GENEINFO=SLC11A1:6556;WGT=1;VC=SNV;PM;PMC;SLO;NSM;REF;ASP;VLD;G5;HD;GNO;KGPhase1;KGPhase3;LSD;OM;CAF=0.9285,0.07149,.;COMMON=1;TOPMED=0.95975,0.04025,.
2	219677819	rs200553205	G	A,C	.	.	RS=200553205;RSPOS=219677819;dbSNPBuildID=137;SSR=0;SAO=1;VP=0x050268000305040036110100;GENEINFO=CYP27A1:1593;WGT=1;VC=SNV;PM;PMC;S3D;REF;SYN;ASP;VLD;KGPhase1;KGPhase3;LSD;OM;CAF=0.9992,0.0007987,.;COMMON=1;TOPMED=0.99976,0.000240401,.
2	219678877	rs41272687	C	T	.	.	RS=41272687;RSPOS=219678877;dbSNPBuildID=127;SSR=0;SAO=1;VP=0x050378000a05040536110100;GENEINFO=CYP27A1:1593;WGT=1;VC=SNV;PM;TPA;PMC;S3D;SLO;NSM;REF;ASP;VLD;HD;GNO;KGPhase1;KGPhase3;LSD;OM;CAF=0.9914,0.008586;COMMON=1;TOPMED=0.988461,0.0115393
2	220283202	rs199972656	G	A	.	.	RS=199972656;RSPOS=220283202;dbSNPBuildID=137;SSR=0;SAO=1;VP=0x050168000305040036100100;GENEINFO=DES:1674;WGT=1;VC=SNV;PM;PMC;SLO;REF;SYN;ASP;VLD;KGPhase1;KGPhase3;LSD;CAF=0.9984,0.001597;COMMON=1;TOPMED=0.998249,0.00175149
2	220283556	rs34365369	G	A	.	.	RS=34365369;RSPOS=220283556;dbSNPBuildID=126;SSR=0;SAO=0;VP=0x05012800030515013e000100;GENEINFO=DES:1674;WGT=1;VC=SNV;PM;PMC;SLO;REF;SYN;ASP;VLD;G5;GNO;KGPhase1;KGPhase3;CAF=0.9828,0.01717;COMMON=1;TOPMED=0.971734,0.0282662
2	220283592	rs111828114	C	T	.	.	RS=111828114;RSPOS=220283592;dbSNPBuildID=132;SSR=0;SAO=1;VP=0x050168000305140436100100;GENEINFO=DES:1674;WGT=1;VC=SNV;PM;PMC;SLO;REF;SYN;ASP;VLD;HD;KGPhase1;KGPhase3;LSD;CAF=0.9876,0.01238;COMMON=1;TOPMED=0.980251,0.0197486
2	220284876	rs41272699	C	T	.	.	RS=41272699;RSPOS=220284876;dbSNPBuildID=127;SSR=0;SAO=1;VP=0x050168000a0504053e100100;GENEINFO=DES:1674;WGT=1;VC=SNV;PM;PMC;SLO;NSM;REF;ASP;VLD;HD;GNO;KGPhase1;KGPhase3;LSD;CAF=0.9944,0.005591;COMMON=1;TOPMED=0.989525,0.0104746
2	220285273	rs150370918	C	T	.	.	RS=150370918;RSPOS=220285273;dbSNPBuildID=134;SSR=0;SAO=1;VP=0x050068000305040436100100;GENEINFO=DES:1674;WGT=1;VC=SNV;PM;PMC;REF;SYN;ASP;VLD;HD;KGPhase1;KGPhase3;LSD;CAF=0.9958,0.004193;COMMON=1;TOPMED=0.998626,0.00137382
2	220285587	rs148947510	A	C	.	.	RS=148947510;RSPOS=220285587;dbSNPBuildID=134;SSR=0;SAO=0;VP=0x050128000a05040436000100;GENEINFO=DES:1674;WGT=1;VC=SNV;PM;PMC;SLO;NSM;REF;ASP;VLD;HD;KGPhase1;KGPhase3;CAF=0.9986,0.001398;COMMON=1;TOPMED=0.999107,0.00089298
2	220286216	rs121913001	A	G,T	.	.	RS=121913001;RSPOS=220286216;dbSNPBuildID=133;SSR=0;SAO=1;VP=0x050368000a05040026110100;GENEINFO=DES:1674;WGT=1;VC=SNV;PM;PMC;S3D;SLO;NSM;REF;ASP;VLD;KGPhase3;LSD;OM;CAF=0.9994,0.000599,.;COMMON=1
2	220290449	rs121913002	C	G,T	.	.	RS=121913002;RSPOS=220290449;dbSNPBuildID=133;SSR=0;SAO=1;VP=0x050168080b05040036110100;GENEINFO=DES:1674|LOC101928568:101928568;WGT=1;VC=SNV;PM;PMC;SLO;NSM;REF;SYN;INT;ASP;VLD;KGPhase1;KGPhase3;LSD;OM;CAF=0.9978,.,0.002196;COMMON=1
2	220290674	rs73991549	G	A	.	.	RS=73991549;RSPOS=220290674;dbSNPBuildID=130;SSR=0;SAO=1;VP=0x050168080a0504053e100100;GENEINFO=DES:1674|LOC101928568:101928568;WGT=1;VC=SNV;PM;PMC;SLO;NSM;REF;INT;ASP;VLD;HD;GNO;KGPhase1;KGPhase3;LSD;CAF=0.9902,0.009784;COMMON=1;TOPMED=0.983891,0.0161091
2	224642493	rs138292988	G	A	.	.	RS=138292988;RSPOS=224642493;dbSNPBuildID=134;SSR=0;SAO=1;VP=0x050268000a05040436100100;GENEINFO=AP1S3:130340;WGT=1;VC=SNV;PM;PMC;S3D;NSM;REF;ASP;VLD;HD;KGPhase1;KGPhase3;LSD;CAF=0.9976,0.002396;COMMON=1;TOPMED=0.994471,0.00552923
2	224642579	rs116107386	A	C	.	.	RS=116107386;RSPOS=224642579;dbSNPBuildID=132;SSR=0;SAO=1;VP=0x050368000a05040436100100;GENEINFO=AP1S3:130340;WGT=1;VC=SNV;PM;PMC;S3D;SLO;NSM;REF;ASP;VLD;HD;KGPhase1;KGPhase3;LSD;CAF=0.997,0.002995;COMMON=1;TOPMED=0.990178,0.0098221
2	227660544	rs1801278	C	T	.	.	RS=1801278;RSPOS=227660544;RV;dbSNPBuildID=89;SSR=0;SAO=1;VP=0x050168000a0515053f110101;GENEINFO=IRS1:3667;WGT=1;VC=SNV;PM;PMC;SLO;NSM;REF;ASP;VLD;G5;HD;GNO;KGPhase1;KGPhase3;LSD;OM;CAF=0.9469,0.05312;COMMON=1;TOPMED=0.937358,0.0626417
2	227892720	rs2229813	C	T	.	.	RS=2229813;RSPOS=227892720;RV;dbSNPBuildID=129;SSR=0;SAO=0;VP=0x050128000a0515053f000100;GENEINFO=COL4A4:1286;WGT=1;VC=SNV;PM;PMC;SLO;NSM;REF;ASP;VLD;G5;HD;GNO;KGPhase1;KGPhase3;CAF=0.507,0.493;COMMON=1;TOPMED=0.528884,0.471116
2	227945181	rs35998949	T	C,G	.	.	RS=35998949;RSPOS=227945181;dbSNPBuildID=126;SSR=0;SAO=0;VP=0x050128000a05150536000100;GENEINFO=COL4A4:1286;WGT=1;VC=SNV;PM;PMC;SLO;NSM;REF;ASP;VLD;G5;HD;GNO;KGPhase1;KGPhase3;CAF=0.9766,0.02336,.;COMMON=1;TOPMED=0.966513,0.0334867,.
2	228552105	rs188532608	C	A,T	.	.	RS=188532608;RSPOS=228552105;dbSNPBuildID=135;SSR=0;SAO=0;VP=0x050000800005040036000100;GENEINFO=SLC19A3:80704;WGT=1;VC=SNV;U3;ASP;VLD;KGPhase1;KGPhase3;CAF=0.9976,0.0003994,0.001997;COMMON=1;TOPMED=0.998214,0.000721203,0.00106463
2	228552944	rs368364131	G	C	.	.	RS=368364131;RSPOS=228552944;dbSNPBuildID=138;SSR=0;SAO=0;VP=0x050000800a05040026000100;GENEINFO=SLC19A3:80704;WGT=1;VC=SNV;NSM;REF;U3;ASP;VLD;KGPhase3;CAF=0.9986,0.001398;COMMON=1
2	228560728	rs34507036	A	G	.	.	RS=34507036;RSPOS=228560728;dbSNPBuildID=126;SSR=0;SAO=1;VP=0x050168080a05150536100100;GENEINFO=SLC19A3:80704;WGT=1;VC=SNV;PM;PMC;SLO;NSM;REF;INT;ASP;VLD;G5;HD;GNO;KGPhase1;KGPhase3;LSD;CAF=0.9026,0.09744;COMMON=1;TOPMED=0.873,0.127
2	228563882	rs74693100	A	C,G	.	.	RS=74693100;RSPOS=228563882;dbSNPBuildID=131;SSR=0;SAO=1;VP=0x050168000305150536100100;GENEINFO=SLC19A3:80704;WGT=1;VC=SNV;PM;PMC;SLO;REF;SYN;ASP;VLD;G5;HD;GNO;KGPhase1;KGPhase3;LSD;CAF=0.9535,.,0.04653;COMMON=1;TOPMED=0.935779,.,0.0642214
2	228563885	rs143188189	C	T	.	.	RS=143188189;RSPOS=228563885;dbSNPBuildID=134;SSR=0;SAO=0;VP=0x050000000305040036000100;GENEINFO=SLC19A3:80704;WGT=1;VC=SNV;REF;SYN;ASP;VLD;KGPhase1;KGPhase3;CAF=0.9982,0.001797;COMMON=1;TOPMED=0.996119,0.00388076
2	228563911	rs59736804	C	A,T	.	.	RS=59736804;RSPOS=228563911;dbSNPBuildID=129;SSR=0;SAO=1;VP=0x050168000a05150536100100;GENEINFO=SLC19A3:80704;WGT=1;VC=SNV;PM;PMC;SLO;NSM;REF;ASP;VLD;G5;HD;GNO;KGPhase1;KGPhase3;LSD;CAF=0.9653,.,0.03474;COMMON=1;TOPMED=0.950477,.,0.0495226
2	228563996	rs76517176	G	A	.	.	RS=76517176;RSPOS=228563996;dbSNPBuildID=131;SSR=0;SAO=1;VP=0x050168000305150136100100;GENEINFO=SLC19A3:80704;WGT=1;VC=SNV;PM;PMC;SLO;REF;SYN;ASP;VLD;G5;GNO;KGPhase1;KGPhase3;LSD;CAF=0.9535,0.04653;COMMON=1;TOPMED=0.935744,0.0642558
2	228564032	rs138363524	G	A,C	.	.	RS=138363524;RSPOS=228564032;dbSNPBuildID=134;SSR=0;SAO=0;VP=0x050060000305040026100100;GENEINFO=SLC19A3:80704;WGT=1;VC=SNV;PM;REF;SYN;ASP;VLD;KGPhase3;LSD;CAF=0.9994,0.000599,.;COMMON=1;TOPMED=0.999485,.,0.000515145
2	228564122	rs142837989	C	T	.	.	RS=142837989;RSPOS=228564122;dbSNPBuildID=134;SSR=0;SAO=1;VP=0x050068000305040036100100;GENEINFO=SLC19A3:80704;WGT=1;VC=SNV;PM;PMC;REF;SYN;ASP;VLD;KGPhase1;KGPhase3;LSD;CAF=0.9964,0.003594;COMMON=1;TOPMED=0.997115,0.00288481
2	228566993	rs34080459	G	A	.	.	RS=34080459;RSPOS=228566993;dbSNPBuildID=126;SSR=0;SAO=1;VP=0x050168400305150536100100;GENEINFO=SLC19A3:80704;WGT=1;VC=SNV;PM;PMC;SLO;REF;SYN;U5;ASP;VLD;G5;HD;GNO;KGPhase1;KGPhase3;LSD;CAF=0.9842,0.01577;COMMON=1;TOPMED=0.977128,0.0228725
2	232952256	rs73001172	C	T	.	.	RS=73001172;RSPOS=232952256;dbSNPBuildID=130;SSR=0;SAO=0;VP=0x05020000030504043e000100;GENEINFO=DIS3L2:129563;WGT=1;VC=SNV;S3D;REF;SYN;ASP;VLD;HD;KGPhase1;KGPhase3;CAF=0.9952,0.004792;COMMON=1;TOPMED=0.992479,0.00752112
2	233075081	rs17272089	C	T	.	.	RS=17272089;RSPOS=233075081;dbSNPBuildID=123;SSR=0;SAO=0;VP=0x050300000305150537000100;GENEINFO=DIS3L2:129563;WGT=1;VC=SNV;S3D;SLO;REF;SYN;ASP;VLD;G5;HD;GNO;KGPhase1;KGPhase3;CAF=0.9846,0.01538;COMMON=1;TOPMED=0.985542,0.0144584
2	233127939	rs148474013	G	A	.	.	RS=148474013;RSPOS=233127939;dbSNPBuildID=134;SSR=0;SAO=0;VP=0x050328000a05140436000100;GENEINFO=DIS3L2:129563;WGT=1;VC=SNV;PM;PMC;S3D;SLO;NSM;REF;ASP;VLD;HD;KGPhase1;KGPhase3;CAF=0.985,0.01498;COMMON=1;TOPMED=0.995982,0.00401813
2	233127979	rs72998118	T	C	.	.	RS=72998118;RSPOS=233127979;dbSNPBuildID=130;SSR=0;SAO=0;VP=0x05020000030504043e000100;GENEINFO=DIS3L2:129563;WGT=1;VC=SNV;S3D;REF;SYN;ASP;VLD;HD;KGPhase1;KGPhase3;CAF=0.995,0.004992;COMMON=1;TOPMED=0.992067,0.00793324
2	233198606	rs186340144	C	T	.	.	RS=186340144;RSPOS=233198606;dbSNPBuildID=135;SSR=0;SAO=0;VP=0x050200080305040036000100;GENEINFO=DIS3L2:129563;WGT=1;VC=SNV;S3D;REF;SYN;INT;ASP;VLD;KGPhase1;KGPhase3;CAF=0.9992,0.0007987;COMMON=1;TOPMED=0.999966,3.4343e-005
2	233199107	rs75782436	C	T	.	.	RS=75782436;RSPOS=233199107;dbSNPBuildID=131;SSR=0;SAO=0;VP=0x050300080305150136000100;GENEINFO=DIS3L2:129563;WGT=1;VC=SNV;S3D;SLO;REF;SYN;INT;ASP;VLD;G5;GNO;KGPhase1;KGPhase3;CAF=0.9631,0.03694;COMMON=1;TOPMED=0.946665,0.0533347
2	233345861	rs61731716	G	A	.	.	RS=61731716;RSPOS=233345861;dbSNPBuildID=129;SSR=0;SAO=1;VP=0x050368000305040536100100;GENEINFO=ECEL1:9427;WGT=1;VC=SNV;PM;PMC;S3D;SLO;REF;SYN;ASP;VLD;HD;GNO;KGPhase1;KGPhase3;LSD;CAF=0.9918,0.008187;COMMON=1;TOPMED=0.988907,0.0110928
2	233348851	rs41265123	C	G,T	.	.	RS=41265123;RSPOS=233348851;dbSNPBuildID=127;SSR=0;SAO=1;VP=0x050368000a05040536100100;GENEINFO=ECEL1:9427;WGT=1;VC=SNV;PM;PMC;S3D;SLO;NSM;REF;ASP;VLD;HD;GNO;KGPhase1;KGPhase3;LSD;CAF=0.995,0.004992,.;COMMON=1;TOPMED=0.988392,0.0116079,.
2	233350938	rs144928688	G	T	.	.	RS=144928688;RSPOS=233350938;dbSNPBuildID=134;SSR=0;SAO=1;VP=0x050268000a05040036100100;GENEINFO=ECEL1:9427;WGT=1;VC=SNV;PM;PMC;S3D;NSM;REF;ASP;VLD;KGPhase1;KGPhase3;LSD;CAF=0.9968,0.003195;COMMON=1;TOPMED=0.994608,0.00539185
2	233391306	rs55921262	G	A,T	.	.	RS=55921262;RSPOS=233391306;dbSNPBuildID=129;SSR=0;SAO=1;VP=0x050268400305150536100100;GENEINFO=CHRND:1144;WGT=1;VC=SNV;PM;PMC;S3D;REF;SYN;U5;ASP;VLD;G5;HD;GNO;KGPhase1;KGPhase3;LSD;CAF=0.9846,0.01538,.;COMMON=1;TOPMED=0.976063,0.0239371,.
2	233400074	rs2767	A	G	.	.	RS=2767;RSPOS=233400074;RV;dbSNPBuildID=36;SSR=0;SAO=0;VP=0x05012880000517053f000101;GENEINFO=CHRND:1144;WGT=1;VC=SNV;PM;PMC;SLO;U3;ASP;VLD;G5A;G5;HD;GNO;KGPhase1;KGPhase3;CAF=0.5841,0.4159;COMMON=1;TOPMED=0.653925,0.346075
2	233400907	rs1004175	T	C	.	.	RS=1004175;RSPOS=233400907;RV;dbSNPBuildID=86;SSR=0;SAO=0;VP=0x050100800005170537000100;GENEINFO=CHRND:1144;WGT=1;VC=SNV;SLO;U3;ASP;VLD;G5A;G5;HD;GNO;KGPhase1;KGPhase3;CAF=0.5841,0.4159;COMMON=1;TOPMED=0.654509,0.345491
2	234183368	rs2241880	A	G	.	.	RS=2241880;RSPOS=234183368;RV;dbSNPBuildID=98;SSR=0;SAO=1;VP=0x050168020a0515053f130100;GENEINFO=ATG16L1:55054|SCARNA5:677775;WGT=1;VC=SNV;PM;PMC;SLO;NSM;REF;R5;ASP;VLD;G5;HD;GNO;KGPhase1;KGPhase3;LSD;MTP;OM;CAF=0.604,0.396;COMMON=1;TOPMED=0.585858,0.414142
2	234676872	rs34946978	C	T	.	.	RS=34946978;RSPOS=234676872;dbSNPBuildID=126;SSR=0;SAO=0;VP=0x050228000a0504053e000100;GENEINFO=UGT1A5:54579|UGT1A9:54600|UGT1A3:54659|UGT1A6:54578|UGT1A4:54657|UGT1A1:54658|UGT1A8:54576|UGT1A10:54575|UGT1A7:54577;WGT=1;VC=SNV;PM;PMC;S3D;NSM;REF;ASP;VLD;HD;GNO;KGPhase1;KGPhase3;CAF=0.9978,0.002196;COMMON=1;TOPMED=0.999828,0.000171715
2	234681059	rs34993780	T	A,C,G	.	.	RS=34993780;RSPOS=234681059;dbSNPBuildID=127;SSR=0;SAO=1;VP=0x050178040a0504053e110104;GENEINFO=UGT1A5:54579|UGT1A9:54600|UGT1A3:54659|UGT1A6:54578|UGT1A4:54657|UGT1A1:54658|UGT1A8:54576|UGT1A10:54575|UGT1A7:54577;WGT=1;VC=SNV;PM;TPA;PMC;SLO;NSM;REF;R3;ASP;VLD;HD;GNO;KGPhase1;KGPhase3;LSD;OM;NOV;CAF=0.9992,.,.,0.0007987;COMMON=1
2	238234285	rs112290343	A	G	.	.	RS=112290343;RSPOS=238234285;RV;dbSNPBuildID=132;SSR=0;SAO=0;VP=0x05032800030514043e000100;GENEINFO=COL6A3:1293;WGT=1;VC=SNV;PM;PMC;S3D;SLO;REF;SYN;ASP;VLD;HD;KGPhase1;KGPhase3;CAF=0.9896,0.01038;COMMON=1;TOPMED=0.983893,0.0161069
2	238243285	rs2270671	G	A	.	.	RS=2270671;RSPOS=238243285;RV;dbSNPBuildID=100;SSR=0;SAO=0;VP=0x05012800030515053e000100;GENEINFO=COL6A3:1293;WGT=1;VC=SNV;PM;PMC;SLO;REF;SYN;ASP;VLD;G5;HD;GNO;KGPhase1;KGPhase3;CAF=0.8996,0.1004;COMMON=1;TOPMED=0.901916,0.0980837
2	238243370	rs552651651	C	T	.	.	RS=552651651;RSPOS=238243370;dbSNPBuildID=142;SSR=0;SAO=0;VP=0x050128000a05040026000100;GENEINFO=COL6A3:1293;WGT=1;VC=SNV;PM;PMC;SLO;NSM;REF;ASP;VLD;KGPhase3;CAF=0.9978,0.002196;COMMON=1;TOPMED=0.999863,0.000137372
2	238243375	rs61729843	C	G,T	.	.	RS=61729843;RSPOS=238243375;dbSNPBuildID=129;SSR=0;SAO=0;VP=0x05012800030515053e000100;GENEINFO=COL6A3:1293;WGT=1;VC=SNV;PM;PMC;SLO;REF;SYN;ASP;VLD;G5;HD;GNO;KGPhase1;KGPhase3;CAF=0.988,.,0.01198;COMMON=1;TOPMED=0.976612,3.4343e-005,0.0233533
2	238244781	rs11690358	T	C	.	.	RS=11690358;RSPOS=238244781;dbSNPBuildID=120;SSR=0;SAO=0;VP=0x050128000a0515053f000101;GENEINFO=COL6A3:1293;WGT=1;VC=SNV;PM;PMC;SLO;NSM;REF;ASP;VLD;G5;HD;GNO;KGPhase1;KGPhase3;CAF=0.9527,0.04732;COMMON=1;TOPMED=0.932619,0.067381
2	238244921	rs11903206	G	A	.	.	RS=11903206;RSPOS=238244921;dbSNPBuildID=120;SSR=0;SAO=0;VP=0x050128000a0515053e000100;GENEINFO=COL6A3:1293;WGT=1;VC=SNV;PM;PMC;SLO;NSM;REF;ASP;VLD;G5;HD;GNO;KGPhase1;KGPhase3;CAF=0.9838,0.01617;COMMON=1;TOPMED=0.979635,0.0203654
2	238244923	rs11683438	C	G,T	.	.	RS=11683438;RSPOS=238244923;dbSNPBuildID=120;SSR=0;SAO=0;VP=0x05012800030515053e000100;GENEINFO=COL6A3:1293;WGT=1;VC=SNV;PM;PMC;SLO;REF;SYN;ASP;VLD;G5;HD;GNO;KGPhase1;KGPhase3;CAF=0.9569,.,0.04313;COMMON=1;TOPMED=0.938492,.,0.0615083
2	238245171	rs111859552	C	T	.	.	RS=111859552;RSPOS=238245171;RV;dbSNPBuildID=132;SSR=0;SAO=1;VP=0x050168000a0504053e100100;GENEINFO=COL6A3:1293;WGT=1;VC=SNV;PM;PMC;SLO;NSM;REF;ASP;VLD;HD;GNO;KGPhase1;KGPhase3;LSD;CAF=0.9968,0.003195;COMMON=1;TOPMED=0.994436,0.00556357
2	238249101	rs115171119	C	T	.	.	RS=115171119;RSPOS=238249101;dbSNPBuildID=132;SSR=0;SAO=0;VP=0x050000000a0504043e000100;GENEINFO=COL6A3:1293;WGT=1;VC=SNV;NSM;REF;ASP;VLD;HD;KGPhase1;KGPhase3;CAF=0.996,0.003994;COMMON=1;TOPMED=0.995879,0.00412116
2	238249108	rs61729844	T	A,C	.	.	RS=61729844;RSPOS=238249108;dbSNPBuildID=129;SSR=0;SAO=0;VP=0x05012800030515053e000100;GENEINFO=COL6A3:1293;WGT=1;VC=SNV;PM;PMC;SLO;REF;SYN;ASP;VLD;G5;HD;GNO;KGPhase1;KGPhase3;CAF=0.9565,.,0.04353;COMMON=1;TOPMED=0.93832,.,0.0616801
2	238249213	rs35911211	C	T	.	.	RS=35911211;RSPOS=238249213;dbSNPBuildID=126;SSR=0;SAO=0;VP=0x05012800030504053e000100;GENEINFO=COL6A3:1293;WGT=1;VC=SNV;PM;PMC;SLO;REF;SYN;ASP;VLD;HD;GNO;KGPhase1;KGPhase3;CAF=0.9964,0.003594;COMMON=1;TOPMED=0.994505,0.00549488
2	238249549	rs79313758	C	T	.	.	RS=79313758;RSPOS=238249549;dbSNPBuildID=131;SSR=0;SAO=0;VP=0x05012800030505053e000100;GENEINFO=COL6A3:1293;WGT=1;VC=SNV;PM;PMC;SLO;REF;SYN;ASP;VLD;G5;HD;GNO;KGPhase1;KGPhase3;CAF=0.9926,0.007388;COMMON=1;TOPMED=0.992238,0.00776152
2	238249564	rs80193928	T	G	.	.	RS=80193928;RSPOS=238249564;dbSNPBuildID=131;SSR=0;SAO=0;VP=0x05012800030515053e000100;GENEINFO=COL6A3:1293;WGT=1;VC=SNV;PM;PMC;SLO;REF;SYN;ASP;VLD;G5;HD;GNO;KGPhase1;KGPhase3;CAF=0.98,0.01997;COMMON=1;TOPMED=0.973865,0.026135
2	238249717	rs34558385	G	A,C	.	.	RS=34558385;RSPOS=238249717;dbSNPBuildID=126;SSR=0;SAO=0;VP=0x05012800030515053e000100;GENEINFO=COL6A3:1293;WGT=1;VC=SNV;PM;PMC;SLO;REF;SYN;ASP;VLD;G5;HD;GNO;KGPhase1;KGPhase3;CAF=0.9565,0.04353,.;COMMON=1;TOPMED=0.938457,0.0615427,.
2	238253149	rs2646258	G	A	.	.	RS=2646258;RSPOS=238253149;dbSNPBuildID=100;SSR=0;SAO=0;VP=0x05012800030515053e000100;GENEINFO=COL6A3:1293;WGT=1;VC=SNV;PM;PMC;SLO;REF;SYN;ASP;VLD;G5;HD;GNO;KGPhase1;KGPhase3;CAF=0.8916,0.1084;COMMON=1;TOPMED=0.900989,0.0990109
2	238253152	rs34181055	C	T	.	.	RS=34181055;RSPOS=238253152;dbSNPBuildID=126;SSR=0;SAO=0;VP=0x05012800030514013e000100;GENEINFO=COL6A3:1293;WGT=1;VC=SNV;PM;PMC;SLO;REF;SYN;ASP;VLD;GNO;KGPhase1;KGPhase3;CAF=0.9804,0.01957;COMMON=1;TOPMED=0.977849,0.0221512
2	238253302	rs114199044	C	T	.	.	RS=114199044;RSPOS=238253302;dbSNPBuildID=132;SSR=0;SAO=0;VP=0x05002800030504002e000100;GENEINFO=COL6A3:1293;WGT=1;VC=SNV;PM;PMC;REF;SYN;ASP;VLD;KGPhase3;CAF=0.9992,0.0007987;COMMON=1;TOPMED=0.999657,0.00034343
2	238256507	rs113961575	G	A,T	.	.	RS=113961575;RSPOS=238256507;RV;dbSNPBuildID=132;SSR=0;SAO=0;VP=0x050028000b05040036000100;GENEINFO=COL6A3:1293;WGT=1;VC=SNV;PM;PMC;NSM;REF;SYN;ASP;VLD;KGPhase1;KGPhase3;CAF=0.9966,0.003395,.;COMMON=1;TOPMED=0.995501,0.00446459,3.4343e-005
2	238257013	rs2646265	G	A	.	.	RS=2646265;RSPOS=238257013;RV;dbSNPBuildID=100;SSR=0;SAO=0;VP=0x05012800030515053f000100;GENEINFO=COL6A3:1293;WGT=1;VC=SNV;PM;PMC;SLO;REF;SYN;ASP;VLD;G5;HD;GNO;KGPhase1;KGPhase3;CAF=0.8936,0.1064;COMMON=1;TOPMED=0.902191,0.0978089
2	238263551	rs201814201	G	A	.	.	RS=201814201;RSPOS=238263551;dbSNPBuildID=137;SSR=0;SAO=0;VP=0x050100000305040026000100;GENEINFO=COL6A3:1293;WGT=1;VC=SNV;SLO;REF;SYN;ASP;VLD;KGPhase3;CAF=0.998,0.001997;COMMON=1;TOPMED=0.999828,0.000171715
2	238270433	rs35556524	C	T	.	.	RS=35556524;RSPOS=238270433;dbSNPBuildID=126;SSR=0;SAO=1;VP=0x05016800030504053e100100;GENEINFO=COL6A3:1293;WGT=1;VC=SNV;PM;PMC;SLO;REF;SYN;ASP;VLD;HD;GNO;KGPhase1;KGPhase3;LSD;CAF=0.9948,0.005192;COMMON=1;TOPMED=0.992238,0.00776152
2	238274359	rs113542401	G	A	.	.	RS=113542401;RSPOS=238274359;RV;dbSNPBuildID=132;SSR=0;SAO=0;VP=0x05002800030504043e000100;GENEINFO=COL6A3:1293;WGT=1;VC=SNV;PM;PMC;REF;SYN;ASP;VLD;HD;KGPhase1;KGPhase3;CAF=0.9974,0.002596;COMMON=1;TOPMED=0.996291,0.00370905
2	238275569	rs77632596	T	C	.	.	RS=77632596;RSPOS=238275569;dbSNPBuildID=131;SSR=0;SAO=0;VP=0x050128000a0504043e000100;GENEINFO=COL6A3:1293;WGT=1;VC=SNV;PM;PMC;SLO;NSM;REF;ASP;VLD;HD;KGPhase1;KGPhase3;CAF=0.998,0.001997;COMMON=1;TOPMED=0.987533,0.0124665
2	238275771	rs35273032	G	A,T	.	.	RS=35273032;RSPOS=238275771;dbSNPBuildID=126;SSR=0;SAO=0;VP=0x050128000a0504053e000100;GENEINFO=COL6A3:1293;WGT=1;VC=SNV;PM;PMC;SLO;NSM;REF;ASP;VLD;HD;GNO;KGPhase1;KGPhase3;CAF=0.9926,0.007388,.;COMMON=1;TOPMED=0.9898,0.0101999,.
2	238277423	rs113074898	C	G,T	.	.	RS=113074898;RSPOS=238277423;RV;dbSNPBuildID=132;SSR=0;SAO=0;VP=0x050028000b05040036000100;GENEINFO=COL6A3:1293;WGT=1;VC=SNV;PM;PMC;NSM;REF;SYN;ASP;VLD;KGPhase1;KGPhase3;CAF=0.9964,.,0.003594;COMMON=1;TOPMED=0.994952,.,0.00504842
2	238280476	rs80272723	C	T	.	.	RS=80272723;RSPOS=238280476;dbSNPBuildID=131;SSR=0;SAO=0;VP=0x050228000a0515043e000100;GENEINFO=COL6A3:1293;WGT=1;VC=SNV;PM;PMC;S3D;NSM;REF;ASP;VLD;G5;HD;KGPhase1;KGPhase3;CAF=0.9818,0.01817;COMMON=1;TOPMED=0.998386,0.00161412
2	238280491	rs115548605	G	A	.	.	RS=115548605;RSPOS=238280491;dbSNPBuildID=132;SSR=0;SAO=0;VP=0x050228000a0504043e000100;GENEINFO=COL6A3:1293;WGT=1;VC=SNV;PM;PMC;S3D;NSM;REF;ASP;VLD;HD;KGPhase1;KGPhase3;CAF=0.998,0.001997;COMMON=1;TOPMED=0.998592,0.00140806
2	238280504	rs146092501	C	T	.	.	RS=146092501;RSPOS=238280504;dbSNPBuildID=134;SSR=0;SAO=1;VP=0x050268000a05040436110100;GENEINFO=COL6A3:1293;WGT=1;VC=SNV;PM;PMC;S3D;NSM;REF;ASP;VLD;HD;KGPhase1;KGPhase3;LSD;OM;CAF=0.9982,0.001797;COMMON=1;TOPMED=0.998042,0.00195755
2	238280543	rs112181324	C	T	.	.	RS=112181324;RSPOS=238280543;RV;dbSNPBuildID=132;SSR=0;SAO=0;VP=0x050228000a0504043e000100;GENEINFO=COL6A3:1293;WGT=1;VC=SNV;PM;PMC;S3D;NSM;REF;ASP;VLD;HD;KGPhase1;KGPhase3;CAF=0.999,0.0009984;COMMON=1;TOPMED=0.998695,0.00130503
2	238280553	rs35114079	G	A,C	.	.	RS=35114079;RSPOS=238280553;dbSNPBuildID=126;SSR=0;SAO=0;VP=0x050328000b0504053e000100;GENEINFO=COL6A3:1293;WGT=1;VC=SNV;PM;PMC;S3D;SLO;NSM;REF;SYN;ASP;VLD;HD;GNO;KGPhase1;KGPhase3;CAF=0.9972,0.002796,.;COMMON=1;TOPMED=0.995501,0.00449894,.
2	238280654	rs144051775	C	T	.	.	RS=144051775;RSPOS=238280654;dbSNPBuildID=134;SSR=0;SAO=0;VP=0x050200000a05040436000100;GENEINFO=COL6A3:1293;WGT=1;VC=SNV;S3D;NSM;REF;ASP;VLD;HD;KGPhase1;KGPhase3;CAF=0.999,0.0009984;COMMON=1;TOPMED=0.99976,0.000240401
2	238280655	rs34503558	G	A	.	.	RS=34503558;RSPOS=238280655;dbSNPBuildID=126;SSR=0;SAO=1;VP=0x05036800030504053e100100;GENEINFO=COL6A3:1293;WGT=1;VC=SNV;PM;PMC;S3D;SLO;REF;SYN;ASP;VLD;HD;GNO;KGPhase1;KGPhase3;LSD;CAF=0.9908,0.009185;COMMON=1;TOPMED=0.983344,0.0166564
2	238283314	rs35489467	C	T	.	.	RS=35489467;RSPOS=238283314;dbSNPBuildID=126;SSR=0;SAO=0;VP=0x05032800030515053e000100;GENEINFO=COL6A3:1293;WGT=1;VC=SNV;PM;PMC;S3D;SLO;REF;SYN;ASP;VLD;G5;HD;GNO;KGPhase1;KGPhase3;CAF=0.9878,0.01218;COMMON=1;TOPMED=0.980115,0.0198846
2	238283543	rs112638391	C	T	.	.	RS=112638391;RSPOS=238283543;RV;dbSNPBuildID=132;SSR=0;SAO=0;VP=0x050228000a05040036000100;GENEINFO=COL6A3:1293;WGT=1;VC=SNV;PM;PMC;S3D;NSM;REF;ASP;VLD;KGPhase1;KGPhase3;CAF=0.9952,0.004792;COMMON=1;TOPMED=0.998798,0.00120201
2	238283647	rs113066678	G	A	.	.	RS=113066678;RSPOS=238283647;RV;dbSNPBuildID=132;SSR=0;SAO=0;VP=0x050228000305040036000100;GENEINFO=COL6A3:1293;WGT=1;VC=SNV;PM;PMC;S3D;REF;SYN;ASP;VLD;KGPhase1;KGPhase3;CAF=0.9978,0.002196;COMMON=1;TOPMED=0.99739,0.00261007
2	238285431	rs34367758	G	A	.	.	RS=34367758;RSPOS=238285431;dbSNPBuildID=126;SSR=0;SAO=0;VP=0x05012800030515053e000100;GENEINFO=COL6A3:1293;WGT=1;VC=SNV;PM;PMC;SLO;REF;SYN;ASP;VLD;G5;HD;GNO;KGPhase1;KGPhase3;CAF=0.988,0.01198;COMMON=1;TOPMED=0.980356,0.0196442
2	238287288	rs77181645	C	A,T	.	.	RS=77181645;RSPOS=238287288;dbSNPBuildID=132;SSR=0;SAO=0;VP=0x050328080a0515043e000100;GENEINFO=COL6A3:1293;WGT=1;VC=SNV;PM;PMC;S3D;SLO;NSM;REF;INT;ASP;VLD;G5;HD;KGPhase1;KGPhase3;CAF=0.9734,0.02656,.;COMMON=1;TOPMED=0.99162,0.00834535,3.4343e-005
2	238289669	rs34934127	C	A,T	.	.	RS=34934127;RSPOS=238289669;dbSNPBuildID=126;SSR=0;SAO=0;VP=0x050328000a0515053e000100;GENEINFO=COL6A3:1293;WGT=1;VC=SNV;PM;PMC;S3D;SLO;NSM;REF;ASP;VLD;G5;HD;GNO;KGPhase1;KGPhase3;CAF=0.9812,0.01877,.;COMMON=1;TOPMED=0.970877,0.0291229,.
2	238289980	rs113897824	G	C	.	.	RS=113897824;RSPOS=238289980;RV;dbSNPBuildID=132;SSR=0;SAO=0;VP=0x050328000a05040036000100;GENEINFO=COL6A3:1293;WGT=1;VC=SNV;PM;PMC;S3D;SLO;NSM;REF;ASP;VLD;KGPhase1;KGPhase3;CAF=0.9964,0.003594;COMMON=1;TOPMED=0.99739,0.00261007
2	238289984	rs112010940	C	G	.	.	RS=112010940;RSPOS=238289984;RV;dbSNPBuildID=132;SSR=0;SAO=0;VP=0x050328000a05040036000100;GENEINFO=COL6A3:1293;WGT=1;VC=SNV;PM;PMC;S3D;SLO;NSM;REF;ASP;VLD;KGPhase1;KGPhase3;CAF=0.9964,0.003594;COMMON=1;TOPMED=0.99739,0.00261007
2	238290066	rs112896869	G	A	.	.	RS=112896869;RSPOS=238290066;RV;dbSNPBuildID=132;SSR=0;SAO=0;VP=0x05022800030504043e000100;GENEINFO=COL6A3:1293;WGT=1;VC=SNV;PM;PMC;S3D;REF;SYN;ASP;VLD;HD;KGPhase1;KGPhase3;CAF=0.991,0.008986;COMMON=1;TOPMED=0.990247,0.00975342
2	238296355	rs114750216	G	A	.	.	RS=114750216;RSPOS=238296355;dbSNPBuildID=132;SSR=0;SAO=0;VP=0x05012808030504003e000100;GENEINFO=COL6A3:1293;WGT=1;VC=SNV;PM;PMC;SLO;REF;SYN;INT;ASP;VLD;KGPhase1;KGPhase3;CAF=0.9968,0.003195;COMMON=1;TOPMED=0.995673,0.00432722
2	241685184	rs370286749	G	A,C	.	.	RS=370286749;RSPOS=241685184;dbSNPBuildID=138;SSR=0;SAO=1;VP=0x050068000305040026100100;GENEINFO=KIF1A:547;WGT=1;VC=SNV;PM;PMC;REF;SYN;ASP;VLD;KGPhase3;LSD;CAF=0.999,.,0.0009984;COMMON=1;TOPMED=0.998935,.,0.00106463
2	241685247	rs35664935	G	A	.	.	RS=35664935;RSPOS=241685247;dbSNPBuildID=126;SSR=0;SAO=1;VP=0x05016000030515053e100100;GENEINFO=KIF1A:547;WGT=1;VC=SNV;PM;SLO;REF;SYN;ASP;VLD;G5;HD;GNO;KGPhase1;KGPhase3;LSD;CAF=0.9774,0.02256;COMMON=1;TOPMED=0.972697,0.0273027
2	241685586	rs73102625	G	A,C	.	.	RS=73102625;RSPOS=241685586;dbSNPBuildID=130;SSR=0;SAO=1;VP=0x05016000030515053e100100;GENEINFO=KIF1A:547;WGT=1;VC=SNV;PM;SLO;REF;SYN;ASP;VLD;G5;HD;GNO;KGPhase1;KGPhase3;LSD;CAF=0.9497,0.05032,.;COMMON=1;TOPMED=0.928292,0.07109,0.000618174
2	241686737	rs116297894	G	A	.	.	RS=116297894;RSPOS=241686737;dbSNPBuildID=132;SSR=0;SAO=1;VP=0x050160000305150436100100;GENEINFO=KIF1A:547;WGT=1;VC=SNV;PM;SLO;REF;SYN;ASP;VLD;G5;HD;KGPhase1;KGPhase3;LSD;CAF=0.9866,0.01338;COMMON=1;TOPMED=0.98015,0.0198503
2	241689865	rs186881889	C	G	.	.	RS=186881889;RSPOS=241689865;dbSNPBuildID=135;SSR=0;SAO=0;VP=0x050028000305040036000100;GENEINFO=KIF1A:547;WGT=1;VC=SNV;PM;PMC;REF;SYN;ASP;VLD;KGPhase1;KGPhase3;CAF=0.9992,0.0007987;COMMON=1;TOPMED=0.998935,0.00106463
2	241689925	rs140783695	G	C	.	.	RS=140783695;RSPOS=241689925;dbSNPBuildID=134;SSR=0;SAO=0;VP=0x050128000305040436000100;GENEINFO=KIF1A:547;WGT=1;VC=SNV;PM;PMC;SLO;REF;SYN;ASP;VLD;HD;KGPhase1;KGPhase3;CAF=0.997,0.002995;COMMON=1;TOPMED=0.99684,0.00315956
2	241697884	rs199996308	G	A	.	.	RS=199996308;RSPOS=241697884;dbSNPBuildID=137;SSR=0;SAO=0;VP=0x050128000305040026000100;GENEINFO=KIF1A:547;WGT=1;VC=SNV;PM;PMC;SLO;REF;SYN;ASP;VLD;KGPhase3;CAF=0.9952,0.004792;COMMON=1;TOPMED=0.999863,0.000137372
2	241700141	rs62637652	G	A	.	.	RS=62637652;RSPOS=241700141;dbSNPBuildID=129;SSR=0;SAO=1;VP=0x050060000305040536100100;GENEINFO=KIF1A:547;WGT=1;VC=SNV;PM;REF;SYN;ASP;VLD;HD;GNO;KGPhase1;KGPhase3;LSD;CAF=0.9946,0.005391;COMMON=1;TOPMED=0.994883,0.00511711
2	241700676	rs35945835	G	A	.	.	RS=35945835;RSPOS=241700676;dbSNPBuildID=126;SSR=0;SAO=1;VP=0x050160000305150136100100;GENEINFO=KIF1A:547;WGT=1;VC=SNV;PM;SLO;REF;SYN;ASP;VLD;G5;GNO;KGPhase1;KGPhase3;LSD;CAF=0.981,0.01897;COMMON=1;TOPMED=0.96813,0.0318703
2	241706757	rs35663732	T	C	.	.	RS=35663732;RSPOS=241706757;dbSNPBuildID=126;SSR=0;SAO=1;VP=0x050160000305140536100100;GENEINFO=KIF1A:547;WGT=1;VC=SNV;PM;SLO;REF;SYN;ASP;VLD;HD;GNO;KGPhase1;KGPhase3;LSD;CAF=0.984,0.01597;COMMON=1;TOPMED=0.983756,0.0162442
2	241713646	rs1063353	A	G	.	.	RS=1063353;RSPOS=241713646;RV;dbSNPBuildID=86;SSR=0;SAO=1;VP=0x05036800030517053e100100;GENEINFO=KIF1A:547;WGT=1;VC=SNV;PM;PMC;S3D;SLO;REF;SYN;ASP;VLD;G5A;G5;HD;GNO;KGPhase1;KGPhase3;LSD;CAF=0.4864,0.5136;COMMON=1;TOPMED=0.496119,0.503881
2	241726704	rs35139906	G	A	.	.	RS=35139906;RSPOS=241726704;dbSNPBuildID=126;SSR=0;SAO=1;VP=0x05036000030515053e100100;GENEINFO=KIF1A:547;WGT=1;VC=SNV;PM;S3D;SLO;REF;SYN;ASP;VLD;G5;HD;GNO;KGPhase1;KGPhase3;LSD;CAF=0.9732,0.02676;COMMON=1;TOPMED=0.971564,0.028436
2	241727597	rs61744930	G	A,T	.	.	RS=61744930;RSPOS=241727597;dbSNPBuildID=129;SSR=0;SAO=1;VP=0x050360000305150536100100;GENEINFO=KIF1A:547;WGT=1;VC=SNV;PM;S3D;SLO;REF;SYN;ASP;VLD;G5;HD;GNO;KGPhase1;KGPhase3;LSD;CAF=0.9565,0.04353,.;COMMON=1;TOPMED=0.939934,0.0600316,3.4343e-005
2	241808314	rs34116584	C	A,G,T	.	.	RS=34116584;RSPOS=241808314;dbSNPBuildID=126;SSR=0;SAO=1;VP=0x050368000a05150536110100;GENEINFO=AGXT:189;WGT=1;VC=SNV;PM;PMC;S3D;SLO;NSM;REF;ASP;VLD;G5;HD;GNO;KGPhase1;KGPhase3;LSD;OM;CAF=0.9183,0.0007987,.,0.08087;COMMON=1;TOPMED=0.869222,.,0.000206058,0.130572
2	241816973	rs61729604	G	A	.	.	RS=61729604;RSPOS=241816973;dbSNPBuildID=129;SSR=0;SAO=0;VP=0x050200000a05040536000100;GENEINFO=AGXT:189;WGT=1;VC=SNV;S3D;NSM;REF;ASP;VLD;HD;GNO;KGPhase1;KGPhase3;CAF=0.999,0.0009984;COMMON=1;TOPMED=0.998661,0.00133938
2	241817516	rs4426527	A	G	.	.	RS=4426527;RSPOS=241817516;dbSNPBuildID=111;SSR=0;SAO=1;VP=0x050368000a05150536100101;GENEINFO=AGXT:189;WGT=1;VC=SNV;PM;PMC;S3D;SLO;NSM;REF;ASP;VLD;G5;HD;GNO;KGPhase1;KGPhase3;LSD;CAF=0.8888,0.1112;COMMON=1;TOPMED=0.863383,0.136617
3	4704816	rs41289628	G	A	.	.	RS=41289628;RSPOS=4704816;dbSNPBuildID=127;SSR=0;SAO=0;VP=0x050228000a05040536000100;GENEINFO=ITPR1:3708;WGT=1;VC=SNV;PM;PMC;S3D;NSM;REF;ASP;VLD;HD;GNO;KGPhase1;KGPhase3;CAF=0.9976,0.002396;COMMON=1;TOPMED=0.996497,0.00350299
3	8775562	rs74377241	G	A	.	.	RS=74377241;RSPOS=8775562;dbSNPBuildID=134;SSR=0;SAO=0;VP=0x050128480005040036000100;GENEINFO=SSUH2:51066|CAV3:859;WGT=1;VC=SNV;PM;PMC;SLO;U5;INT;ASP;VLD;KGPhase1;KGPhase3;CAF=0.9966,0.003395;COMMON=1;TOPMED=0.997184,0.00281613
3	8775589	rs1974763	C	T	.	.	RS=1974763;RSPOS=8775589;dbSNPBuildID=92;SSR=0;SAO=1;VP=0x05017808030515053f100100;GENEINFO=SSUH2:51066|CAV3:859;WGT=1;VC=SNV;PM;TPA;PMC;SLO;REF;SYN;INT;ASP;VLD;G5;HD;GNO;KGPhase1;KGPhase3;LSD;CAF=0.9575,0.04253;COMMON=1;TOPMED=0.936431,0.0635689
3	8775602	rs121909281	G	A,C	.	.	RS=121909281;RSPOS=8775602;dbSNPBuildID=133;SSR=0;SAO=1;VP=0x050168080a05040436110100;GENEINFO=SSUH2:51066|CAV3:859;WGT=1;VC=SNV;PM;PMC;SLO;NSM;REF;INT;ASP;VLD;HD;KGPhase1;KGPhase3;LSD;OM;CAF=0.9988,0.001198,.;COMMON=1;TOPMED=0.998523,0.00147675,.
3	8787330	rs72546668	C	A,T	.	.	RS=72546668;RSPOS=8787330;dbSNPBuildID=130;SSR=0;SAO=1;VP=0x050178020a05040536110100;GENEINFO=SSUH2:51066|CAV3:859;WGT=1;VC=SNV;PM;TPA;PMC;SLO;NSM;REF;R5;ASP;VLD;HD;GNO;KGPhase1;KGPhase3;LSD;OM;CAF=0.998,.,0.001997;COMMON=1;TOPMED=0.997836,.,0.00216361
3	8787433	rs139985460	C	A,T	.	.	RS=139985460;RSPOS=8787433;dbSNPBuildID=134;SSR=0;SAO=1;VP=0x050068020305040036100100;GENEINFO=SSUH2:51066|CAV3:859;WGT=1;VC=SNV;PM;PMC;REF;SYN;R5;ASP;VLD;KGPhase1;KGPhase3;LSD;CAF=0.999,.,0.0009984;COMMON=1;TOPMED=0.999141,.,0.000858575
3	10081411	rs34936017	A	G	.	.	RS=34936017;RSPOS=10081411;dbSNPBuildID=126;SSR=0;SAO=1;VP=0x050368000a05150536100100;GENEINFO=FANCD2:2177;WGT=1;VC=SNV;PM;PMC;S3D;SLO;NSM;REF;ASP;VLD;G5;HD;GNO;KGPhase1;KGPhase3;LSD;CAF=0.9866,0.01338;COMMON=1;TOPMED=0.999485,0.000515145
3	10106515	rs9809716	T	C	.	.	RS=9809716;RSPOS=10106515;dbSNPBuildID=119;SSR=0;SAO=0;VP=0x050328000305150536000100;GENEINFO=FANCD2:2177;WGT=1;VC=SNV;PM;PMC;S3D;SLO;REF;SYN;ASP;VLD;G5;HD;GNO;KGPhase1;KGPhase3;CAF=0.9724,0.02756;COMMON=1
3	10106539	rs55856815	C	G	.	.	RS=55856815;RSPOS=10106539;dbSNPBuildID=129;SSR=0;SAO=0;VP=0x050300000305040436000100;GENEINFO=FANCD2:2177;WGT=1;VC=SNV;S3D;SLO;REF;SYN;ASP;VLD;HD;KGPhase1;KGPhase3;CAF=0.995,0.004992;COMMON=1
3	10115033	rs35495399	G	T	.	.	RS=35495399;RSPOS=10115033;dbSNPBuildID=126;SSR=0;SAO=1;VP=0x050068000a05050536100100;GENEINFO=FANCD2:2177;WGT=1;VC=SNV;PM;PMC;NSM;REF;ASP;VLD;G5;HD;GNO;KGPhase1;KGPhase3;LSD;CAF=0.9918,0.008187;COMMON=1;TOPMED=0.983653,0.0163473
3	10115043	rs35594075	C	T	.	.	RS=35594075;RSPOS=10115043;dbSNPBuildID=126;SSR=0;SAO=0;VP=0x050128000305150536000100;GENEINFO=FANCD2:2177;WGT=1;VC=SNV;PM;PMC;SLO;REF;SYN;ASP;VLD;G5;HD;GNO;KGPhase1;KGPhase3;CAF=0.9685,0.03155;COMMON=1;TOPMED=0.954564,0.0454358
3	10128928	rs147675860	C	T	.	.	RS=147675860;RSPOS=10128928;dbSNPBuildID=134;SSR=0;SAO=1;VP=0x050268080a05040436100100;GENEINFO=FANCD2:2177|FANCD2OS:115795;WGT=1;VC=SNV;PM;PMC;S3D;NSM;REF;INT;ASP;VLD;HD;KGPhase1;KGPhase3;LSD;CAF=0.9978,0.002196;COMMON=1
3	10328453	rs4684677	T	A	.	.	RS=4684677;RSPOS=10328453;dbSNPBuildID=111;SSR=0;SAO=1;VP=0x050368080a0515053f110101;GENEINFO=GHRLOS:100126793|GHRL:51738;WGT=1;VC=SNV;PM;PMC;S3D;SLO;NSM;REF;INT;ASP;VLD;G5;HD;GNO;KGPhase1;KGPhase3;LSD;OM;CAF=0.9387,0.0613;COMMON=1;TOPMED=0.95295,0.0470499
3	10331457	rs696217	G	T	.	.	RS=696217;RSPOS=10331457;dbSNPBuildID=86;SSR=0;SAO=1;VP=0x050168080a05150537110101;GENEINFO=GHRLOS:100126793|GHRL:51738;WGT=1;VC=SNV;PM;PMC;SLO;NSM;REF;INT;ASP;VLD;G5;HD;GNO;KGPhase1;KGPhase3;LSD;OM;CAF=0.9167,0.08327;COMMON=1;TOPMED=0.944364,0.0556357
3	10331519	rs34911341	C	T	.	.	RS=34911341;RSPOS=10331519;dbSNPBuildID=126;SSR=0;SAO=1;VP=0x050168080a05040536110100;GENEINFO=GHRLOS:100126793|GHRL:51738;WGT=1;VC=SNV;PM;PMC;SLO;NSM;REF;INT;ASP;VLD;HD;GNO;KGPhase1;KGPhase3;LSD;OM;CAF=0.9974,0.002596;COMMON=1;TOPMED=0.994917,0.00508277
3	10401576	rs61736451	C	A,T	.	.	RS=61736451;RSPOS=10401576;dbSNPBuildID=129;SSR=0;SAO=1;VP=0x050268000a05040536110100;GENEINFO=ATP2B2:491;WGT=1;VC=SNV;PM;PMC;S3D;NSM;REF;ASP;VLD;HD;GNO;KGPhase1;KGPhase3;LSD;OM;CAF=0.992,.,0.007987;COMMON=1;TOPMED=0.992342,.,0.00765849
3	12558126	rs113994149	A	G	.	.	RS=113994149;RSPOS=12558126;dbSNPBuildID=132;SSR=0;SAO=1;VP=0x050368080a05040436110100;GENEINFO=TSEN2:80746;WGT=1;VC=SNV;PM;PMC;S3D;SLO;NSM;REF;INT;ASP;VLD;HD;KGPhase1;KGPhase3;LSD;OM;CAF=0.9996,0.0003994;COMMON=1;TOPMED=0.999966,3.4343e-005
3	12653557	rs184022679	T	C	.	.	RS=184022679;RSPOS=12653557;dbSNPBuildID=135;SSR=0;SAO=1;VP=0x050068080a05040436100100;GENEINFO=RAF1:5894;WGT=1;VC=SNV;PM;PMC;NSM;REF;INT;ASP;VLD;HD;KGPhase1;KGPhase3;LSD;CAF=0.9994,0.000599;COMMON=1;TOPMED=0.999931,6.8686e-005
3	14172381	rs34099410	C	T	.	.	RS=34099410;RSPOS=14172381;dbSNPBuildID=126;SSR=0;SAO=0;VP=0x050128000305040536000100;GENEINFO=TMEM43:79188;WGT=1;VC=SNV;PM;PMC;SLO;REF;SYN;ASP;VLD;HD;GNO;KGPhase1;KGPhase3;CAF=0.996,0.003994;COMMON=1;TOPMED=0.994093,0.005907
3	14187449	rs2228001	G	T	.	.	RS=2228001;RSPOS=14187449;RV;dbSNPBuildID=98;SSR=0;SAO=0;VP=0x050128000a0517053f000101;GENEINFO=XPC:7508;WGT=1;VC=SNV;PM;PMC;SLO;NSM;REF;ASP;VLD;G5A;G5;HD;GNO;KGPhase1;KGPhase3;CAF=0.3153,0.6847;COMMON=1;TOPMED=0.341335,0.658665
3	14200382	rs74737358	G	A,C,T	.	.	RS=74737358;RSPOS=14200382;dbSNPBuildID=131;SSR=0;SAO=1;VP=0x050068000a05040436110104;GENEINFO=XPC:7508;WGT=1;VC=SNV;PM;PMC;NSM;REF;ASP;VLD;HD;KGPhase1;KGPhase3;LSD;OM;NOV;CAF=0.9944,.,.,0.005591;COMMON=1;TOPMED=0.985061,.,.,0.0149392
3	15495386	rs55866379	G	A	.	.	RS=55866379;RSPOS=15495386;RV;dbSNPBuildID=129;SSR=0;SAO=1;VP=0x05016800030515043e100100;GENEINFO=COLQ:8292;WGT=1;VC=SNV;PM;PMC;SLO;REF;SYN;ASP;VLD;G5;HD;KGPhase1;KGPhase3;LSD;CAF=0.9848,0.01518;COMMON=1;TOPMED=0.977093,0.0229068
3	15497493	rs116373583	C	A,T	.	.	RS=116373583;RSPOS=15497493;dbSNPBuildID=132;SSR=0;SAO=0;VP=0x050028040a0504043e000100;GENEINFO=COLQ:8292;WGT=1;VC=SNV;PM;PMC;NSM;REF;R3;ASP;VLD;HD;KGPhase1;KGPhase3;CAF=0.9928,.,0.007188;COMMON=1;TOPMED=0.989319,.,0.0106807
3	15529743	rs115201284	C	A,G,T	.	.	RS=115201284;RSPOS=15529743;dbSNPBuildID=132;SSR=0;SAO=0;VP=0x05002808030504043e000100;GENEINFO=COLQ:8292;WGT=1;VC=SNV;PM;PMC;REF;SYN;INT;ASP;VLD;HD;KGPhase1;KGPhase3;CAF=0.997,.,.,0.002995;COMMON=1;TOPMED=0.995707,0.000377773,.,0.0039151
3	15677019	rs34885143	G	A	.	.	RS=34885143;RSPOS=15677019;dbSNPBuildID=126;SSR=0;SAO=1;VP=0x050168000a05040536110100;GENEINFO=BTD:686;WGT=1;VC=SNV;PM;PMC;SLO;NSM;REF;ASP;VLD;HD;GNO;KGPhase1;KGPhase3;LSD;OM;CAF=0.9962,0.003794;COMMON=1;TOPMED=0.992342,0.00765849
3	15677098	rs397514333	T	C	.	.	RS=397514333;RSPOS=15677098;dbSNPBuildID=136;SSR=0;SAO=1;VP=0x050068000a05040426110100;GENEINFO=BTD:686;WGT=1;VC=SNV;PM;PMC;NSM;REF;ASP;VLD;HD;KGPhase3;LSD;OM;CAF=0.9982,0.001797;COMMON=1
3	15686008	rs145388314	C	T	.	.	RS=145388314;RSPOS=15686008;dbSNPBuildID=134;SSR=0;SAO=1;VP=0x050068000305040036110100;GENEINFO=BTD:686;WGT=1;VC=SNV;PM;PMC;REF;SYN;ASP;VLD;KGPhase1;KGPhase3;LSD;OM;CAF=0.9984,0.001597;COMMON=1;TOPMED=0.99399,0.00601003
3	15686243	rs35976361	A	G	.	.	RS=35976361;RSPOS=15686243;dbSNPBuildID=126;SSR=0;SAO=1;VP=0x050168000a05140536110100;GENEINFO=BTD:686;WGT=1;VC=SNV;PM;PMC;SLO;NSM;REF;ASP;VLD;HD;GNO;KGPhase1;KGPhase3;LSD;OM;CAF=0.9896,0.01038;COMMON=1;TOPMED=0.984477,0.015523
3	15686331	rs397507176	A	G	.	.	RS=397507176;RSPOS=15686331;dbSNPBuildID=136;SSR=0;SAO=1;VP=0x050068000a05040426110100;GENEINFO=BTD:686;WGT=1;VC=SNV;PM;PMC;NSM;REF;ASP;VLD;HD;KGPhase3;LSD;OM;CAF=0.9952,0.004792;COMMON=1
3	15686534	rs35034250	C	T	.	.	RS=35034250;RSPOS=15686534;dbSNPBuildID=126;SSR=0;SAO=0;VP=0x050128000a05050536000100;GENEINFO=BTD:686;WGT=1;VC=SNV;PM;PMC;SLO;NSM;REF;ASP;VLD;G5;HD;GNO;KGPhase1;KGPhase3;CAF=0.9932,0.006789;COMMON=1;TOPMED=0.987362,0.0126382
3	15686693	rs13078881	G	C	.	.	RS=13078881;RSPOS=15686693;dbSNPBuildID=121;SSR=0;SAO=1;VP=0x050168000a05140537110100;GENEINFO=BTD:686;WGT=1;VC=SNV;PM;PMC;SLO;NSM;REF;ASP;VLD;HD;GNO;KGPhase1;KGPhase3;LSD;OM;CAF=0.9814,0.01857;COMMON=1;TOPMED=0.97833,0.0216704
3	25761670	rs528583612	G	A	.	.	RS=528583612;RSPOS=25761670;dbSNPBuildID=142;SSR=0;SAO=1;VP=0x050068080605040026110100;GENEINFO=NGLY1:55768;WGT=1;VC=SNV;PM;PMC;NSN;REF;INT;ASP;VLD;KGPhase3;LSD;OM;CAF=0.9996,0.0003994;COMMON=1
3	27763427	rs368178421	G	GCGC,GCGGCGC,GCGGCGGCGC	.	.	RS=368178421;RSPOS=27763427;dbSNPBuildID=138;SSR=0;SAO=0;VP=0x050028080005140026000204;GENEINFO=EOMES:8320;WGT=1;VC=DIV;PM;PMC;INT;ASP;VLD;KGPhase3;NOV;CAF=0.4635,.,0.5361,0.0003994;COMMON=1
3	30713246	rs56105708	G	A	.	.	RS=56105708;RSPOS=30713246;dbSNPBuildID=129;SSR=0;SAO=1;VP=0x050068000a05040436100100;GENEINFO=TGFBR2:7048;WGT=1;VC=SNV;PM;PMC;NSM;REF;ASP;VLD;HD;KGPhase1;KGPhase3;LSD;CAF=0.996,0.003994;COMMON=1
3	30713619	rs34833812	C	T	.	.	RS=34833812;RSPOS=30713619;dbSNPBuildID=126;SSR=0;SAO=1;VP=0x050268000a05040536110100;GENEINFO=TGFBR2:7048;WGT=1;VC=SNV;PM;PMC;S3D;NSM;REF;ASP;VLD;HD;GNO;KGPhase1;KGPhase3;LSD;OM;CAF=0.997,0.002995;COMMON=1;TOPMED=0.999966,3.4343e-005
3	30713737	rs113194608	C	T	.	.	RS=113194608;RSPOS=30713737;dbSNPBuildID=132;SSR=0;SAO=1;VP=0x050368000305040026100100;GENEINFO=TGFBR2:7048;WGT=1;VC=SNV;PM;PMC;S3D;SLO;REF;SYN;ASP;VLD;KGPhase3;LSD;CAF=0.9962,0.003794;COMMON=1;TOPMED=0.996257,0.00374339
3	30713794	rs35719192	G	A	.	.	RS=35719192;RSPOS=30713794;dbSNPBuildID=126;SSR=0;SAO=1;VP=0x050268000a05040536100100;GENEINFO=TGFBR2:7048;WGT=1;VC=SNV;PM;PMC;S3D;NSM;REF;ASP;VLD;HD;GNO;KGPhase1;KGPhase3;LSD;CAF=0.9988,0.001198;COMMON=1;TOPMED=0.998832,0.00116766
3	30732989	rs140818646	G	A	.	.	RS=140818646;RSPOS=30732989;dbSNPBuildID=134;SSR=0;SAO=1;VP=0x050368000305040036100100;GENEINFO=TGFBR2:7048;WGT=1;VC=SNV;PM;PMC;S3D;SLO;REF;SYN;ASP;VLD;KGPhase1;KGPhase3;LSD;CAF=0.999,0.0009984;COMMON=1;TOPMED=0.999588,0.000412116
3	32169601	rs34278284	T	C	.	.	RS=34278284;RSPOS=32169601;dbSNPBuildID=126;SSR=0;SAO=0;VP=0x050310000305040536000100;GENEINFO=GPD1L:23171;WGT=1;VC=SNV;TPA;S3D;SLO;REF;SYN;ASP;VLD;HD;GNO;KGPhase1;KGPhase3;CAF=0.9924,0.007588;COMMON=1;TOPMED=0.99217,0.00783021
3	32181723	rs72552293	A	G	.	.	RS=72552293;RSPOS=32181723;dbSNPBuildID=130;SSR=0;SAO=1;VP=0x050268000a05040436110100;GENEINFO=GPD1L:23171;WGT=1;VC=SNV;PM;PMC;S3D;NSM;REF;ASP;VLD;HD;KGPhase1;KGPhase3;LSD;OM;CAF=0.9992,0.0007987;COMMON=1;TOPMED=0.999519,0.000480802
3	32181749	rs61741845	G	A	.	.	RS=61741845;RSPOS=32181749;dbSNPBuildID=129;SSR=0;SAO=0;VP=0x050310000305050536000100;GENEINFO=GPD1L:23171;WGT=1;VC=SNV;TPA;S3D;SLO;REF;SYN;ASP;VLD;G5;HD;GNO;KGPhase1;KGPhase3;CAF=0.9906,0.009385;COMMON=1;TOPMED=0.990693,0.00930696
3	32188181	rs72558073	C	G,T	.	.	RS=72558073;RSPOS=32188181;dbSNPBuildID=130;SSR=0;SAO=0;VP=0x050310000305050436000100;GENEINFO=GPD1L:23171;WGT=1;VC=SNV;TPA;S3D;SLO;REF;SYN;ASP;VLD;G5;HD;KGPhase1;KGPhase3;CAF=0.9908,0.009185,.;COMMON=1;TOPMED=0.990899,0.0091009,.
3	33059977	rs202237232	T	A,C,G	.	.	RS=202237232;RSPOS=33059977;dbSNPBuildID=137;SSR=0;SAO=1;VP=0x050368000a05040436100104;GENEINFO=TMPPE:643853|GLB1:2720;WGT=1;VC=SNV;PM;PMC;S3D;SLO;NSM;REF;ASP;VLD;HD;KGPhase1;KGPhase3;LSD;NOV;CAF=0.9978,.,0.002196,.;COMMON=1;TOPMED=0.996634,.,0.00336562,.
3	33110383	rs35289681	G	A	.	.	RS=35289681;RSPOS=33110383;dbSNPBuildID=126;SSR=0;SAO=1;VP=0x050360080a05040536100100;GENEINFO=TMPPE:643853|GLB1:2720;WGT=1;VC=SNV;PM;S3D;SLO;NSM;REF;INT;ASP;VLD;HD;GNO;KGPhase1;KGPhase3;LSD;CAF=0.9908,0.009185;COMMON=1;TOPMED=0.987911,0.0120887
3	37050325	rs4647256	C	T	.	.	RS=4647256;RSPOS=37050325;dbSNPBuildID=111;SSR=0;SAO=1;VP=0x050368480305150537100101;GENEINFO=MLH1:4292;WGT=1;VC=SNV;PM;PMC;S3D;SLO;REF;SYN;U5;INT;ASP;VLD;G5;HD;GNO;KGPhase1;KGPhase3;LSD;CAF=0.9892,0.01078;COMMON=1;TOPMED=0.983241,0.0167594
3	37067240	rs63750447	T	A	.	.	RS=63750447;RSPOS=37067240;dbSNPBuildID=133;SSR=0;SAO=1;VP=0x050068000a05040436100100;GENEINFO=MLH1:4292;WGT=1;VC=SNV;PM;PMC;NSM;REF;ASP;VLD;HD;KGPhase1;KGPhase3;LSD;CAF=0.9948,0.005192;COMMON=1;TOPMED=0.999931,6.8686e-005
3	37089131	rs63750449	A	C,G,T	.	.	RS=63750449;RSPOS=37089131;dbSNPBuildID=134;SSR=0;SAO=1;VP=0x050268000a05040036100100;GENEINFO=MLH1:4292;WGT=1;VC=SNV;PM;PMC;S3D;NSM;REF;ASP;VLD;KGPhase1;KGPhase3;LSD;CAF=0.9968,0.003195,.,.;COMMON=1;TOPMED=0.996806,0.0031939,.,.
3	37092025	rs2020873	C	T	.	.	RS=2020873;RSPOS=37092025;dbSNPBuildID=98;SSR=0;SAO=1;VP=0x050368000a05150537100100;GENEINFO=MLH1:4292;WGT=1;VC=SNV;PM;PMC;S3D;SLO;NSM;REF;ASP;VLD;G5;HD;GNO;KGPhase1;KGPhase3;LSD;CAF=0.9708,0.02915;COMMON=1;TOPMED=0.964421,0.0355794
3	38518844	rs121434437	G	A	.	.	RS=121434437;RSPOS=38518844;dbSNPBuildID=132;SSR=0;SAO=1;VP=0x050168000a05040436110100;GENEINFO=ACVR2B:93;WGT=1;VC=SNV;PM;PMC;SLO;NSM;REF;ASP;VLD;HD;KGPhase1;KGPhase3;LSD;OM;CAF=0.997,0.002995;COMMON=1;TOPMED=0.993921,0.00607871
3	38592012	rs41315493	C	A,T	.	.	RS=41315493;RSPOS=38592012;dbSNPBuildID=127;SSR=0;SAO=1;VP=0x050178000a05050136100100;GENEINFO=SCN5A:6331;WGT=1;VC=SNV;PM;TPA;PMC;SLO;NSM;REF;ASP;VLD;G5;GNO;KGPhase1;KGPhase3;LSD;CAF=0.9916,0.008387,.;COMMON=1;TOPMED=0.996016,0.00398379,.
3	38592019	rs13324293	G	A	.	.	RS=13324293;RSPOS=38592019;dbSNPBuildID=121;SSR=0;SAO=0;VP=0x050138000305150536000100;GENEINFO=SCN5A:6331;WGT=1;VC=SNV;PM;TPA;PMC;SLO;REF;SYN;ASP;VLD;G5;HD;GNO;KGPhase1;KGPhase3;CAF=0.9325,0.06749;COMMON=1;TOPMED=0.900268,0.0997321
3	38592067	rs200594132	C	G,T	.	.	RS=200594132;RSPOS=38592067;dbSNPBuildID=137;SSR=0;SAO=1;VP=0x050068000305040036100100;GENEINFO=SCN5A:6331;WGT=1;VC=SNV;PM;PMC;REF;SYN;ASP;VLD;KGPhase1;KGPhase3;LSD;CAF=0.9988,.,0.001198;COMMON=1;TOPMED=0.998214,.,0.00178584
3	38592356	rs45563942	A	G	.	.	RS=45563942;RSPOS=38592356;RV;dbSNPBuildID=127;SSR=0;SAO=1;VP=0x050368000a05040436100100;GENEINFO=SCN5A:6331;WGT=1;VC=SNV;PM;PMC;S3D;SLO;NSM;REF;ASP;VLD;HD;KGPhase1;KGPhase3;LSD;CAF=0.9984,0.001597;COMMON=1;TOPMED=0.999004,0.000995948
3	38592526	rs41311121	C	T	.	.	RS=41311121;RSPOS=38592526;dbSNPBuildID=127;SSR=0;SAO=0;VP=0x050210000305040126000100;GENEINFO=SCN5A:6331;WGT=1;VC=SNV;TPA;S3D;REF;SYN;ASP;VLD;GNO;KGPhase3;CAF=0.9994,0.000599;COMMON=1
3	38593015	rs41315495	G	A	.	.	RS=41315495;RSPOS=38593015;dbSNPBuildID=127;SSR=0;SAO=0;VP=0x050138000305150536000100;GENEINFO=SCN5A:6331;WGT=1;VC=SNV;PM;TPA;PMC;SLO;REF;SYN;ASP;VLD;G5;HD;GNO;KGPhase1;KGPhase3;CAF=0.9441,0.05591;COMMON=1;TOPMED=0.926128,0.0738718
3	38593039	rs45437099	G	A,C	.	.	RS=45437099;RSPOS=38593039;RV;dbSNPBuildID=127;SSR=0;SAO=0;VP=0x050028000305040436000100;GENEINFO=SCN5A:6331;WGT=1;VC=SNV;PM;PMC;REF;SYN;ASP;VLD;HD;KGPhase1;KGPhase3;CAF=0.999,0.0009984,.;COMMON=1
3	38598067	rs200556220	A	G	.	.	RS=200556220;RSPOS=38598067;dbSNPBuildID=137;SSR=0;SAO=1;VP=0x050068000305040436100100;GENEINFO=SCN5A:6331;WGT=1;VC=SNV;PM;PMC;REF;SYN;ASP;VLD;HD;KGPhase1;KGPhase3;LSD;CAF=0.9988,0.001198;COMMON=1
3	38601665	rs41311123	C	A,T	.	.	RS=41311123;RSPOS=38601665;dbSNPBuildID=127;SSR=0;SAO=1;VP=0x050178000305040536100100;GENEINFO=SCN5A:6331;WGT=1;VC=SNV;PM;TPA;PMC;SLO;REF;SYN;ASP;VLD;HD;GNO;KGPhase1;KGPhase3;LSD;CAF=0.9964,.,0.003594;COMMON=1;TOPMED=0.99478,.,0.00522014
3	38603947	rs41313031	G	A	.	.	RS=41313031;RSPOS=38603947;dbSNPBuildID=127;SSR=0;SAO=1;VP=0x050178000a05040536110100;GENEINFO=SCN5A:6331;WGT=1;VC=SNV;PM;TPA;PMC;SLO;NSM;REF;ASP;VLD;HD;GNO;KGPhase1;KGPhase3;LSD;OM;CAF=0.9976,0.002396;COMMON=1;TOPMED=0.997939,0.00206058
3	38616876	rs41261344	C	T	.	.	RS=41261344;RSPOS=38616876;dbSNPBuildID=127;SSR=0;SAO=1;VP=0x050178000a05150536110100;GENEINFO=SCN5A:6331;WGT=1;VC=SNV;PM;TPA;PMC;SLO;NSM;REF;ASP;VLD;G5;HD;GNO;KGPhase1;KGPhase3;LSD;OM;CAF=0.9876,0.01238;COMMON=1;TOPMED=0.997871,0.00212927
3	38620852	rs9858585	C	T	.	.	RS=9858585;RSPOS=38620852;dbSNPBuildID=119;SSR=0;SAO=0;VP=0x050038080305040537000100;GENEINFO=SCN5A:6331;WGT=1;VC=SNV;PM;TPA;PMC;REF;SYN;INT;ASP;VLD;HD;GNO;KGPhase1;KGPhase3;CAF=0.9938,0.00619;COMMON=1;TOPMED=0.9932,0.00679992
3	38620907	rs7626962	G	A,T	.	.	RS=7626962;RSPOS=38620907;dbSNPBuildID=116;SSR=0;SAO=1;VP=0x050178080a0515053f110100;GENEINFO=SCN5A:6331;WGT=1;VC=SNV;PM;TPA;PMC;SLO;NSM;REF;INT;ASP;VLD;G5;HD;GNO;KGPhase1;KGPhase3;LSD;OM;CAF=0.976,.,0.02396;COMMON=1;TOPMED=0.965279,.,0.0347208
3	38620946	rs1805125	G	A	.	.	RS=1805125;RSPOS=38620946;RV;dbSNPBuildID=89;SSR=0;SAO=1;VP=0x050178080a05040536100100;GENEINFO=SCN5A:6331;WGT=1;VC=SNV;PM;TPA;PMC;SLO;NSM;REF;INT;ASP;VLD;HD;GNO;KGPhase1;KGPhase3;LSD;CAF=0.9956,0.004393;COMMON=1;TOPMED=0.999313,0.00068686
3	38640418	rs199473140	C	T	.	.	RS=199473140;RSPOS=38640418;RV;dbSNPBuildID=136;SSR=0;SAO=1;VP=0x050168000a05040436100100;GENEINFO=SCN5A:6331;WGT=1;VC=SNV;PM;PMC;SLO;NSM;REF;ASP;VLD;HD;KGPhase1;KGPhase3;LSD;CAF=0.9982,0.001797;COMMON=1
3	38640465	rs41313681	G	A	.	.	RS=41313681;RSPOS=38640465;dbSNPBuildID=127;SSR=0;SAO=1;VP=0x050178000a05040536100100;GENEINFO=SCN5A:6331;WGT=1;VC=SNV;PM;TPA;PMC;SLO;NSM;REF;ASP;VLD;HD;GNO;KGPhase1;KGPhase3;LSD;CAF=0.997,0.002995;COMMON=1;TOPMED=0.998832,0.00116766
3	38645350	rs41313687	C	A,T	.	.	RS=41313687;RSPOS=38645350;dbSNPBuildID=127;SSR=0;SAO=1;VP=0x050178000305040136100100;GENEINFO=SCN5A:6331;WGT=1;VC=SNV;PM;TPA;PMC;SLO;REF;SYN;ASP;VLD;GNO;KGPhase1;KGPhase3;LSD;CAF=0.9944,.,0.005591;COMMON=1;TOPMED=0.993028,.,0.00697163
3	38645359	rs200868190	G	A,T	.	.	RS=200868190;RSPOS=38645359;dbSNPBuildID=137;SSR=0;SAO=0;VP=0x050028000305040036000100;GENEINFO=SCN5A:6331;WGT=1;VC=SNV;PM;PMC;REF;SYN;ASP;VLD;KGPhase1;KGPhase3;CAF=0.9992,0.0007987,.;COMMON=1
3	38645378	rs36210423	G	A,C,T	.	.	RS=36210423;RSPOS=38645378;RV;dbSNPBuildID=126;SSR=0;SAO=1;VP=0x050178000a05040136100100;GENEINFO=SCN5A:6331;WGT=1;VC=SNV;PM;TPA;PMC;SLO;NSM;REF;ASP;VLD;GNO;KGPhase1;KGPhase3;LSD;CAF=0.9976,0.000599,.,0.001797;COMMON=1;TOPMED=0.998145,0.00116766,.,0.00068686
3	38645412	rs45522138	G	A	.	.	RS=45522138;RSPOS=38645412;RV;dbSNPBuildID=127;SSR=0;SAO=0;VP=0x050028000305040036000100;GENEINFO=SCN5A:6331;WGT=1;VC=SNV;PM;PMC;REF;SYN;ASP;VLD;KGPhase1;KGPhase3;CAF=0.9992,0.0007987;COMMON=1;TOPMED=0.998592,0.00140806
3	38645420	rs1805124	T	C	.	.	RS=1805124;RSPOS=38645420;RV;dbSNPBuildID=89;SSR=0;SAO=1;VP=0x050178000a05170537110101;GENEINFO=SCN5A:6331;WGT=1;VC=SNV;PM;TPA;PMC;SLO;NSM;REF;ASP;VLD;G5A;G5;HD;GNO;KGPhase1;KGPhase3;LSD;OM;CAF=0.7696,0.2304;COMMON=1;TOPMED=0.730716,0.269284
3	38645524	rs41313693	A	T	.	.	RS=41313693;RSPOS=38645524;dbSNPBuildID=127;SSR=0;SAO=0;VP=0x050038000305040536000100;GENEINFO=SCN5A:6331;WGT=1;VC=SNV;PM;TPA;PMC;REF;SYN;ASP;VLD;HD;GNO;KGPhase1;KGPhase3;CAF=0.9978,0.002196;COMMON=1;TOPMED=0.994024,0.00597569
3	38646297	rs144511230	G	A	.	.	RS=144511230;RSPOS=38646297;dbSNPBuildID=134;SSR=0;SAO=1;VP=0x050168000a05040436100100;GENEINFO=SCN5A:6331;WGT=1;VC=SNV;PM;PMC;SLO;NSM;REF;ASP;VLD;HD;KGPhase1;KGPhase3;LSD;CAF=0.9972,0.002796;COMMON=1;TOPMED=0.994127,0.00587266
3	38647478	rs41313699	G	A	.	.	RS=41313699;RSPOS=38647478;dbSNPBuildID=127;SSR=0;SAO=0;VP=0x050138000305150536000100;GENEINFO=SCN5A:6331;WGT=1;VC=SNV;PM;TPA;PMC;SLO;REF;SYN;ASP;VLD;G5;HD;GNO;KGPhase1;KGPhase3;CAF=0.989,0.01098;COMMON=1;TOPMED=0.978467,0.0215331
3	38648232	rs41313703	A	G	.	.	RS=41313703;RSPOS=38648232;dbSNPBuildID=127;SSR=0;SAO=0;VP=0x050038000305040536000100;GENEINFO=SCN5A:6331;WGT=1;VC=SNV;PM;TPA;PMC;REF;SYN;ASP;VLD;HD;GNO;KGPhase1;KGPhase3;CAF=0.9978,0.002196;COMMON=1;TOPMED=0.99399,0.00601003
3	38651303	rs61746118	C	A	.	.	RS=61746118;RSPOS=38651303;dbSNPBuildID=129;SSR=0;SAO=1;VP=0x050168000a05040536100100;GENEINFO=SCN5A:6331;WGT=1;VC=SNV;PM;PMC;SLO;NSM;REF;ASP;VLD;HD;GNO;KGPhase1;KGPhase3;LSD;CAF=0.9996,0.0003994;COMMON=1;TOPMED=0.998386,0.00161412
3	38662459	rs45489099	G	A	.	.	RS=45489099;RSPOS=38662459;RV;dbSNPBuildID=127;SSR=0;SAO=0;VP=0x050028000305040436000100;GENEINFO=SCN5A:6331;WGT=1;VC=SNV;PM;PMC;REF;SYN;ASP;VLD;HD;KGPhase1;KGPhase3;CAF=0.9982,0.001797;COMMON=1;TOPMED=0.996257,0.00374339
3	38674699	rs6791924	G	A	.	.	RS=6791924;RSPOS=38674699;dbSNPBuildID=116;SSR=0;SAO=1;VP=0x050178000a05150537100100;GENEINFO=SCN5A:6331;WGT=1;VC=SNV;PM;TPA;PMC;SLO;NSM;REF;ASP;VLD;G5;HD;GNO;KGPhase1;KGPhase3;LSD;CAF=0.9629,0.03714;COMMON=1;TOPMED=0.957243,0.0427571
3	38674719	rs199473045	C	A,T	.	.	RS=199473045;RSPOS=38674719;RV;dbSNPBuildID=136;SSR=0;SAO=1;VP=0x050168000a05040026100100;GENEINFO=SCN5A:6331;WGT=1;VC=SNV;PM;PMC;SLO;NSM;REF;ASP;VLD;KGPhase3;LSD;CAF=0.9996,.,0.0003994;COMMON=1;TOPMED=0.999863,.,0.000137372
3	39307162	rs3732378	G	A	.	.	RS=3732378;RSPOS=39307162;dbSNPBuildID=107;SSR=0;SAO=1;VP=0x050368000a0515053f110100;GENEINFO=CX3CR1:1524;WGT=1;VC=SNV;PM;PMC;S3D;SLO;NSM;REF;ASP;VLD;G5;HD;GNO;KGPhase1;KGPhase3;LSD;OM;CAF=0.9145,0.08546;COMMON=1;TOPMED=0.903462,0.0965382
3	39307256	rs3732379	C	T	.	.	RS=3732379;RSPOS=39307256;dbSNPBuildID=107;SSR=0;SAO=1;VP=0x050368000a0515053f110100;GENEINFO=CX3CR1:1524;WGT=1;VC=SNV;PM;PMC;S3D;SLO;NSM;REF;ASP;VLD;G5;HD;GNO;KGPhase1;KGPhase3;LSD;OM;CAF=0.8556,0.1444;COMMON=1;TOPMED=0.796002,0.203998
3	41280827	rs2293303	C	T	.	.	RS=2293303;RSPOS=41280827;dbSNPBuildID=100;SSR=0;SAO=1;VP=0x050368000305150537100100;GENEINFO=CTNNB1:1499;WGT=1;VC=SNV;PM;PMC;S3D;SLO;REF;SYN;ASP;VLD;G5;HD;GNO;KGPhase1;KGPhase3;LSD;CAF=0.9569,0.04313;COMMON=1;TOPMED=0.987087,0.012913
3	43474174	rs138000380	C	T	.	.	RS=138000380;RSPOS=43474174;dbSNPBuildID=134;SSR=0;SAO=0;VP=0x050028080a05040436000100;GENEINFO=ANO10:55129;WGT=1;VC=SNV;PM;PMC;NSM;REF;INT;ASP;VLD;HD;KGPhase1;KGPhase3;CAF=0.9992,0.0007987;COMMON=1;TOPMED=0.999519,0.000480802
3	43602803	rs3772165	C	T	.	.	RS=3772165;RSPOS=43602803;dbSNPBuildID=107;SSR=0;SAO=1;VP=0x050168000a0515053f100101;GENEINFO=ANO10:55129;WGT=1;VC=SNV;PM;PMC;SLO;NSM;REF;ASP;VLD;G5;HD;GNO;KGPhase1;KGPhase3;LSD;CAF=0.3369,0.6631;COMMON=1;TOPMED=0.432207,0.567793
3	45435967	rs77377258	T	C	.	.	RS=77377258;RSPOS=45435967;dbSNPBuildID=132;SSR=0;SAO=0;VP=0x050128000305040436000100;GENEINFO=LARS2:23395;WGT=1;VC=SNV;PM;PMC;SLO;REF;SYN;ASP;VLD;HD;KGPhase1;KGPhase3;CAF=0.9924,0.007588;COMMON=1;TOPMED=0.991861,0.0081393
3	45515749	rs116272561	G	A	.	.	RS=116272561;RSPOS=45515749;dbSNPBuildID=132;SSR=0;SAO=0;VP=0x050228000305050436000100;GENEINFO=LARS2:23395;WGT=1;VC=SNV;PM;PMC;S3D;REF;SYN;ASP;VLD;G5;HD;KGPhase1;KGPhase3;CAF=0.9952,0.004792;COMMON=1;TOPMED=0.993578,0.00642214
3	45537795	rs116826217	G	A	.	.	RS=116826217;RSPOS=45537795;dbSNPBuildID=132;SSR=0;SAO=0;VP=0x050228080a05040436000100;GENEINFO=LARS2:23395|LARS2-AS1:100885795;WGT=1;VC=SNV;PM;PMC;S3D;NSM;REF;INT;ASP;VLD;HD;KGPhase1;KGPhase3;CAF=0.998,0.001997;COMMON=1;TOPMED=0.995261,0.00473934
3	45565503	rs143838895	C	T	.	.	RS=143838895;RSPOS=45565503;dbSNPBuildID=134;SSR=0;SAO=0;VP=0x050328000305040436000100;GENEINFO=LARS2:23395;WGT=1;VC=SNV;PM;PMC;S3D;SLO;REF;SYN;ASP;VLD;HD;KGPhase1;KGPhase3;CAF=0.998,0.001997;COMMON=1;TOPMED=0.995844,0.00415551
3	45814094	rs17279437	G	A	.	.	RS=17279437;RSPOS=45814094;dbSNPBuildID=123;SSR=0;SAO=1;VP=0x050268080a0515053f130100;GENEINFO=SLC6A20:54716;WGT=1;VC=SNV;PM;PMC;S3D;NSM;REF;INT;ASP;VLD;G5;HD;GNO;KGPhase1;KGPhase3;LSD;MTP;OM;CAF=0.9669,0.03315;COMMON=1;TOPMED=0.947215,0.0527852
3	46399208	rs1799864	G	A	.	.	RS=1799864;RSPOS=46399208;dbSNPBuildID=89;SSR=0;SAO=1;VP=0x050378000a05170536110101;GENEINFO=CCR2:729230;WGT=1;VC=SNV;PM;TPA;PMC;S3D;SLO;NSM;REF;ASP;VLD;G5A;G5;HD;GNO;KGPhase1;KGPhase3;LSD;OM;CAF=0.8462,0.1538;COMMON=1;TOPMED=0.876537,0.123463
3	46904800	rs147584015	A	G	.	.	RS=147584015;RSPOS=46904800;dbSNPBuildID=134;SSR=0;SAO=1;VP=0x050068000305040036100100;GENEINFO=MYL3:4634;WGT=1;VC=SNV;PM;PMC;REF;SYN;ASP;VLD;KGPhase1;KGPhase3;LSD;CAF=0.9986,0.001398;COMMON=1;TOPMED=0.997905,0.00209492
3	46904812	rs2233264	G	A	.	.	RS=2233264;RSPOS=46904812;RV;dbSNPBuildID=98;SSR=0;SAO=1;VP=0x050168000305150537100100;GENEINFO=MYL3:4634;WGT=1;VC=SNV;PM;PMC;SLO;REF;SYN;ASP;VLD;G5;HD;GNO;KGPhase1;KGPhase3;LSD;CAF=0.9629,0.03714;COMMON=1;TOPMED=0.97699,0.0230098
3	48613128	rs141290741	G	A	.	.	RS=141290741;RSPOS=48613128;dbSNPBuildID=134;SSR=0;SAO=0;VP=0x050300000305040436000100;GENEINFO=COL7A1:1294;WGT=1;VC=SNV;S3D;SLO;REF;SYN;ASP;VLD;HD;KGPhase1;KGPhase3;CAF=0.9982,0.001797;COMMON=1;TOPMED=0.998214,0.00178584
3	49209095	rs387906223	C	T	.	.	RS=387906223;RSPOS=49209095;dbSNPBuildID=137;SSR=0;SAO=1;VP=0x050068400005040026110100;GENEINFO=KLHDC8B:200942;WGT=1;VC=SNV;PM;PMC;U5;ASP;VLD;KGPhase3;LSD;OM;CAF=0.997,0.002995;COMMON=1;TOPMED=0.995192,0.00480802
3	49548187	rs189360006	G	A	.	.	RS=189360006;RSPOS=49548187;dbSNPBuildID=135;SSR=0;SAO=0;VP=0x050228000a05040436000100;GENEINFO=DAG1:1605;WGT=1;VC=SNV;PM;PMC;S3D;NSM;REF;ASP;VLD;HD;KGPhase1;KGPhase3;CAF=0.9994,0.000599;COMMON=1
3	49568275	rs117209107	G	A	.	.	RS=117209107;RSPOS=49568275;dbSNPBuildID=132;SSR=0;SAO=0;VP=0x050228000a05040436000100;GENEINFO=DAG1:1605;WGT=1;VC=SNV;PM;PMC;S3D;NSM;REF;ASP;VLD;HD;KGPhase1;KGPhase3;CAF=0.9958,0.004193;COMMON=1;TOPMED=0.999931,6.8686e-005
3	49570200	rs1801143	C	T	.	.	RS=1801143;RSPOS=49570200;dbSNPBuildID=89;SSR=0;SAO=1;VP=0x05016800030515053f100100;GENEINFO=DAG1:1605;WGT=1;VC=SNV;PM;PMC;SLO;REF;SYN;ASP;VLD;G5;HD;GNO;KGPhase1;KGPhase3;LSD;CAF=0.7841,0.2159;COMMON=1;TOPMED=0.725908,0.274092
3	52391648	rs140883175	G	A	.	.	RS=140883175;RSPOS=52391648;dbSNPBuildID=134;SSR=0;SAO=0;VP=0x050200000a05040436000100;GENEINFO=DNAH1:25981;WGT=1;VC=SNV;S3D;NSM;REF;ASP;VLD;HD;KGPhase1;KGPhase3;CAF=0.9986,0.001398;COMMON=1;TOPMED=0.999622,0.000377773
3	52437206	rs35448940	G	A,C	.	.	RS=35448940;RSPOS=52437206;dbSNPBuildID=126;SSR=0;SAO=1;VP=0x050168000a05040536100100;GENEINFO=BAP1:8314;WGT=1;VC=SNV;PM;PMC;SLO;NSM;REF;ASP;VLD;HD;GNO;KGPhase1;KGPhase3;LSD;CAF=0.9958,0.004193,.;COMMON=1;TOPMED=0.994368,0.00559791,3.4343e-005
3	52442061	rs117382883	C	T	.	.	RS=117382883;RSPOS=52442061;dbSNPBuildID=132;SSR=0;SAO=0;VP=0x050200000305040436000100;GENEINFO=BAP1:8314;WGT=1;VC=SNV;S3D;REF;SYN;ASP;VLD;HD;KGPhase1;KGPhase3;CAF=0.9964,0.003594;COMMON=1
3	55502166	rs368581342	T	TA,TAA	.	.	RS=368581342;RSPOS=55502166;dbSNPBuildID=136;SSR=0;SAO=0;VP=0x050060800005170026100200;GENEINFO=WNT5A:7474;WGT=1;VC=DIV;PM;U3;ASP;VLD;G5A;G5;KGPhase3;LSD;CAF=0.6238,0.3762,.;COMMON=1
3	58107194	rs112968165	C	T	.	.	RS=112968165;RSPOS=58107194;dbSNPBuildID=132;SSR=0;SAO=0;VP=0x05010000030504053e000100;GENEINFO=FLNB:2317;WGT=1;VC=SNV;SLO;REF;SYN;ASP;VLD;HD;GNO;KGPhase1;KGPhase3;CAF=0.9954,0.004593;COMMON=1;TOPMED=0.994539,0.00546054
3	58145348	rs116826041	T	C	.	.	RS=116826041;RSPOS=58145348;dbSNPBuildID=132;SSR=0;SAO=0;VP=0x050028000a05040436000100;GENEINFO=FLNB:2317;WGT=1;VC=SNV;PM;PMC;NSM;REF;ASP;VLD;HD;KGPhase1;KGPhase3;CAF=0.9976,0.002396;COMMON=1;TOPMED=0.992857,0.00714335
3	81548296	rs193074572	C	T	.	.	RS=193074572;RSPOS=81548296;dbSNPBuildID=135;SSR=0;SAO=0;VP=0x050228000a05040436000100;GENEINFO=GBE1:2632;WGT=1;VC=SNV;PM;PMC;S3D;NSM;REF;ASP;VLD;HD;KGPhase1;KGPhase3;CAF=0.9964,0.003594;COMMON=1;TOPMED=0.995776,0.00422419
3	81692085	rs28763902	C	T	.	.	RS=28763902;RSPOS=81692085;RV;dbSNPBuildID=125;SSR=0;SAO=0;VP=0x050228000a05040436000100;GENEINFO=GBE1:2632;WGT=1;VC=SNV;PM;PMC;S3D;NSM;REF;ASP;VLD;HD;KGPhase1;KGPhase3;CAF=0.9968,0.003195;COMMON=1;TOPMED=0.998145,0.00185452
3	81754732	rs28763904	A	G	.	.	RS=28763904;RSPOS=81754732;RV;dbSNPBuildID=125;SSR=0;SAO=0;VP=0x050228000a05040436000100;GENEINFO=GBE1:2632;WGT=1;VC=SNV;PM;PMC;S3D;NSM;REF;ASP;VLD;HD;KGPhase1;KGPhase3;CAF=0.9974,0.002596;COMMON=1;TOPMED=0.994265,0.00573528
3	93598123	rs138925964	C	G,T	.	.	RS=138925964;RSPOS=93598123;dbSNPBuildID=134;SSR=0;SAO=0;VP=0x050328000a05040436000100;GENEINFO=PROS1:5627;WGT=1;VC=SNV;PM;PMC;S3D;SLO;NSM;REF;ASP;VLD;HD;KGPhase1;KGPhase3;CAF=0.9984,.,0.001597;COMMON=1;TOPMED=0.993337,.,0.00666255
3	93598150	rs121918472	A	C,G	.	.	RS=121918472;RSPOS=93598150;RV;dbSNPBuildID=133;SSR=0;SAO=1;VP=0x050268000a05040436110100;GENEINFO=PROS1:5627;WGT=1;VC=SNV;PM;PMC;S3D;NSM;REF;ASP;VLD;HD;KGPhase1;KGPhase3;LSD;OM;CAF=0.999,.,0.0009984;COMMON=1;TOPMED=0.99557,.,0.00443025
3	93714763	rs146396078	C	T	.	.	RS=146396078;RSPOS=93714763;dbSNPBuildID=134;SSR=0;SAO=1;VP=0x050368480305040436100100;GENEINFO=ARL13B:200894;WGT=1;VC=SNV;PM;PMC;S3D;SLO;REF;SYN;U5;INT;ASP;VLD;HD;KGPhase1;KGPhase3;LSD;CAF=0.9942,0.005791;COMMON=1;TOPMED=0.992822,0.00717769
3	93761891	rs139997243	C	A	.	.	RS=139997243;RSPOS=93761891;dbSNPBuildID=134;SSR=0;SAO=0;VP=0x050000000a05040436000100;GENEINFO=ARL13B:200894;WGT=1;VC=SNV;NSM;REF;ASP;VLD;HD;KGPhase1;KGPhase3;CAF=0.9986,0.001398;COMMON=1;TOPMED=0.996875,0.00312521
3	93768268	rs33944211	C	G	.	.	RS=33944211;RSPOS=93768268;dbSNPBuildID=126;SSR=0;SAO=1;VP=0x050168000a0515053e100100;GENEINFO=ARL13B:200894;WGT=1;VC=SNV;PM;PMC;SLO;NSM;REF;ASP;VLD;G5;HD;GNO;KGPhase1;KGPhase3;LSD;CAF=0.9223,0.07768;COMMON=1;TOPMED=0.931726,0.0682739
3	93769712	rs11554412	C	G	.	.	RS=11554412;RSPOS=93769712;dbSNPBuildID=134;SSR=0;SAO=0;VP=0x050028000a05040436000100;GENEINFO=ARL13B:200894;WGT=1;VC=SNV;PM;PMC;NSM;REF;ASP;VLD;HD;KGPhase1;KGPhase3;CAF=0.9976,0.002396;COMMON=1;TOPMED=0.996669,0.00333127
3	110841054	rs79006549	A	C	.	.	RS=79006549;RSPOS=110841054;dbSNPBuildID=134;SSR=0;SAO=0;VP=0x050200000a05040436000100;GENEINFO=NECTIN3:25945|PVRL3:25945;WGT=1;VC=SNV;S3D;NSM;REF;ASP;VLD;HD;KGPhase1;KGPhase3;CAF=0.9994,0.000599;COMMON=1;TOPMED=0.998317,0.00168281
3	113890815	rs6280	C	T	.	.	RS=6280;RSPOS=113890815;dbSNPBuildID=52;SSR=0;SAO=1;VP=0x050368000a0517053f110101;GENEINFO=DRD3:1814;WGT=1;VC=SNV;PM;PMC;S3D;SLO;NSM;REF;ASP;VLD;G5A;G5;HD;GNO;KGPhase1;KGPhase3;LSD;OM;CAF=0.4864,0.5136;COMMON=1;TOPMED=0.514046,0.485954
3	120369695	rs149165166	A	C,G	.	.	RS=149165166;RSPOS=120369695;dbSNPBuildID=134;SSR=0;SAO=1;VP=0x050268000b05040036110100;GENEINFO=HGD:3081;WGT=1;VC=SNV;PM;PMC;S3D;NSM;REF;SYN;ASP;VLD;KGPhase1;KGPhase3;LSD;OM;CAF=0.9992,.,0.0007987;COMMON=1;TOPMED=0.99842,.,0.00157978
3	121507231	rs1141528	A	T	.	.	RS=1141528;RSPOS=121507231;RV;dbSNPBuildID=86;SSR=0;SAO=0;VP=0x050128080a05150537000100;GENEINFO=IQCB1:9657;WGT=1;VC=SNV;PM;PMC;SLO;NSM;REF;INT;ASP;VLD;G5;HD;GNO;KGPhase1;KGPhase3;CAF=0.9573,0.04273;COMMON=1;TOPMED=0.909369,0.0906312
3	121712015	rs142243054	C	T	.	.	RS=142243054;RSPOS=121712015;dbSNPBuildID=134;SSR=0;SAO=0;VP=0x050028800305040036000100;GENEINFO=ILDR1:286676;WGT=1;VC=SNV;PM;PMC;REF;SYN;U3;ASP;VLD;KGPhase1;KGPhase3;CAF=0.9984,0.001597;COMMON=1;TOPMED=0.996325,0.0036747
3	122003757	rs1801725	G	T	.	.	RS=1801725;RSPOS=122003757;dbSNPBuildID=89;SSR=0;SAO=1;VP=0x050168000a0515053f130101;GENEINFO=CASR:846;WGT=1;VC=SNV;PM;PMC;SLO;NSM;REF;ASP;VLD;G5;HD;GNO;KGPhase1;KGPhase3;LSD;MTP;OM;CAF=0.9058,0.09425;COMMON=1;TOPMED=0.908098,0.0919019
3	122003892	rs142704083	G	A	.	.	RS=142704083;RSPOS=122003892;dbSNPBuildID=134;SSR=0;SAO=1;VP=0x050060000a05040436100100;GENEINFO=CASR:846;WGT=1;VC=SNV;PM;NSM;REF;ASP;VLD;HD;KGPhase1;KGPhase3;LSD;CAF=0.9992,0.0007987;COMMON=1;TOPMED=0.99921,0.000789889
3	123331774	rs146691098	T	TAAGT,TGTAA,TTAAG	.	.	RS=146691098;RSPOS=123331774;dbSNPBuildID=134;SSR=0;SAO=0;VP=0x05006088000515003e100200;GENEINFO=MYLK:4638|MYLK-AS1:100506826;WGT=1;VC=DIV;PM;U3;INT;ASP;VLD;G5;KGPhase1;KGPhase3;LSD;CAF=0.9223,.,.,0.07768;COMMON=1
3	123419062	rs75370906	T	C	.	.	RS=75370906;RSPOS=123419062;dbSNPBuildID=131;SSR=0;SAO=0;VP=0x050128080a05150536000100;GENEINFO=MYLK:4638|LOC101927028:101927028;WGT=1;VC=SNV;PM;PMC;SLO;NSM;REF;INT;ASP;VLD;G5;HD;GNO;KGPhase1;KGPhase3;CAF=0.9369,0.0631;COMMON=1;TOPMED=0.912872,0.0871282
3	123419782	rs3732485	G	A	.	.	RS=3732485;RSPOS=123419782;RV;dbSNPBuildID=107;SSR=0;SAO=0;VP=0x050128080a05150537000100;GENEINFO=MYLK:4638|LOC101927028:101927028;WGT=1;VC=SNV;PM;PMC;SLO;NSM;REF;INT;ASP;VLD;G5;HD;GNO;KGPhase1;KGPhase3;CAF=0.9549,0.04513;COMMON=1;TOPMED=0.988255,0.0117453
3	123426842	rs150936840	C	A,T	.	.	RS=150936840;RSPOS=123426842;dbSNPBuildID=134;SSR=0;SAO=0;VP=0x050028080a05040036000100;GENEINFO=MYLK:4638|LOC101927028:101927028;WGT=1;VC=SNV;PM;PMC;NSM;REF;INT;ASP;VLD;KGPhase1;KGPhase3;CAF=0.9976,0.002396,.;COMMON=1;TOPMED=0.999897,.,0.000103029
3	123452836	rs35912339	G	A	.	.	RS=35912339;RSPOS=123452836;dbSNPBuildID=126;SSR=0;SAO=0;VP=0x050000000a05040536000100;GENEINFO=MYLK:4638;WGT=1;VC=SNV;NSM;REF;ASP;VLD;HD;GNO;KGPhase1;KGPhase3;CAF=0.9986,0.001398;COMMON=1;TOPMED=0.999004,0.000995948
3	123512665	rs78118111	G	C	.	.	RS=78118111;RSPOS=123512665;dbSNPBuildID=131;SSR=0;SAO=0;VP=0x050100400305040436000100;GENEINFO=MYLK:4638;WGT=1;VC=SNV;SLO;REF;SYN;U5;ASP;VLD;HD;KGPhase1;KGPhase3;CAF=0.9982,0.001797;COMMON=1;TOPMED=0.99715,0.00285047
3	128598490	rs387906242	C	CTAAG	.	.	RS=387906242;RSPOS=128598494;dbSNPBuildID=136;SSR=0;SAO=1;VP=0x050068400005000002110200;GENEINFO=ACAD9:28976;WGT=1;VC=DIV;PM;PMC;U5;ASP;LSD;OM;CAF=0.9225,0.07748;COMMON=1
3	129195523	rs79187669	C	T	.	.	RS=79187669;RSPOS=129195523;dbSNPBuildID=132;SSR=0;SAO=0;VP=0x050028000305040436000100;GENEINFO=IFT122:55764;WGT=1;VC=SNV;PM;PMC;REF;SYN;ASP;VLD;HD;KGPhase1;KGPhase3;CAF=0.9984,0.001597;COMMON=1;TOPMED=0.999588,0.000412116
3	129233373	rs76881473	C	T	.	.	RS=76881473;RSPOS=129233373;dbSNPBuildID=132;SSR=0;SAO=0;VP=0x050028000305040436000100;GENEINFO=IFT122:55764;WGT=1;VC=SNV;PM;PMC;REF;SYN;ASP;VLD;HD;KGPhase1;KGPhase3;CAF=0.9988,0.001198;COMMON=1;TOPMED=0.998283,0.00171715
3	131181683	rs148679749	C	T	.	.	RS=148679749;RSPOS=131181683;dbSNPBuildID=134;SSR=0;SAO=0;VP=0x050000000a05040436000100;GENEINFO=MRPL3:11222;WGT=1;VC=SNV;NSM;REF;ASP;VLD;HD;KGPhase1;KGPhase3;CAF=0.9972,0.002796;COMMON=1;TOPMED=0.997493,0.00250704
3	132384674	rs532178791	A	G	.	.	RS=532178791;RSPOS=132384674;dbSNPBuildID=142;SSR=0;SAO=0;VP=0x050028080a05040026000100;GENEINFO=UBA5:79876|NPHP3-ACAD11:100532724;WGT=1;VC=SNV;PM;PMC;NSM;REF;INT;ASP;VLD;KGPhase3;CAF=0.9994,0.000599;COMMON=1
3	132400834	rs35485382	G	A	.	.	RS=35485382;RSPOS=132400834;RV;dbSNPBuildID=126;SSR=0;SAO=0;VP=0x050128000a05150537000100;GENEINFO=NPHP3:27031|NPHP3-ACAD11:100532724;WGT=1;VC=SNV;PM;PMC;SLO;NSM;REF;ASP;VLD;G5;HD;GNO;KGPhase1;KGPhase3;CAF=0.9834,0.01657;COMMON=1;TOPMED=0.974552,0.0254482
3	132402276	rs112144165	G	A	.	.	RS=112144165;RSPOS=132402276;dbSNPBuildID=132;SSR=0;SAO=0;VP=0x050328000305040536000100;GENEINFO=NPHP3:27031|NPHP3-ACAD11:100532724;WGT=1;VC=SNV;PM;PMC;S3D;SLO;REF;SYN;ASP;VLD;HD;GNO;KGPhase1;KGPhase3;CAF=0.997,0.002995;COMMON=1;TOPMED=0.998386,0.00161412
3	132403418	rs34391943	C	T	.	.	RS=34391943;RSPOS=132403418;RV;dbSNPBuildID=126;SSR=0;SAO=0;VP=0x050328040a05040537000100;GENEINFO=NPHP3:27031|NPHP3-ACAD11:100532724;WGT=1;VC=SNV;PM;PMC;S3D;SLO;NSM;REF;R3;ASP;VLD;HD;GNO;KGPhase1;KGPhase3;CAF=0.9966,0.003395;COMMON=1;TOPMED=0.994883,0.00511711
3	132403468	rs111727307	C	T	.	.	RS=111727307;RSPOS=132403468;dbSNPBuildID=132;SSR=0;SAO=0;VP=0x050328040a05040536000100;GENEINFO=NPHP3:27031|NPHP3-ACAD11:100532724;WGT=1;VC=SNV;PM;PMC;S3D;SLO;NSM;REF;R3;ASP;VLD;HD;GNO;KGPhase1;KGPhase3;CAF=0.997,0.002995;COMMON=1;TOPMED=0.998386,0.00161412
3	132406007	rs112386774	T	C	.	.	RS=112386774;RSPOS=132406007;dbSNPBuildID=132;SSR=0;SAO=0;VP=0x050328000305040536000100;GENEINFO=NPHP3:27031|NPHP3-ACAD11:100532724;WGT=1;VC=SNV;PM;PMC;S3D;SLO;REF;SYN;ASP;VLD;HD;GNO;KGPhase1;KGPhase3;CAF=0.997,0.002995;COMMON=1;TOPMED=0.998386,0.00161412
3	132407526	rs112300370	T	C	.	.	RS=112300370;RSPOS=132407526;dbSNPBuildID=132;SSR=0;SAO=0;VP=0x050328000305040536000100;GENEINFO=NPHP3:27031|NPHP3-ACAD11:100532724;WGT=1;VC=SNV;PM;PMC;S3D;SLO;REF;SYN;ASP;VLD;HD;GNO;KGPhase1;KGPhase3;CAF=0.9968,0.003195;COMMON=1;TOPMED=0.998386,0.00161412
3	132416206	rs77533254	C	T	.	.	RS=77533254;RSPOS=132416206;dbSNPBuildID=131;SSR=0;SAO=0;VP=0x05012800030515043e000100;GENEINFO=NPHP3:27031|NPHP3-ACAD11:100532724;WGT=1;VC=SNV;PM;PMC;SLO;REF;SYN;ASP;VLD;G5;HD;KGPhase1;KGPhase3;CAF=0.984,0.01597;COMMON=1;TOPMED=0.980493,0.0195068
3	132434022	rs147932449	A	T	.	.	RS=147932449;RSPOS=132434022;dbSNPBuildID=134;SSR=0;SAO=0;VP=0x050128000305150436000100;GENEINFO=NPHP3:27031|NPHP3-ACAD11:100532724;WGT=1;VC=SNV;PM;PMC;SLO;REF;SYN;ASP;VLD;G5;HD;KGPhase1;KGPhase3;CAF=0.983,0.01697;COMMON=1;TOPMED=0.971324,0.0286764
3	132438618	rs78527322	C	T	.	.	RS=78527322;RSPOS=132438618;dbSNPBuildID=132;SSR=0;SAO=0;VP=0x050128000305150436000100;GENEINFO=NPHP3:27031|NPHP3-ACAD11:100532724;WGT=1;VC=SNV;PM;PMC;SLO;REF;SYN;ASP;VLD;G5;HD;KGPhase1;KGPhase3;CAF=0.9868,0.01318;COMMON=1;TOPMED=0.986606,0.0133938
3	132438660	rs141410951	C	A,G,T	.	.	RS=141410951;RSPOS=132438660;dbSNPBuildID=134;SSR=0;SAO=0;VP=0x050060000305040036100104;GENEINFO=NPHP3:27031|NPHP3-ACAD11:100532724;WGT=1;VC=SNV;PM;REF;SYN;ASP;VLD;KGPhase1;KGPhase3;LSD;NOV;CAF=0.9992,.,.,0.0007987;COMMON=1;TOPMED=0.999554,.,3.4343e-005,0.000412116
3	132441046	rs145643112	C	T	.	.	RS=145643112;RSPOS=132441046;dbSNPBuildID=134;SSR=0;SAO=0;VP=0x050128020a05040036000100;GENEINFO=NPHP3-AS1:348808|NPHP3:27031|NPHP3-ACAD11:100532724;WGT=1;VC=SNV;PM;PMC;SLO;NSM;REF;R5;ASP;VLD;KGPhase1;KGPhase3;CAF=0.9958,0.004193;COMMON=1;TOPMED=0.993063,0.00693729
3	132441143	rs192633696	C	G	.	.	RS=192633696;RSPOS=132441143;dbSNPBuildID=135;SSR=0;SAO=0;VP=0x050128020305040036000100;GENEINFO=NPHP3-AS1:348808|NPHP3:27031|NPHP3-ACAD11:100532724;WGT=1;VC=SNV;PM;PMC;SLO;REF;SYN;R5;ASP;VLD;KGPhase1;KGPhase3;CAF=0.9908,0.009185;COMMON=1;TOPMED=0.988461,0.0115393
3	133494354	rs1049296	C	T	.	.	RS=1049296;RSPOS=133494354;dbSNPBuildID=86;SSR=0;SAO=1;VP=0x050368000a0515053f130101;GENEINFO=TF:7018;WGT=1;VC=SNV;PM;PMC;S3D;SLO;NSM;REF;ASP;VLD;G5;HD;GNO;KGPhase1;KGPhase3;LSD;MTP;OM;CAF=0.8437,0.1563;COMMON=1;TOPMED=0.88162,0.11838
3	133496032	rs121918677	G	A,T	.	.	RS=121918677;RSPOS=133496032;dbSNPBuildID=133;SSR=0;SAO=1;VP=0x050268000a05040436110100;GENEINFO=TF:7018;WGT=1;VC=SNV;PM;PMC;S3D;NSM;REF;ASP;VLD;HD;KGPhase1;KGPhase3;LSD;OM;CAF=0.9982,0.001797,.;COMMON=1;TOPMED=0.996703,0.00329693,.
3	135969266	rs200185747	C	A,T	.	.	RS=200185747;RSPOS=135969266;dbSNPBuildID=137;SSR=0;SAO=0;VP=0x050000000b05040026000100;GENEINFO=PCCB:5096;WGT=1;VC=SNV;NSM;REF;SYN;ASP;VLD;KGPhase3;CAF=0.999,0.0009984,.;COMMON=1;TOPMED=0.998935,0.00103029,3.4343e-005
3	136016902	rs77820367	G	A	.	.	RS=77820367;RSPOS=136016902;dbSNPBuildID=131;SSR=0;SAO=0;VP=0x050200000a05040536000100;GENEINFO=PCCB:5096;WGT=1;VC=SNV;S3D;NSM;REF;ASP;VLD;HD;GNO;KGPhase1;KGPhase3;CAF=0.9994,0.000599;COMMON=1;TOPMED=0.998729,0.00127069
3	142217537	rs2227932	A	G	.	.	RS=2227932;RSPOS=142217537;RV;dbSNPBuildID=98;SSR=0;SAO=1;VP=0x05016800030515053f100100;GENEINFO=ATR:545;WGT=1;VC=SNV;PM;PMC;SLO;REF;SYN;ASP;VLD;G5;HD;GNO;KGPhase1;KGPhase3;LSD;CAF=0.9331,0.06689;COMMON=1;TOPMED=0.944673,0.0553266
3	142231119	rs55894265	T	C	.	.	RS=55894265;RSPOS=142231119;dbSNPBuildID=129;SSR=0;SAO=1;VP=0x050160000a0514053e100100;GENEINFO=ATR:545;WGT=1;VC=SNV;PM;SLO;NSM;REF;ASP;VLD;HD;GNO;KGPhase1;KGPhase3;LSD;CAF=0.9874,0.01258;COMMON=1;TOPMED=0.980047,0.0199533
3	142277575	rs2227930	A	T	.	.	RS=2227930;RSPOS=142277575;RV;dbSNPBuildID=98;SSR=0;SAO=1;VP=0x05016800030517053f100101;GENEINFO=ATR:545;WGT=1;VC=SNV;PM;PMC;SLO;REF;SYN;ASP;VLD;G5A;G5;HD;GNO;KGPhase1;KGPhase3;LSD;CAF=0.402,0.598;COMMON=1;TOPMED=0.319012,0.680988
3	142281612	rs2227928	A	G	.	.	RS=2227928;RSPOS=142281612;RV;dbSNPBuildID=98;SSR=0;SAO=0;VP=0x050128000a0517053f000101;GENEINFO=ATR:545;WGT=1;VC=SNV;PM;PMC;SLO;NSM;REF;ASP;VLD;G5A;G5;HD;GNO;KGPhase1;KGPhase3;CAF=0.4026,0.5974;COMMON=1;TOPMED=0.320558,0.679442
3	147108756	rs17509456	C	A,G	.	.	RS=17509456;RSPOS=147108756;dbSNPBuildID=123;SSR=0;SAO=1;VP=0x050160000305150537100100;GENEINFO=ZIC4:84107;WGT=1;VC=SNV;PM;SLO;REF;SYN;ASP;VLD;G5;HD;GNO;KGPhase1;KGPhase3;LSD;CAF=0.9826,.,0.01737;COMMON=1;TOPMED=0.976235,3.4343e-005,0.023731
3	148459988	rs5186	A	C	.	.	RS=5186;RSPOS=148459988;dbSNPBuildID=52;SSR=0;SAO=1;VP=0x050178800005150536110100;GENEINFO=AGTR1:185;WGT=1;VC=SNV;PM;TPA;PMC;SLO;U3;ASP;VLD;G5;HD;GNO;KGPhase1;KGPhase3;LSD;OM;CAF=0.8822,0.1178;COMMON=1;TOPMED=0.802631,0.197369
3	148896396	rs139633388	C	G	.	.	RS=139633388;RSPOS=148896396;dbSNPBuildID=134;SSR=0;SAO=1;VP=0x050368000a05040036110100;GENEINFO=CP:1356;WGT=1;VC=SNV;PM;PMC;S3D;SLO;NSM;REF;ASP;VLD;KGPhase1;KGPhase3;LSD;OM;CAF=0.9992,0.0007987;COMMON=1;TOPMED=0.998661,0.00133938
3	148916215	rs61733458	G	A	.	.	RS=61733458;RSPOS=148916215;dbSNPBuildID=129;SSR=0;SAO=1;VP=0x050368000a05150536110100;GENEINFO=CP:1356;WGT=1;VC=SNV;PM;PMC;S3D;SLO;NSM;REF;ASP;VLD;G5;HD;GNO;KGPhase1;KGPhase3;LSD;OM;CAF=0.9788,0.02117;COMMON=1;TOPMED=0.983035,0.0169655
3	158408032	rs62288347	G	A	.	.	RS=62288347;RSPOS=158408032;dbSNPBuildID=129;SSR=0;SAO=1;VP=0x050260000a05040536100100;GENEINFO=GFM1:85476;WGT=1;VC=SNV;PM;S3D;NSM;REF;ASP;VLD;HD;GNO;KGPhase1;KGPhase3;LSD;CAF=0.993,0.006989;COMMON=1;TOPMED=0.9898,0.0101999
3	159986323	rs137853116	C	G	.	.	RS=137853116;RSPOS=159986323;RV;dbSNPBuildID=133;SSR=0;SAO=1;VP=0x050068000a05040026110100;GENEINFO=IFT80:57560;WGT=1;VC=SNV;PM;PMC;NSM;REF;ASP;VLD;KGPhase3;LSD;OM;CAF=0.9992,0.0007987;COMMON=1
3	159995431	rs138161346	C	T	.	.	RS=138161346;RSPOS=159995431;dbSNPBuildID=134;SSR=0;SAO=0;VP=0x050100000a05040436000100;GENEINFO=IFT80:57560;WGT=1;VC=SNV;SLO;NSM;REF;ASP;VLD;HD;KGPhase1;KGPhase3;CAF=0.9984,0.001597;COMMON=1;TOPMED=0.996222,0.00377773
3	160025451	rs144099135	G	A	.	.	RS=144099135;RSPOS=160025451;dbSNPBuildID=134;SSR=0;SAO=0;VP=0x050028000a05040436000100;GENEINFO=IFT80:57560;WGT=1;VC=SNV;PM;PMC;NSM;REF;ASP;VLD;HD;KGPhase1;KGPhase3;CAF=0.991,0.008986;COMMON=1;TOPMED=0.990006,0.00999382
3	160083918	rs34182424	C	T	.	.	RS=34182424;RSPOS=160083918;RV;dbSNPBuildID=126;SSR=0;SAO=0;VP=0x050300080305150537000100;GENEINFO=IFT80:57560;WGT=1;VC=SNV;S3D;SLO;REF;SYN;INT;ASP;VLD;G5;HD;GNO;KGPhase1;KGPhase3;CAF=0.9778,0.02216;COMMON=1;TOPMED=0.973625,0.0263754
3	165547818	rs104893684	A	G	.	.	RS=104893684;RSPOS=165547818;RV;dbSNPBuildID=133;SSR=0;SAO=1;VP=0x050368080a05040426110100;GENEINFO=BCHE:590;WGT=1;VC=SNV;PM;PMC;S3D;SLO;NSM;REF;INT;ASP;VLD;HD;KGPhase3;LSD;OM;CAF=0.9982,0.001797;COMMON=1
3	165548187	rs114706984	G	A	.	.	RS=114706984;RSPOS=165548187;dbSNPBuildID=132;SSR=0;SAO=0;VP=0x050200080a0504043e000100;GENEINFO=BCHE:590;WGT=1;VC=SNV;S3D;NSM;REF;INT;ASP;VLD;HD;KGPhase1;KGPhase3;CAF=0.999,0.0009984;COMMON=1;TOPMED=0.997459,0.00254138
3	165548529	rs1799807	T	C	.	.	RS=1799807;RSPOS=165548529;RV;dbSNPBuildID=89;SSR=0;SAO=1;VP=0x050368080a0504053f110101;GENEINFO=BCHE:590;WGT=1;VC=SNV;PM;PMC;S3D;SLO;NSM;REF;INT;ASP;VLD;HD;GNO;KGPhase1;KGPhase3;LSD;OM;CAF=0.994,0.00599;COMMON=1;TOPMED=0.987259,0.0127413
3	169482621	rs141686314	C	T	.	.	RS=141686314;RSPOS=169482621;dbSNPBuildID=134;SSR=0;SAO=1;VP=0x050168000005040036110100;GENEINFO=TERC:7012;WGT=1;VC=SNV;PM;PMC;SLO;ASP;VLD;KGPhase1;KGPhase3;LSD;OM;CAF=0.9932,0.006789;COMMON=1;TOPMED=0.99399,0.00601003
3	170198680	rs79668755	C	A,G,T	.	.	RS=79668755;RSPOS=170198680;dbSNPBuildID=131;SSR=0;SAO=1;VP=0x050068080a05040436110104;GENEINFO=LOC101928583:101928583|SLC7A14:57709;WGT=1;VC=SNV;PM;PMC;NSM;REF;INT;ASP;VLD;HD;KGPhase1;KGPhase3;LSD;OM;NOV;CAF=0.9972,0.002796,.,.;COMMON=1;TOPMED=0.998077,0.00192321,.,.
3	170201230	rs2276717	C	T	.	.	RS=2276717;RSPOS=170201230;RV;dbSNPBuildID=100;SSR=0;SAO=1;VP=0x050368080a05040537110100;GENEINFO=LOC101928583:101928583|SLC7A14:57709;WGT=1;VC=SNV;PM;PMC;S3D;SLO;NSM;REF;INT;ASP;VLD;HD;GNO;KGPhase1;KGPhase3;LSD;OM;CAF=0.9966,0.003395;COMMON=1
3	170715830	rs5398	G	A,T	.	.	RS=5398;RSPOS=170715830;RV;dbSNPBuildID=52;SSR=0;SAO=1;VP=0x05016800030515053f100101;GENEINFO=SLC2A2:6514;WGT=1;VC=SNV;PM;PMC;SLO;REF;SYN;ASP;VLD;G5;HD;GNO;KGPhase1;KGPhase3;LSD;CAF=0.6274,0.3726,.;COMMON=1;TOPMED=0.57188,0.42812,.
3	170724955	rs5404	C	T	.	.	RS=5404;RSPOS=170724955;RV;dbSNPBuildID=52;SSR=0;SAO=1;VP=0x05016800030515053f100100;GENEINFO=SLC2A2:6514;WGT=1;VC=SNV;PM;PMC;SLO;REF;SYN;ASP;VLD;G5;HD;GNO;KGPhase1;KGPhase3;LSD;CAF=0.8484,0.1516;COMMON=1;TOPMED=0.819837,0.180163
3	170732300	rs5400	G	A	.	.	RS=5400;RSPOS=170732300;RV;dbSNPBuildID=52;SSR=0;SAO=1;VP=0x050168480a0515053f100101;GENEINFO=SLC2A2:6514;WGT=1;VC=SNV;PM;PMC;SLO;NSM;REF;U5;INT;ASP;VLD;G5;HD;GNO;KGPhase1;KGPhase3;LSD;CAF=0.7847,0.2153;COMMON=1;TOPMED=0.728621,0.271379
3	170732328	rs1800572	C	G,T	.	.	RS=1800572;RSPOS=170732328;RV;dbSNPBuildID=89;SSR=0;SAO=0;VP=0x050128480a05040537000100;GENEINFO=SLC2A2:6514;WGT=1;VC=SNV;PM;PMC;SLO;NSM;REF;U5;INT;ASP;VLD;HD;GNO;KGPhase1;KGPhase3;CAF=0.9968,.,0.003195;COMMON=1;TOPMED=0.999966,.,3.4343e-005
3	178952020	rs17849079	C	T	.	.	RS=17849079;RSPOS=178952020;dbSNPBuildID=123;SSR=0;SAO=0;VP=0x050328000305150436000100;GENEINFO=PIK3CA:5290;WGT=1;VC=SNV;PM;PMC;S3D;SLO;REF;SYN;ASP;VLD;G5;HD;KGPhase1;KGPhase3;CAF=0.9593,0.04073;COMMON=1;TOPMED=0.981317,0.0186826
3	180334077	rs200353947	T	TA	.	.	RS=200353947;RSPOS=180334077;dbSNPBuildID=137;SSR=0;SAO=0;VP=0x05002808120504003e000200;GENEINFO=CCDC39:339829|TTC14:151613;WGT=1;VC=DIV;PM;PMC;NSF;REF;INT;ASP;VLD;KGPhase1;KGPhase3;CAF=0.9946,0.005391;COMMON=1;TOPMED=0.993166,0.00683426
3	180334356	rs139560004	A	G	.	.	RS=139560004;RSPOS=180334356;dbSNPBuildID=134;SSR=0;SAO=0;VP=0x050028080a05040436000100;GENEINFO=TTC14:151613|CCDC39:339829;WGT=1;VC=SNV;PM;PMC;NSM;REF;INT;ASP;VLD;HD;KGPhase1;KGPhase3;CAF=0.9978,0.002196;COMMON=1;TOPMED=0.997596,0.00240401
3	180334458	rs61733583	C	T	.	.	RS=61733583;RSPOS=180334458;dbSNPBuildID=129;SSR=0;SAO=0;VP=0x050228080a05140536000100;GENEINFO=TTC14:151613|CCDC39:339829;WGT=1;VC=SNV;PM;PMC;S3D;NSM;REF;INT;ASP;VLD;HD;GNO;KGPhase1;KGPhase3;CAF=0.9874,0.01258;COMMON=1;TOPMED=0.995535,0.00446459
3	180337082	rs61733579	G	C	.	.	RS=61733579;RSPOS=180337082;dbSNPBuildID=129;SSR=0;SAO=0;VP=0x050328000a05150536000100;GENEINFO=CCDC39:339829;WGT=1;VC=SNV;PM;PMC;S3D;SLO;NSM;REF;ASP;VLD;G5;HD;GNO;KGPhase1;KGPhase3;CAF=0.9824,0.01757;COMMON=1;TOPMED=0.975548,0.0244522
3	180364961	rs115545935	T	C,G	.	.	RS=115545935;RSPOS=180364961;dbSNPBuildID=132;SSR=0;SAO=0;VP=0x050228000a05040436000100;GENEINFO=CCDC39:339829;WGT=1;VC=SNV;PM;PMC;S3D;NSM;REF;ASP;VLD;HD;KGPhase1;KGPhase3;CAF=0.9984,0.001597,.;COMMON=1;TOPMED=0.997218,0.00278178,.
3	180366117	rs147383873	C	A,G	.	.	RS=147383873;RSPOS=180366117;dbSNPBuildID=134;SSR=0;SAO=0;VP=0x050200000a05040436000100;GENEINFO=CCDC39:339829;WGT=1;VC=SNV;S3D;NSM;REF;ASP;VLD;HD;KGPhase1;KGPhase3;CAF=0.9984,0.001597,.;COMMON=1;TOPMED=0.994333,0.0056666,.
3	180369283	rs183413880	G	A	.	.	RS=183413880;RSPOS=180369283;dbSNPBuildID=135;SSR=0;SAO=0;VP=0x050328000a05040436000100;GENEINFO=CCDC39:339829;WGT=1;VC=SNV;PM;PMC;S3D;SLO;NSM;REF;ASP;VLD;HD;KGPhase1;KGPhase3;CAF=0.9976,0.002396;COMMON=1;TOPMED=0.997527,0.0024727
3	180369977	rs79329972	C	T	.	.	RS=79329972;RSPOS=180369977;dbSNPBuildID=131;SSR=0;SAO=0;VP=0x050228000305040436000100;GENEINFO=CCDC39:339829;WGT=1;VC=SNV;PM;PMC;S3D;REF;SYN;ASP;VLD;HD;KGPhase1;KGPhase3;CAF=0.9918,0.008187;COMMON=1;TOPMED=0.999347,0.000652517
3	180377470	rs61733578	C	A,T	.	.	RS=61733578;RSPOS=180377470;dbSNPBuildID=129;SSR=0;SAO=0;VP=0x050328000a05040536000100;GENEINFO=CCDC39:339829;WGT=1;VC=SNV;PM;PMC;S3D;SLO;NSM;REF;ASP;VLD;HD;GNO;KGPhase1;KGPhase3;CAF=0.9904,.,0.009585;COMMON=1;TOPMED=0.982828,.,0.0171715
3	180378402	rs57838737	G	C	.	.	RS=57838737;RSPOS=180378402;dbSNPBuildID=129;SSR=0;SAO=0;VP=0x050328000a05150536000100;GENEINFO=CCDC39:339829;WGT=1;VC=SNV;PM;PMC;S3D;SLO;NSM;REF;ASP;VLD;G5;HD;GNO;KGPhase1;KGPhase3;CAF=0.9567,0.04333;COMMON=1;TOPMED=0.937736,0.0622639
3	180379773	rs115952495	C	T	.	.	RS=115952495;RSPOS=180379773;dbSNPBuildID=132;SSR=0;SAO=0;VP=0x050228000a05040436000100;GENEINFO=CCDC39:339829;WGT=1;VC=SNV;PM;PMC;S3D;NSM;REF;ASP;VLD;HD;KGPhase1;KGPhase3;CAF=0.994,0.00599;COMMON=1;TOPMED=0.995741,0.00425853
3	182817252	rs11540930	T	A,C	.	.	RS=11540930;RSPOS=182817252;RV;dbSNPBuildID=120;SSR=0;SAO=0;VP=0x050128420005040536000100;GENEINFO=MCCC1:56922;WGT=1;VC=SNV;PM;PMC;SLO;U5;R5;ASP;VLD;HD;GNO;KGPhase1;KGPhase3;CAF=0.9948,.,0.005192;COMMON=1;TOPMED=0.990178,3.4343e-005,0.00978776
3	186338382	rs4918	G	C	.	.	RS=4918;RSPOS=186338382;dbSNPBuildID=52;SSR=0;SAO=1;VP=0x050168000a0517053f110101;GENEINFO=AHSG:197;WGT=1;VC=SNV;PM;PMC;SLO;NSM;REF;ASP;VLD;G5A;G5;HD;GNO;KGPhase1;KGPhase3;LSD;OM;CAF=0.2863,0.7137;COMMON=1;TOPMED=0.342949,0.657051
3	193384966	rs144898877	A	G	.	.	RS=144898877;RSPOS=193384966;dbSNPBuildID=134;SSR=0;SAO=1;VP=0x050068080305040036100100;GENEINFO=OPA1:4976|LOC101929213:101929213;WGT=1;VC=SNV;PM;PMC;REF;SYN;INT;ASP;VLD;KGPhase1;KGPhase3;LSD;CAF=0.998,0.001997;COMMON=1;TOPMED=0.999176,0.000824232
4	996555	rs11934801	G	A,C	.	.	RS=11934801;RSPOS=996555;dbSNPBuildID=120;SSR=0;SAO=1;VP=0x050168000a05150136110100;GENEINFO=IDUA:3425;WGT=1;VC=SNV;PM;PMC;SLO;NSM;REF;ASP;VLD;G5;GNO;KGPhase1;KGPhase3;LSD;OM;CAF=0.985,.,0.01498;COMMON=1;TOPMED=0.973796,.,0.0262037
4	1806629	rs61735104	C	T	.	.	RS=61735104;RSPOS=1806629;dbSNPBuildID=129;SSR=0;SAO=1;VP=0x050368000a05040136100100;GENEINFO=FGFR3:2261;WGT=1;VC=SNV;PM;PMC;S3D;SLO;NSM;REF;ASP;VLD;GNO;KGPhase1;KGPhase3;LSD;CAF=0.9958,0.004193;COMMON=1;TOPMED=0.996875,0.00312521
4	2906707	rs4961	G	T	.	.	RS=4961;RSPOS=2906707;dbSNPBuildID=52;SSR=0;SAO=1;VP=0x050178000a0515053f110101;GENEINFO=ADD1:118;WGT=1;VC=SNV;PM;TPA;PMC;SLO;NSM;REF;ASP;VLD;G5;HD;GNO;KGPhase1;KGPhase3;LSD;OM;CAF=0.7915,0.2085;COMMON=1;TOPMED=0.83924,0.16076
4	3162034	rs34315806	C	T	.	.	RS=34315806;RSPOS=3162034;RV;dbSNPBuildID=126;SSR=0;SAO=0;VP=0x050100000a05150536000100;GENEINFO=HTT:3064;WGT=1;VC=SNV;SLO;NSM;REF;ASP;VLD;G5;HD;GNO;KGPhase1;KGPhase3;CAF=0.9724,0.02756;COMMON=1;TOPMED=0.962463,0.0375369
4	3465073	rs146168804	G	T	.	.	RS=146168804;RSPOS=3465073;dbSNPBuildID=134;SSR=0;SAO=0;VP=0x050128400005150036000100;GENEINFO=DOK7:285489;WGT=1;VC=SNV;PM;PMC;SLO;U5;ASP;VLD;G5;KGPhase1;KGPhase3;CAF=0.9119,0.08806;COMMON=1;TOPMED=0.944055,0.0559448
4	3475166	rs62272670	C	T	.	.	RS=62272670;RSPOS=3475166;dbSNPBuildID=129;SSR=0;SAO=0;VP=0x050228000a05040536000100;GENEINFO=DOK7:285489;WGT=1;VC=SNV;PM;PMC;S3D;NSM;REF;ASP;VLD;HD;GNO;KGPhase1;KGPhase3;CAF=0.998,0.001997;COMMON=1;TOPMED=0.992994,0.00700598
4	3487322	rs16844422	G	A	.	.	RS=16844422;RSPOS=3487322;dbSNPBuildID=123;SSR=0;SAO=1;VP=0x050368400a05150537100100;GENEINFO=DOK7:285489;WGT=1;VC=SNV;PM;PMC;S3D;SLO;NSM;REF;U5;ASP;VLD;G5;HD;GNO;KGPhase1;KGPhase3;LSD;CAF=0.9734,0.02656;COMMON=1;TOPMED=0.968267,0.0317329
4	3494495	rs16844460	G	A	.	.	RS=16844460;RSPOS=3494495;dbSNPBuildID=123;SSR=0;SAO=1;VP=0x050068c00a05050537100100;GENEINFO=DOK7:285489;WGT=1;VC=SNV;PM;PMC;NSM;REF;U3;U5;ASP;VLD;G5;HD;GNO;KGPhase1;KGPhase3;LSD;CAF=0.99,0.009984;COMMON=1;TOPMED=0.98379,0.0162099
4	3494680	rs150728781	C	T	.	.	RS=150728781;RSPOS=3494680;dbSNPBuildID=134;SSR=0;SAO=1;VP=0x050168800a05040036100100;GENEINFO=DOK7:285489;WGT=1;VC=SNV;PM;PMC;SLO;NSM;REF;U3;ASP;VLD;KGPhase1;KGPhase3;LSD;CAF=0.9908,0.009185;COMMON=1;TOPMED=0.987877,0.0121231
4	3494856	rs56769879	C	A,G,T	.	.	RS=56769879;RSPOS=3494856;dbSNPBuildID=129;SSR=0;SAO=1;VP=0x050068800305150036100104;GENEINFO=DOK7:285489;WGT=1;VC=SNV;PM;PMC;REF;SYN;U3;ASP;VLD;G5;KGPhase1;KGPhase3;LSD;NOV;CAF=0.9834,.,.,0.01657;COMMON=1;TOPMED=0.98221,.,.,0.0177897
4	4862084	rs104893854	C	A,G	.	.	RS=104893854;RSPOS=4862084;dbSNPBuildID=132;SSR=0;SAO=1;VP=0x050068000a05040026110100;GENEINFO=MSX1:4487;WGT=1;VC=SNV;PM;PMC;NSM;REF;ASP;VLD;KGPhase3;LSD;OM;CAF=0.999,0.0009984,.;COMMON=1;TOPMED=0.999863,0.000137372,.
4	5620310	rs116514447	G	A	.	.	RS=116514447;RSPOS=5620310;dbSNPBuildID=132;SSR=0;SAO=0;VP=0x05010000030504003e000100;GENEINFO=EVC2:132884;WGT=1;VC=SNV;SLO;REF;SYN;ASP;VLD;KGPhase1;KGPhase3;CAF=0.9976,0.002396;COMMON=1;TOPMED=0.995741,0.00425853
4	5624521	rs146588335	G	A	.	.	RS=146588335;RSPOS=5624521;dbSNPBuildID=134;SSR=0;SAO=0;VP=0x050000000305040026000100;GENEINFO=EVC2:132884;WGT=1;VC=SNV;REF;SYN;ASP;VLD;KGPhase3;CAF=0.999,0.0009984;COMMON=1;TOPMED=0.998523,0.00147675
4	5627493	rs73198165	G	A,T	.	.	RS=73198165;RSPOS=5627493;dbSNPBuildID=130;SSR=0;SAO=0;VP=0x05012800070504043e000100;GENEINFO=EVC2:132884;WGT=1;VC=SNV;PM;PMC;SLO;NSN;REF;SYN;ASP;VLD;HD;KGPhase1;KGPhase3;CAF=0.9972,.,0.002796;COMMON=1;TOPMED=0.99557,3.4343e-005,0.00439591
4	5642347	rs141287105	G	C	.	.	RS=141287105;RSPOS=5642347;dbSNPBuildID=134;SSR=0;SAO=0;VP=0x050000000a05040436000100;GENEINFO=EVC2:132884;WGT=1;VC=SNV;NSM;REF;ASP;VLD;HD;KGPhase1;KGPhase3;CAF=0.998,0.001997;COMMON=1;TOPMED=0.99684,0.00315956
4	5721084	rs41269547	A	G	.	.	RS=41269547;RSPOS=5721084;dbSNPBuildID=127;SSR=0;SAO=0;VP=0x050028000a05040536000100;GENEINFO=EVC:2121;WGT=1;VC=SNV;PM;PMC;NSM;REF;ASP;VLD;HD;GNO;KGPhase1;KGPhase3;CAF=0.9982,0.001797;COMMON=1;TOPMED=0.997081,0.00291916
4	5754591	rs142535134	C	T	.	.	RS=142535134;RSPOS=5754591;dbSNPBuildID=134;SSR=0;SAO=0;VP=0x050128000a05040436000100;GENEINFO=EVC:2121;WGT=1;VC=SNV;PM;PMC;SLO;NSM;REF;ASP;VLD;HD;KGPhase1;KGPhase3;CAF=0.9976,0.002396;COMMON=1;TOPMED=0.995638,0.00436156
4	5785368	rs151293705	G	A	.	.	RS=151293705;RSPOS=5785368;dbSNPBuildID=134;SSR=0;SAO=0;VP=0x050000000305040026000100;GENEINFO=EVC:2121;WGT=1;VC=SNV;REF;SYN;ASP;VLD;KGPhase3;CAF=0.9994,0.000599;COMMON=1;TOPMED=0.999141,0.000858575
4	5795413	rs111293777	G	A	.	.	RS=111293777;RSPOS=5795413;dbSNPBuildID=132;SSR=0;SAO=0;VP=0x050128000a05040536000100;GENEINFO=EVC:2121;WGT=1;VC=SNV;PM;PMC;SLO;NSM;REF;ASP;VLD;HD;GNO;KGPhase1;KGPhase3;CAF=0.9958,0.004193;COMMON=1;TOPMED=0.994814,0.0051858
4	5806512	rs115976359	G	A	.	.	RS=115976359;RSPOS=5806512;dbSNPBuildID=132;SSR=0;SAO=0;VP=0x050128000305150436000100;GENEINFO=EVC:2121;WGT=1;VC=SNV;PM;PMC;SLO;REF;SYN;ASP;VLD;G5;HD;KGPhase1;KGPhase3;CAF=0.9868,0.01318;COMMON=1;TOPMED=0.989045,0.0109554
4	6279191	rs71524363	C	G,T	.	.	RS=71524363;RSPOS=6279191;dbSNPBuildID=130;SSR=0;SAO=1;VP=0x050168000305150536100100;GENEINFO=WFS1:7466;WGT=1;VC=SNV;PM;PMC;SLO;REF;SYN;ASP;VLD;G5;HD;GNO;KGPhase1;KGPhase3;LSD;CAF=0.984,.,0.01597;COMMON=1;TOPMED=0.979944,.,0.0200563
4	6279203	rs372928810	G	A,T	.	.	RS=372928810;RSPOS=6279203;dbSNPBuildID=138;SSR=0;SAO=1;VP=0x050168000305150026100100;GENEINFO=WFS1:7466;WGT=1;VC=SNV;PM;PMC;SLO;REF;SYN;ASP;VLD;G5;KGPhase3;LSD;CAF=0.9898,.,0.01018;COMMON=1;TOPMED=0.99976,3.4343e-005,0.000206058
4	6279223	rs142651446	A	G	.	.	RS=142651446;RSPOS=6279223;dbSNPBuildID=137;SSR=0;SAO=0;VP=0x050028000a05040436000100;GENEINFO=WFS1:7466;WGT=1;VC=SNV;PM;PMC;NSM;REF;ASP;VLD;HD;KGPhase1;KGPhase3;CAF=0.9972,0.002796;COMMON=1;TOPMED=0.999931,6.8686e-005
4	6290723	rs112871383	C	T	.	.	RS=112871383;RSPOS=6290723;dbSNPBuildID=132;SSR=0;SAO=0;VP=0x050128000a05040136000100;GENEINFO=WFS1:7466;WGT=1;VC=SNV;PM;PMC;SLO;NSM;REF;ASP;VLD;GNO;KGPhase1;KGPhase3;CAF=0.9996,0.0003994;COMMON=1;TOPMED=0.999691,0.000309087
4	6292945	rs115346085	G	A	.	.	RS=115346085;RSPOS=6292945;dbSNPBuildID=132;SSR=0;SAO=1;VP=0x050068000a05040436100100;GENEINFO=WFS1:7466;WGT=1;VC=SNV;PM;PMC;NSM;REF;ASP;VLD;HD;KGPhase1;KGPhase3;LSD;CAF=0.9958,0.004193;COMMON=1;TOPMED=0.996154,0.00384642
4	6293040	rs41264699	A	C	.	.	RS=41264699;RSPOS=6293040;dbSNPBuildID=127;SSR=0;SAO=0;VP=0x050128000a05040536000100;GENEINFO=WFS1:7466;WGT=1;VC=SNV;PM;PMC;SLO;NSM;REF;ASP;VLD;HD;GNO;KGPhase1;KGPhase3;CAF=0.9978,0.002196;COMMON=1;TOPMED=0.998042,0.00195755
4	6293696	rs1801213	C	G	.	.	RS=1801213;RSPOS=6293696;dbSNPBuildID=89;SSR=0;SAO=0;VP=0x05012800030515053e000100;GENEINFO=WFS1:7466;WGT=1;VC=SNV;PM;PMC;SLO;REF;SYN;ASP;VLD;G5;HD;GNO;KGPhase1;KGPhase3;CAF=0.2436,0.7564;COMMON=1;TOPMED=0.31575,0.68425
4	6302917	rs71530905	C	T	.	.	RS=71530905;RSPOS=6302917;dbSNPBuildID=130;SSR=0;SAO=0;VP=0x050028000305040026000100;GENEINFO=WFS1:7466;WGT=1;VC=SNV;PM;PMC;REF;SYN;ASP;VLD;KGPhase3;CAF=0.9986,0.001398;COMMON=1;TOPMED=0.99976,0.000240401
4	6303013	rs148310584	C	T	.	.	RS=148310584;RSPOS=6303013;dbSNPBuildID=134;SSR=0;SAO=0;VP=0x050028000305040036000100;GENEINFO=WFS1:7466;WGT=1;VC=SNV;PM;PMC;REF;SYN;ASP;VLD;KGPhase1;KGPhase3;CAF=0.998,0.001997;COMMON=1;TOPMED=0.998214,0.00178584
4	6303022	rs1801214	C	A,G,T	.	.	RS=1801214;RSPOS=6303022;dbSNPBuildID=89;SSR=0;SAO=0;VP=0x05012800030515053f020100;GENEINFO=WFS1:7466;WGT=1;VC=SNV;PM;PMC;SLO;REF;SYN;ASP;VLD;G5;HD;GNO;KGPhase1;KGPhase3;MTP;CAF=0.2706,.,.,0.7294;COMMON=1;TOPMED=0.366337,.,.,0.633663
4	6303052	rs35789242	C	T	.	.	RS=35789242;RSPOS=6303052;RV;dbSNPBuildID=126;SSR=0;SAO=0;VP=0x050128000305040536000100;GENEINFO=WFS1:7466;WGT=1;VC=SNV;PM;PMC;SLO;REF;SYN;ASP;VLD;HD;GNO;KGPhase1;KGPhase3;CAF=0.9972,0.002796;COMMON=1;TOPMED=0.997493,0.00250704
4	6303076	rs138232538	G	A,C	.	.	RS=138232538;RSPOS=6303076;dbSNPBuildID=134;SSR=0;SAO=0;VP=0x050128000a05040036000100;GENEINFO=WFS1:7466;WGT=1;VC=SNV;PM;PMC;SLO;NSM;REF;ASP;VLD;KGPhase1;KGPhase3;CAF=0.9982,0.001797,.;COMMON=1;TOPMED=0.997047,0.0029535,.
4	6303196	rs61735402	C	T	.	.	RS=61735402;RSPOS=6303196;dbSNPBuildID=129;SSR=0;SAO=0;VP=0x050028000305040136000100;GENEINFO=WFS1:7466;WGT=1;VC=SNV;PM;PMC;REF;SYN;ASP;VLD;GNO;KGPhase1;KGPhase3;CAF=0.9972,0.002796;COMMON=1;TOPMED=0.996463,0.00353733
4	6303247	rs2230719	C	G,T	.	.	RS=2230719;RSPOS=6303247;dbSNPBuildID=98;SSR=0;SAO=0;VP=0x050128000305150537000101;GENEINFO=WFS1:7466;WGT=1;VC=SNV;PM;PMC;SLO;REF;SYN;ASP;VLD;G5;HD;GNO;KGPhase1;KGPhase3;CAF=0.9555,.,0.04453;COMMON=1;TOPMED=0.916753,0.000103029,0.0831444
4	6303354	rs734312	G	A	.	.	RS=734312;RSPOS=6303354;dbSNPBuildID=86;SSR=0;SAO=0;VP=0x050128000a0515053f000101;GENEINFO=WFS1:7466;WGT=1;VC=SNV;PM;PMC;SLO;NSM;REF;ASP;VLD;G5;HD;GNO;KGPhase1;KGPhase3;CAF=0.5308,0.4692;COMMON=1;TOPMED=0.657325,0.342675
4	6303717	rs149013740	G	A	.	.	RS=149013740;RSPOS=6303717;dbSNPBuildID=134;SSR=0;SAO=0;VP=0x050000000a05040436000100;GENEINFO=WFS1:7466;WGT=1;VC=SNV;NSM;REF;ASP;VLD;HD;KGPhase1;KGPhase3;CAF=0.9986,0.001398;COMMON=1;TOPMED=0.998695,0.00130503
4	6303731	rs147834269	G	A	.	.	RS=147834269;RSPOS=6303731;dbSNPBuildID=134;SSR=0;SAO=1;VP=0x050068000a05040436100100;GENEINFO=WFS1:7466;WGT=1;VC=SNV;PM;PMC;NSM;REF;ASP;VLD;HD;KGPhase1;KGPhase3;LSD;CAF=0.9974,0.002596;COMMON=1;TOPMED=0.999828,0.000171715
4	6303844	rs2230721	G	A	.	.	RS=2230721;RSPOS=6303844;dbSNPBuildID=98;SSR=0;SAO=0;VP=0x050128000305150537000100;GENEINFO=WFS1:7466;WGT=1;VC=SNV;PM;PMC;SLO;REF;SYN;ASP;VLD;G5;HD;GNO;KGPhase1;KGPhase3;CAF=0.9421,0.05791;COMMON=1;TOPMED=0.915207,0.0847929
4	6303849	rs56002719	A	T	.	.	RS=56002719;RSPOS=6303849;dbSNPBuildID=129;SSR=0;SAO=0;VP=0x050028000a05040436000100;GENEINFO=WFS1:7466;WGT=1;VC=SNV;PM;PMC;NSM;REF;ASP;VLD;HD;KGPhase1;KGPhase3;CAF=0.9992,0.0007987;COMMON=1;TOPMED=0.997699,0.00230098
4	6303902	rs201078003	G	A	.	.	RS=201078003;RSPOS=6303902;dbSNPBuildID=137;SSR=0;SAO=0;VP=0x050000000a05040026000100;GENEINFO=WFS1:7466;WGT=1;VC=SNV;NSM;REF;ASP;VLD;KGPhase3;CAF=0.999,0.0009984;COMMON=1
4	6303955	rs1046314	G	A,C	.	.	RS=1046314;RSPOS=6303955;dbSNPBuildID=86;SSR=0;SAO=0;VP=0x05012800030515053f000101;GENEINFO=WFS1:7466;WGT=1;VC=SNV;PM;PMC;SLO;REF;SYN;ASP;VLD;G5;HD;GNO;KGPhase1;KGPhase3;CAF=0.3468,0.6532,.;COMMON=1;TOPMED=0.447902,0.552098,.
4	6303974	rs35932623	C	T	.	.	RS=35932623;RSPOS=6303974;RV;dbSNPBuildID=126;SSR=0;SAO=1;VP=0x050168000a05040536100100;GENEINFO=WFS1:7466;WGT=1;VC=SNV;PM;PMC;SLO;NSM;REF;ASP;VLD;HD;GNO;KGPhase1;KGPhase3;LSD;CAF=0.9962,0.003794;COMMON=1;TOPMED=0.996051,0.00394945
4	6304133	rs71532874	G	A	.	.	RS=71532874;RSPOS=6304133;dbSNPBuildID=130;SSR=0;SAO=0;VP=0x050028000a05040536000100;GENEINFO=WFS1:7466;WGT=1;VC=SNV;PM;PMC;NSM;REF;ASP;VLD;HD;GNO;KGPhase1;KGPhase3;CAF=0.9964,0.003594;COMMON=1;TOPMED=0.994642,0.00535751
4	9998441	rs181509591	G	A,C	.	.	RS=181509591;RSPOS=9998441;dbSNPBuildID=135;SSR=0;SAO=0;VP=0x050028000a05040436000100;GENEINFO=SLC2A9:56606;WGT=1;VC=SNV;PM;PMC;NSM;REF;ASP;VLD;HD;KGPhase1;KGPhase3;CAF=0.9992,0.0007987,.;COMMON=1
4	15482360	rs1861050	C	T	.	.	RS=1861050;RSPOS=15482360;dbSNPBuildID=92;SSR=0;SAO=1;VP=0x050168000705150537120101;GENEINFO=CC2D2A:57545;WGT=1;VC=SNV;PM;PMC;SLO;NSN;REF;SYN;ASP;VLD;G5;HD;GNO;KGPhase1;KGPhase3;LSD;MTP;CAF=0.8812,0.1188;COMMON=1;TOPMED=0.916581,0.0834192
4	15511824	rs190694237	G	T	.	.	RS=190694237;RSPOS=15511824;dbSNPBuildID=135;SSR=0;SAO=0;VP=0x050028000a05040436000100;GENEINFO=CC2D2A:57545;WGT=1;VC=SNV;PM;PMC;NSM;REF;ASP;VLD;HD;KGPhase1;KGPhase3;CAF=0.9986,0.001398;COMMON=1
4	15516333	rs62000428	G	A	.	.	RS=62000428;RSPOS=15516333;dbSNPBuildID=129;SSR=0;SAO=1;VP=0x050168000a05040536100100;GENEINFO=CC2D2A:57545;WGT=1;VC=SNV;PM;PMC;SLO;NSM;REF;ASP;VLD;HD;GNO;KGPhase1;KGPhase3;LSD;CAF=0.9906,0.009385;COMMON=1;TOPMED=0.988907,0.0110928
4	15516389	rs2286976	C	T	.	.	RS=2286976;RSPOS=15516389;dbSNPBuildID=100;SSR=0;SAO=1;VP=0x050168000305150537100100;GENEINFO=CC2D2A:57545;WGT=1;VC=SNV;PM;PMC;SLO;REF;SYN;ASP;VLD;G5;HD;GNO;KGPhase1;KGPhase3;LSD;CAF=0.904,0.09605;COMMON=1;TOPMED=0.957724,0.0422763
4	15518357	rs16892095	A	C	.	.	RS=16892095;RSPOS=15518357;dbSNPBuildID=123;SSR=0;SAO=1;VP=0x050168000a0515053f100100;GENEINFO=CC2D2A:57545;WGT=1;VC=SNV;PM;PMC;SLO;NSM;REF;ASP;VLD;G5;HD;GNO;KGPhase1;KGPhase3;LSD;CAF=0.8824,0.1176;COMMON=1;TOPMED=0.958205,0.0417955
4	15534868	rs144439937	A	G	.	.	RS=144439937;RSPOS=15534868;dbSNPBuildID=134;SSR=0;SAO=1;VP=0x050068000a05040436100100;GENEINFO=CC2D2A:57545;WGT=1;VC=SNV;PM;PMC;NSM;REF;ASP;VLD;HD;KGPhase1;KGPhase3;LSD;CAF=0.9972,0.002796;COMMON=1;TOPMED=0.994986,0.00501408
4	15539735	rs16892134	G	A,C	.	.	RS=16892134;RSPOS=15539735;dbSNPBuildID=123;SSR=0;SAO=0;VP=0x050128000a05040537000100;GENEINFO=CC2D2A:57545;WGT=1;VC=SNV;PM;PMC;SLO;NSM;REF;ASP;VLD;HD;GNO;KGPhase1;KGPhase3;CAF=0.995,0.003994,0.0009984;COMMON=1;TOPMED=0.988804,0.0095817,0.00161412
4	15542506	rs190698163	T	A	.	.	RS=190698163;RSPOS=15542506;dbSNPBuildID=135;SSR=0;SAO=0;VP=0x050028000a05040036000100;GENEINFO=CC2D2A:57545;WGT=1;VC=SNV;PM;PMC;NSM;REF;ASP;VLD;KGPhase1;KGPhase3;CAF=0.9976,0.002396;COMMON=1;TOPMED=0.997699,0.00230098
4	15569018	rs73125627	G	A	.	.	RS=73125627;RSPOS=15569018;dbSNPBuildID=130;SSR=0;SAO=1;VP=0x05016800030517053e100100;GENEINFO=CC2D2A:57545;WGT=1;VC=SNV;PM;PMC;SLO;REF;SYN;ASP;VLD;G5A;G5;HD;GNO;KGPhase1;KGPhase3;LSD;CAF=0.8482,0.1518;COMMON=1;TOPMED=0.81702,0.18298
4	15572034	rs61734948	G	A	.	.	RS=61734948;RSPOS=15572034;dbSNPBuildID=129;SSR=0;SAO=1;VP=0x050068000a05040536100100;GENEINFO=CC2D2A:57545;WGT=1;VC=SNV;PM;PMC;NSM;REF;ASP;VLD;HD;GNO;KGPhase1;KGPhase3;LSD;CAF=0.992,0.007987;COMMON=1;TOPMED=0.990659,0.0093413
4	55127413	rs35805947	C	T	.	.	RS=35805947;RSPOS=55127413;dbSNPBuildID=126;SSR=0;SAO=0;VP=0x050100000305040536000100;GENEINFO=PDGFRA:5156;WGT=1;VC=SNV;SLO;REF;SYN;ASP;VLD;HD;GNO;KGPhase1;KGPhase3;CAF=0.9972,0.002796;COMMON=1;TOPMED=0.995295,0.00470499
4	55127448	rs36035373	G	A	.	.	RS=36035373;RSPOS=55127448;dbSNPBuildID=126;SSR=0;SAO=0;VP=0x050128000a05040536000100;GENEINFO=PDGFRA:5156;WGT=1;VC=SNV;PM;PMC;SLO;NSM;REF;ASP;VLD;HD;GNO;KGPhase1;KGPhase3;CAF=0.996,0.003994;COMMON=1;TOPMED=0.994024,0.00597569
4	55131129	rs151259376	G	A	.	.	RS=151259376;RSPOS=55131129;dbSNPBuildID=134;SSR=0;SAO=0;VP=0x050100000305040436000100;GENEINFO=PDGFRA:5156;WGT=1;VC=SNV;SLO;REF;SYN;ASP;VLD;HD;KGPhase1;KGPhase3;CAF=0.994,0.00599;COMMON=1;TOPMED=0.990384,0.00961605
4	55133783	rs142498442	C	T	.	.	RS=142498442;RSPOS=55133783;dbSNPBuildID=134;SSR=0;SAO=0;VP=0x050000000305040036000100;GENEINFO=PDGFRA:5156;WGT=1;VC=SNV;REF;SYN;ASP;VLD;KGPhase1;KGPhase3;CAF=0.9982,0.001797;COMMON=1;TOPMED=0.998523,0.00147675
4	55136800	rs61735622	G	C	.	.	RS=61735622;RSPOS=55136800;dbSNPBuildID=129;SSR=0;SAO=1;VP=0x050068000a05040536100100;GENEINFO=PDGFRA:5156;WGT=1;VC=SNV;PM;PMC;NSM;REF;ASP;VLD;HD;GNO;KGPhase1;KGPhase3;LSD;CAF=0.9968,0.003195;COMMON=1;TOPMED=0.997287,0.0027131
4	55138643	rs56026726	G	A	.	.	RS=56026726;RSPOS=55138643;dbSNPBuildID=129;SSR=0;SAO=0;VP=0x050000000305040436000100;GENEINFO=PDGFRA:5156;WGT=1;VC=SNV;REF;SYN;ASP;VLD;HD;KGPhase1;KGPhase3;CAF=0.992,0.007987;COMMON=1;TOPMED=0.989457,0.0105433
4	55141085	rs55830582	G	A	.	.	RS=55830582;RSPOS=55141085;dbSNPBuildID=129;SSR=0;SAO=0;VP=0x050100000305040436000100;GENEINFO=PDGFRA:5156;WGT=1;VC=SNV;SLO;REF;SYN;ASP;VLD;HD;KGPhase1;KGPhase3;CAF=0.9934,0.006589;COMMON=1;TOPMED=0.998626,0.00137372
4	55155179	rs138519829	C	T	.	.	RS=138519829;RSPOS=55155179;dbSNPBuildID=134;SSR=0;SAO=0;VP=0x050200000305040036000100;GENEINFO=PDGFRA:5156;WGT=1;VC=SNV;S3D;REF;SYN;ASP;VLD;KGPhase1;KGPhase3;CAF=0.9986,0.001398;COMMON=1;TOPMED=0.998386,0.00161412
4	55161397	rs148629782	C	G,T	.	.	RS=148629782;RSPOS=55161397;dbSNPBuildID=134;SSR=0;SAO=0;VP=0x050000000b05040036000100;GENEINFO=PDGFRA:5156;WGT=1;VC=SNV;NSM;REF;SYN;ASP;VLD;KGPhase1;KGPhase3;CAF=0.9976,0.0009984,0.001398;COMMON=1;TOPMED=0.999244,.,0.000755546
4	55561862	rs56411694	G	A,T	.	.	RS=56411694;RSPOS=55561862;dbSNPBuildID=129;SSR=0;SAO=0;VP=0x050328000305150436000100;GENEINFO=KIT:3815;WGT=1;VC=SNV;PM;PMC;S3D;SLO;REF;SYN;ASP;VLD;G5;HD;KGPhase1;KGPhase3;CAF=0.9798,0.0003994,0.01977;COMMON=1;TOPMED=0.972182,6.8686e-005,0.0277492
4	55575593	rs72549293	C	T	.	.	RS=72549293;RSPOS=55575593;dbSNPBuildID=130;SSR=0;SAO=0;VP=0x050328000305050436000100;GENEINFO=KIT:3815;WGT=1;VC=SNV;PM;PMC;S3D;SLO;REF;SYN;ASP;VLD;G5;HD;KGPhase1;KGPhase3;CAF=0.993,0.006989;COMMON=1;TOPMED=0.984683,0.015317
4	55594008	rs72549292	A	T	.	.	RS=72549292;RSPOS=55594008;dbSNPBuildID=130;SSR=0;SAO=0;VP=0x050100000305050436000100;GENEINFO=KIT:3815;WGT=1;VC=SNV;SLO;REF;SYN;ASP;VLD;G5;HD;KGPhase1;KGPhase3;CAF=0.9902,0.009784;COMMON=1;TOPMED=0.985919,0.0140806
4	55599268	rs55789615	C	T	.	.	RS=55789615;RSPOS=55599268;dbSNPBuildID=129;SSR=0;SAO=0;VP=0x050128000305150436000100;GENEINFO=KIT:3815;WGT=1;VC=SNV;PM;PMC;SLO;REF;SYN;ASP;VLD;G5;HD;KGPhase1;KGPhase3;CAF=0.9886,0.01138;COMMON=1;TOPMED=0.971014,0.0289855
4	55604639	rs56288823	C	T	.	.	RS=56288823;RSPOS=55604639;dbSNPBuildID=129;SSR=0;SAO=0;VP=0x050100000305150436000100;GENEINFO=KIT:3815;WGT=1;VC=SNV;SLO;REF;SYN;ASP;VLD;G5;HD;KGPhase1;KGPhase3;CAF=0.9824,0.01757;COMMON=1;TOPMED=0.97153,0.0284704
4	55972946	rs34231037	A	G	.	.	RS=34231037;RSPOS=55972946;dbSNPBuildID=126;SSR=0;SAO=1;VP=0x050368000a05040536110100;GENEINFO=KDR:3791;WGT=1;VC=SNV;PM;PMC;S3D;SLO;NSM;REF;ASP;VLD;HD;GNO;KGPhase1;KGPhase3;LSD;OM;CAF=0.991,0.008986;COMMON=1;TOPMED=0.976887,0.0231129
4	56825871	rs150331261	T	C	.	.	RS=150331261;RSPOS=56825871;dbSNPBuildID=134;SSR=0;SAO=0;VP=0x050028000a05040436000100;GENEINFO=CEP135:9662;WGT=1;VC=SNV;PM;PMC;NSM;REF;ASP;VLD;HD;KGPhase1;KGPhase3;CAF=0.9974,0.002596;COMMON=1;TOPMED=0.996016,0.00398379
4	56874517	rs3214045	A	C,G	.	.	RS=3214045;RSPOS=56874517;dbSNPBuildID=106;SSR=0;SAO=1;VP=0x050360000a0515053f100101;GENEINFO=CEP135:9662;WGT=1;VC=SNV;PM;S3D;SLO;NSM;REF;ASP;VLD;G5;HD;GNO;KGPhase1;KGPhase3;LSD;CAF=0.8608,0.1392,.;COMMON=1;TOPMED=0.824954,0.175046,.
4	56886891	rs76659072	T	A,G	.	.	RS=76659072;RSPOS=56886891;dbSNPBuildID=131;SSR=0;SAO=0;VP=0x050028000a05040436000100;GENEINFO=CEP135:9662;WGT=1;VC=SNV;PM;PMC;NSM;REF;ASP;VLD;HD;KGPhase1;KGPhase3;CAF=0.9974,0.002596,.;COMMON=1;TOPMED=0.997115,0.00288481,.
4	68619737	rs104893836	T	C	.	.	RS=104893836;RSPOS=68619737;RV;dbSNPBuildID=133;SSR=0;SAO=1;VP=0x050268000a05040436110100;GENEINFO=GNRHR:2798;WGT=1;VC=SNV;PM;PMC;S3D;NSM;REF;ASP;VLD;HD;KGPhase1;KGPhase3;LSD;OM;CAF=0.9988,0.001198;COMMON=1;TOPMED=0.997699,0.00230098
4	69536084	rs1902023	A	C	.	.	RS=1902023;RSPOS=69536084;RV;dbSNPBuildID=92;SSR=0;SAO=0;VP=0x050178000a05170436010100;GENEINFO=UGT2B15:7366;WGT=1;VC=SNV;PM;TPA;PMC;SLO;NSM;REF;ASP;VLD;G5A;G5;HD;KGPhase1;KGPhase3;OM;CAF=0.4535,0.5465;COMMON=1;TOPMED=0.463081,0.536919
4	69681936	rs61750900	G	A,T	.	.	RS=61750900;RSPOS=69681936;dbSNPBuildID=129;SSR=1;SAO=0;VP=0x050128080a05150136000140;GENEINFO=UGT2B10:7365;WGT=1;VC=SNV;PM;PMC;SLO;NSM;REF;INT;ASP;VLD;G5;GNO;KGPhase1;KGPhase3;CAF=0.9561,.,0.04393;COMMON=1;TOPMED=0.937393,.,0.0626073
4	70898903	rs1136511	G	A	.	.	RS=1136511;RSPOS=70898903;dbSNPBuildID=130;SSR=0;SAO=1;VP=0x050168000a05150537110100;GENEINFO=HTN3:3347;WGT=1;VC=SNV;PM;PMC;SLO;NSM;REF;ASP;VLD;G5;HD;GNO;KGPhase1;KGPhase3;LSD;OM;CAF=0.9519,0.04812;COMMON=1;TOPMED=0.930868,0.0691325
4	73942678	rs2306058	C	T	.	.	RS=2306058;RSPOS=73942678;dbSNPBuildID=100;SSR=0;SAO=0;VP=0x05010000030515053f000100;GENEINFO=ANKRD17:26057;WGT=1;VC=SNV;SLO;REF;SYN;ASP;VLD;G5;HD;GNO;KGPhase1;KGPhase3;CAF=0.8235,0.1765;COMMON=1;TOPMED=0.870218,0.129782
4	77084391	rs117157204	C	T	.	.	RS=117157204;RSPOS=77084391;dbSNPBuildID=132;SSR=0;SAO=0;VP=0x050000000a05040436000100;GENEINFO=SCARB2:950;WGT=1;VC=SNV;NSM;REF;ASP;VLD;HD;KGPhase1;KGPhase3;CAF=0.9992,0.0007987;COMMON=1
4	77116889	rs35035064	C	G	.	.	RS=35035064;RSPOS=77116889;dbSNPBuildID=126;SSR=0;SAO=0;VP=0x050100000305040136000100;GENEINFO=SCARB2:950;WGT=1;VC=SNV;SLO;REF;SYN;ASP;VLD;GNO;KGPhase1;KGPhase3;CAF=0.9986,0.001398;COMMON=1;TOPMED=0.998352,0.00164846
4	79188076	rs148509395	T	G	.	.	RS=148509395;RSPOS=79188076;dbSNPBuildID=134;SSR=0;SAO=0;VP=0x050100000a05040436000100;GENEINFO=FRAS1:80144;WGT=1;VC=SNV;SLO;NSM;REF;ASP;VLD;HD;KGPhase1;KGPhase3;CAF=0.9964,0.003594;COMMON=1;TOPMED=0.998077,0.00192321
4	84185440	rs148156462	A	G	.	.	RS=148156462;RSPOS=84185440;dbSNPBuildID=134;SSR=0;SAO=0;VP=0x050028000a05040436000100;GENEINFO=COQ2:27235;WGT=1;VC=SNV;PM;PMC;NSM;REF;ASP;VLD;HD;KGPhase1;KGPhase3;CAF=0.9936,0.00639;COMMON=1;TOPMED=0.998832,0.00116766
4	84188850	rs1129617	G	A	.	.	RS=1129617;RSPOS=84188850;RV;dbSNPBuildID=86;SSR=0;SAO=1;VP=0x05016800030517053e100100;GENEINFO=COQ2:27235;WGT=1;VC=SNV;PM;PMC;SLO;REF;SYN;ASP;VLD;G5A;G5;HD;GNO;KGPhase1;KGPhase3;LSD;CAF=0.7897,0.2103;COMMON=1;TOPMED=0.79274,0.20726
4	84191031	rs6535454	A	G	.	.	RS=6535454;RSPOS=84191031;dbSNPBuildID=116;SSR=0;SAO=1;VP=0x05016800030515053f100100;GENEINFO=COQ2:27235;WGT=1;VC=SNV;PM;PMC;SLO;REF;SYN;ASP;VLD;G5;HD;GNO;KGPhase1;KGPhase3;LSD;CAF=0.2218,0.7782;COMMON=1;TOPMED=0.237482,0.762518
4	84205724	rs375934957	T	G	.	.	RS=375934957;RSPOS=84205724;dbSNPBuildID=138;SSR=0;SAO=0;VP=0x050128020a05040026000100;GENEINFO=COQ2:27235;WGT=1;VC=SNV;PM;PMC;SLO;NSM;REF;R5;ASP;VLD;KGPhase3;CAF=0.9938,0.00619;COMMON=1;TOPMED=0.99138,0.0086201
4	84391410	rs150207999	G	A	.	.	RS=150207999;RSPOS=84391410;dbSNPBuildID=134;SSR=0;SAO=1;VP=0x050060080a05040436100100;GENEINFO=FAM175A:84142;WGT=1;VC=SNV;PM;NSM;REF;INT;ASP;VLD;HD;KGPhase1;KGPhase3;LSD;CAF=0.9978,0.002196;COMMON=1;TOPMED=0.995192,0.00480802
4	88533540	rs36094464	A	T	.	.	RS=36094464;RSPOS=88533540;dbSNPBuildID=126;SSR=0;SAO=1;VP=0x050168000a0515053e110100;GENEINFO=DSPP:1834;WGT=1;VC=SNV;PM;PMC;SLO;NSM;REF;ASP;VLD;G5;HD;GNO;KGPhase1;KGPhase3;LSD;OM;CAF=0.8632,0.1368;COMMON=1;TOPMED=0.827804,0.172196
4	88967833	rs17013754	A	G	.	.	RS=17013754;RSPOS=88967833;dbSNPBuildID=123;SSR=0;SAO=0;VP=0x050128000305140537000100;GENEINFO=PKD2:5311;WGT=1;VC=SNV;PM;PMC;SLO;REF;SYN;ASP;VLD;HD;GNO;KGPhase1;KGPhase3;CAF=0.988,0.01198;COMMON=1;TOPMED=0.985576,0.0144241
4	88989089	rs2234917	A	C	.	.	RS=2234917;RSPOS=88989089;dbSNPBuildID=98;SSR=0;SAO=0;VP=0x050128000a05040536000100;GENEINFO=PKD2:5311;WGT=1;VC=SNV;PM;PMC;SLO;NSM;REF;ASP;VLD;HD;GNO;KGPhase1;KGPhase3;CAF=0.9942,0.005791;COMMON=1;TOPMED=0.994196,0.00580397
4	88989111	rs147654263	G	A	.	.	RS=147654263;RSPOS=88989111;dbSNPBuildID=134;SSR=0;SAO=0;VP=0x050028000a05040436000100;GENEINFO=PKD2:5311;WGT=1;VC=SNV;PM;PMC;NSM;REF;ASP;VLD;HD;KGPhase1;KGPhase3;CAF=0.9972,0.002796;COMMON=1;TOPMED=0.998352,0.00164846
4	89052323	rs2231142	G	T	.	.	RS=2231142;RSPOS=89052323;RV;dbSNPBuildID=98;SSR=0;SAO=1;VP=0x050378000a0515053f130100;GENEINFO=ABCG2:9429;WGT=1;VC=SNV;PM;TPA;PMC;S3D;SLO;NSM;REF;ASP;VLD;G5;HD;GNO;KGPhase1;KGPhase3;LSD;MTP;OM;CAF=0.8806,0.1194;COMMON=1;TOPMED=0.91507,0.0849303
4	89052957	rs72552713	G	A	.	.	RS=72552713;RSPOS=89052957;dbSNPBuildID=130;SSR=0;SAO=1;VP=0x050268000605040436110100;GENEINFO=ABCG2:9429;WGT=1;VC=SNV;PM;PMC;S3D;NSN;REF;ASP;VLD;HD;KGPhase1;KGPhase3;LSD;OM;CAF=0.9988,0.001198;COMMON=1
4	89061114	rs2231137	C	T	.	.	RS=2231137;RSPOS=89061114;RV;dbSNPBuildID=98;SSR=0;SAO=1;VP=0x050178000a05150537110101;GENEINFO=ABCG2:9429;WGT=1;VC=SNV;PM;TPA;PMC;SLO;NSM;REF;ASP;VLD;G5;HD;GNO;KGPhase1;KGPhase3;LSD;OM;CAF=0.8425,0.1575;COMMON=1;TOPMED=0.932894,0.0671063
4	100229017	rs2066702	G	A	.	.	RS=2066702;RSPOS=100229017;RV;dbSNPBuildID=94;SSR=0;SAO=1;VP=0x050378000a05150537110101;GENEINFO=ADH1B:125;WGT=1;VC=SNV;PM;TPA;PMC;S3D;SLO;NSM;REF;ASP;VLD;G5;HD;GNO;KGPhase1;KGPhase3;LSD;OM;CAF=0.9469,0.05312;COMMON=1;TOPMED=0.910227,0.0897726
4	100239319	rs1229984	T	C	.	.	RS=1229984;RSPOS=100239319;RV;dbSNPBuildID=87;SSR=0;SAO=1;VP=0x050378000a0515053f130101;GENEINFO=ADH1B:125;WGT=1;VC=SNV;PM;TPA;PMC;S3D;SLO;NSM;REF;ASP;VLD;G5;HD;GNO;KGPhase1;KGPhase3;LSD;MTP;OM;CAF=0.1585,0.8415;COMMON=1;TOPMED=0.0434783,0.956522
4	100260789	rs698	T	A,C	.	.	RS=698;RSPOS=100260789;RV;dbSNPBuildID=102;SSR=0;SAO=1;VP=0x050378000a05150537110100;GENEINFO=ADH1C:126;WGT=1;VC=SNV;PM;TPA;PMC;S3D;SLO;NSM;REF;ASP;VLD;G5;HD;GNO;KGPhase1;KGPhase3;LSD;OM;CAF=0.7857,.,0.2143;COMMON=1;TOPMED=0.738375,.,0.261625
4	100263965	rs1693482	C	T	.	.	RS=1693482;RSPOS=100263965;dbSNPBuildID=89;SSR=0;SAO=1;VP=0x050378080a05150537110100;GENEINFO=ADH1C:126;WGT=1;VC=SNV;PM;TPA;PMC;S3D;SLO;NSM;REF;INT;ASP;VLD;G5;HD;GNO;KGPhase1;KGPhase3;LSD;OM;CAF=0.7857,0.2143;COMMON=1;TOPMED=0.738547,0.261453
4	100268190	rs283413	A	C	.	.	RS=283413;RSPOS=100268190;RV;dbSNPBuildID=79;SSR=0;SAO=1;VP=0x050168000605050537110100;GENEINFO=ADH1C:126;WGT=1;VC=SNV;PM;PMC;SLO;NSN;REF;ASP;VLD;G5;HD;GNO;KGPhase1;KGPhase3;LSD;OM;CAF=0.007188,0.9928;COMMON=1
4	100504664	rs3816873	T	C	.	.	RS=3816873;RSPOS=100504664;dbSNPBuildID=107;SSR=0;SAO=1;VP=0x050368000a0517053f110100;GENEINFO=MTTP:4547;WGT=1;VC=SNV;PM;PMC;S3D;SLO;NSM;REF;ASP;VLD;G5A;G5;HD;GNO;KGPhase1;KGPhase3;LSD;OM;CAF=0.7502,0.2498;COMMON=1;TOPMED=0.713442,0.286558
4	100510859	rs991811	T	A,C	.	.	RS=991811;RSPOS=100510859;dbSNPBuildID=86;SSR=0;SAO=1;VP=0x05036000030515053f100101;GENEINFO=MTTP:4547;WGT=1;VC=SNV;PM;S3D;SLO;REF;SYN;ASP;VLD;G5;HD;GNO;KGPhase1;KGPhase3;LSD;CAF=0.4557,.,0.5443;COMMON=1;TOPMED=0.456625,.,0.543375
4	108935600	rs61735992	T	G	.	.	RS=61735992;RSPOS=108935600;dbSNPBuildID=129;SSR=0;SAO=0;VP=0x050228000a05040536000100;GENEINFO=HADH:3033;WGT=1;VC=SNV;PM;PMC;S3D;NSM;REF;ASP;VLD;HD;GNO;KGPhase1;KGPhase3;CAF=0.9974,0.002596;COMMON=1;TOPMED=0.996669,0.00333127
4	110834110	rs4444903	A	G	.	.	RS=4444903;RSPOS=110834110;dbSNPBuildID=111;SSR=0;SAO=0;VP=0x05016840000517053e010100;GENEINFO=EGF:1950;WGT=1;VC=SNV;PM;PMC;SLO;U5;ASP;VLD;G5A;G5;HD;GNO;KGPhase1;KGPhase3;OM;CAF=0.3948,0.6052;COMMON=1;TOPMED=0.446665,0.553335
4	111539694	rs77144743	C	T	.	.	RS=77144743;RSPOS=111539694;dbSNPBuildID=131;SSR=0;SAO=0;VP=0x050000000a05040036000100;GENEINFO=PITX2:5308;WGT=1;VC=SNV;NSM;REF;ASP;VLD;KGPhase1;KGPhase3;CAF=0.9992,0.0007987;COMMON=1;TOPMED=0.998214,0.00178584
4	114117535	rs146964054	C	A,T	.	.	RS=146964054;RSPOS=114117535;dbSNPBuildID=134;SSR=0;SAO=0;VP=0x050000000b05040036000100;GENEINFO=ANK2:287;WGT=1;VC=SNV;NSM;REF;SYN;ASP;VLD;KGPhase1;KGPhase3;CAF=0.999,.,0.0009984;COMMON=1;TOPMED=0.999347,3.4343e-005,0.000618174
4	114179262	rs34145832	A	G	.	.	RS=34145832;RSPOS=114179262;dbSNPBuildID=126;SSR=0;SAO=0;VP=0x050370000305040536100100;GENEINFO=ANK2:287;WGT=1;VC=SNV;PM;TPA;S3D;SLO;REF;SYN;ASP;VLD;HD;GNO;KGPhase1;KGPhase3;LSD;CAF=0.993,0.006989;COMMON=1;TOPMED=0.991929,0.00807061
4	114186067	rs142159132	A	G	.	.	RS=142159132;RSPOS=114186067;dbSNPBuildID=134;SSR=0;SAO=0;VP=0x050360000305040036100100;GENEINFO=ANK2:287;WGT=1;VC=SNV;PM;S3D;SLO;REF;SYN;ASP;VLD;KGPhase1;KGPhase3;LSD;CAF=0.9984,0.001597;COMMON=1;TOPMED=0.998111,0.00188887
4	114203944	rs45442693	A	G	.	.	RS=45442693;RSPOS=114203944;dbSNPBuildID=127;SSR=0;SAO=0;VP=0x050310000305040436000100;GENEINFO=ANK2:287;WGT=1;VC=SNV;TPA;S3D;SLO;REF;SYN;ASP;VLD;HD;KGPhase1;KGPhase3;CAF=0.9932,0.006789;COMMON=1;TOPMED=0.991723,0.00827667
4	114213631	rs29341	C	T	.	.	RS=29341;RSPOS=114213631;RV;dbSNPBuildID=76;SSR=0;SAO=0;VP=0x050310000305150537000100;GENEINFO=ANK2:287;WGT=1;VC=SNV;TPA;S3D;SLO;REF;SYN;ASP;VLD;G5;HD;GNO;KGPhase1;KGPhase3;CAF=0.9784,0.02157;COMMON=1;TOPMED=0.969435,0.0305653
4	114251471	rs35956627	A	C	.	.	RS=35956627;RSPOS=114251471;dbSNPBuildID=126;SSR=0;SAO=0;VP=0x050310000305040136000100;GENEINFO=ANK2:287;WGT=1;VC=SNV;TPA;S3D;SLO;REF;SYN;ASP;VLD;GNO;KGPhase1;KGPhase3;CAF=0.9982,0.001797;COMMON=1;TOPMED=0.994917,0.00508277
4	114257132	rs35336373	A	G	.	.	RS=35336373;RSPOS=114257132;dbSNPBuildID=126;SSR=0;SAO=1;VP=0x05037000030515053e100100;GENEINFO=ANK2:287;WGT=1;VC=SNV;PM;TPA;S3D;SLO;REF;SYN;ASP;VLD;G5;HD;GNO;KGPhase1;KGPhase3;LSD;CAF=0.9667,0.03335;COMMON=1;TOPMED=0.951611,0.0483893
4	114264202	rs116128106	T	C	.	.	RS=116128106;RSPOS=114264202;dbSNPBuildID=132;SSR=0;SAO=0;VP=0x050260000305040436100100;GENEINFO=ANK2:287;WGT=1;VC=SNV;PM;S3D;REF;SYN;ASP;VLD;HD;KGPhase1;KGPhase3;LSD;CAF=0.9978,0.002196;COMMON=1;TOPMED=0.995261,0.00473934
4	114274519	rs138842207	G	A	.	.	RS=138842207;RSPOS=114274519;dbSNPBuildID=134;SSR=0;SAO=0;VP=0x050028080a05040436000100;GENEINFO=ANK2:287;WGT=1;VC=SNV;PM;PMC;NSM;REF;INT;ASP;VLD;HD;KGPhase1;KGPhase3;CAF=0.9996,0.0003994;COMMON=1;TOPMED=0.999691,0.000309087
4	114275942	rs3796928	C	G	.	.	RS=3796928;RSPOS=114275942;dbSNPBuildID=107;SSR=0;SAO=0;VP=0x05012808030515053f000100;GENEINFO=ANK2:287;WGT=1;VC=SNV;PM;PMC;SLO;REF;SYN;INT;ASP;VLD;G5;HD;GNO;KGPhase1;KGPhase3;CAF=0.8812,0.1188;COMMON=1;TOPMED=0.85102,0.14898
4	114279674	rs34270799	C	A	.	.	RS=34270799;RSPOS=114279674;dbSNPBuildID=126;SSR=0;SAO=0;VP=0x050128080a05050536000100;GENEINFO=ANK2:287;WGT=1;VC=SNV;PM;PMC;SLO;NSM;REF;INT;ASP;VLD;G5;HD;GNO;KGPhase1;KGPhase3;CAF=0.99,0.009984;COMMON=1;TOPMED=0.982554,0.0174463
4	114279770	rs145557320	T	C	.	.	RS=145557320;RSPOS=114279770;dbSNPBuildID=134;SSR=0;SAO=0;VP=0x050000080305040436000100;GENEINFO=ANK2:287;WGT=1;VC=SNV;REF;SYN;INT;ASP;VLD;HD;KGPhase1;KGPhase3;CAF=0.9922,0.007788;COMMON=1;TOPMED=0.988873,0.0111271
4	114288907	rs35530544	C	A	.	.	RS=35530544;RSPOS=114288907;dbSNPBuildID=126;SSR=0;SAO=1;VP=0x050168000a05040536110100;GENEINFO=ANK2:287;WGT=1;VC=SNV;PM;PMC;SLO;NSM;REF;ASP;VLD;HD;GNO;KGPhase1;KGPhase3;LSD;OM;CAF=0.99,0.009984;COMMON=1;TOPMED=0.985026,0.0149736
4	114294536	rs45517840	C	T	.	.	RS=45517840;RSPOS=114294536;dbSNPBuildID=127;SSR=0;SAO=1;VP=0x050170000305140436100100;GENEINFO=ANK2:287;WGT=1;VC=SNV;PM;TPA;SLO;REF;SYN;ASP;VLD;HD;KGPhase1;KGPhase3;LSD;CAF=0.9882,0.01178;COMMON=1;TOPMED=0.987671,0.0123291
4	120057709	rs76757102	A	C,G	.	.	RS=76757102;RSPOS=120057709;dbSNPBuildID=131;SSR=0;SAO=1;VP=0x050068000a05040436100100;GENEINFO=MYOZ2:51778;WGT=1;VC=SNV;PM;PMC;NSM;REF;ASP;VLD;HD;KGPhase1;KGPhase3;LSD;CAF=0.9934,0.006589,.;COMMON=1;TOPMED=0.999828,0.000171715,.
4	120057719	rs145688699	G	A,T	.	.	RS=145688699;RSPOS=120057719;dbSNPBuildID=134;SSR=0;SAO=0;VP=0x050028000b05040426000100;GENEINFO=MYOZ2:51778;WGT=1;VC=SNV;PM;PMC;NSM;REF;SYN;ASP;VLD;HD;KGPhase3;CAF=0.9994,0.000599,.;COMMON=1;TOPMED=0.999725,0.000274744,.
4	120079290	rs117556704	A	G	.	.	RS=117556704;RSPOS=120079290;dbSNPBuildID=132;SSR=0;SAO=0;VP=0x050028000305040436000100;GENEINFO=MYOZ2:51778;WGT=1;VC=SNV;PM;PMC;REF;SYN;ASP;VLD;HD;KGPhase1;KGPhase3;CAF=0.9932,0.006789;COMMON=1;TOPMED=0.999828,0.000171715
4	120085448	rs7687613	A	G	.	.	RS=7687613;RSPOS=120085448;dbSNPBuildID=116;SSR=0;SAO=1;VP=0x05016800030515053f100100;GENEINFO=MYOZ2:51778;WGT=1;VC=SNV;PM;PMC;SLO;REF;SYN;ASP;VLD;G5;HD;GNO;KGPhase1;KGPhase3;LSD;CAF=0.9161,0.08387;COMMON=1;TOPMED=0.901195,0.0988049
4	120107298	rs140126678	A	G	.	.	RS=140126678;RSPOS=120107298;dbSNPBuildID=134;SSR=0;SAO=1;VP=0x050168000a05040436110100;GENEINFO=MYOZ2:51778;WGT=1;VC=SNV;PM;PMC;SLO;NSM;REF;ASP;VLD;HD;KGPhase1;KGPhase3;LSD;OM;CAF=0.9992,0.0007987;COMMON=1;TOPMED=0.999863,0.000137372
4	120107310	rs17049982	C	A,T	.	.	RS=17049982;RSPOS=120107310;dbSNPBuildID=123;SSR=0;SAO=0;VP=0x050128000305050537000100;GENEINFO=MYOZ2:51778;WGT=1;VC=SNV;PM;PMC;SLO;REF;SYN;ASP;VLD;G5;HD;GNO;KGPhase1;KGPhase3;CAF=0.9912,.,0.008786;COMMON=1;TOPMED=0.988735,.,0.0112645
4	122782720	rs202102193	T	A	.	.	RS=202102193;RSPOS=122782720;dbSNPBuildID=137;SSR=0;SAO=0;VP=0x050000000a05040436000100;GENEINFO=BBS7:55212;WGT=1;VC=SNV;NSM;REF;ASP;VLD;HD;KGPhase1;KGPhase3;CAF=0.998,0.001997;COMMON=1
4	123663163	rs138036823	T	C	.	.	RS=138036823;RSPOS=123663163;dbSNPBuildID=134;SSR=0;SAO=0;VP=0x050128000a05040436000100;GENEINFO=BBS12:166379;WGT=1;VC=SNV;PM;PMC;SLO;NSM;REF;ASP;VLD;HD;KGPhase1;KGPhase3;CAF=0.9978,0.002196;COMMON=1;TOPMED=0.995844,0.00415551
4	123663425	rs309369	G	T	.	.	RS=309369;RSPOS=123663425;dbSNPBuildID=79;SSR=0;SAO=0;VP=0x050128000a05150537000100;GENEINFO=BBS12:166379;WGT=1;VC=SNV;PM;PMC;SLO;NSM;REF;ASP;VLD;G5;HD;GNO;KGPhase1;KGPhase3;CAF=0.9858,0.01418;COMMON=1;TOPMED=0.971495,0.0285047
4	123664109	rs34296401	G	A,C	.	.	RS=34296401;RSPOS=123664109;RV;dbSNPBuildID=126;SSR=0;SAO=0;VP=0x05012800030515053e000100;GENEINFO=BBS12:166379;WGT=1;VC=SNV;PM;PMC;SLO;REF;SYN;ASP;VLD;G5;HD;GNO;KGPhase1;KGPhase3;CAF=0.971,.,0.02895;COMMON=1;TOPMED=0.960506,.,0.0394945
4	123664256	rs17006092	G	A	.	.	RS=17006092;RSPOS=123664256;dbSNPBuildID=123;SSR=0;SAO=0;VP=0x05012800030515053f000100;GENEINFO=BBS12:166379;WGT=1;VC=SNV;PM;PMC;SLO;REF;SYN;ASP;VLD;G5;HD;GNO;KGPhase1;KGPhase3;CAF=0.9655,0.03454;COMMON=1;TOPMED=0.955904,0.0440964
4	123664428	rs10027479	A	C	.	.	RS=10027479;RSPOS=123664428;dbSNPBuildID=119;SSR=0;SAO=1;VP=0x050168000a05150537100100;GENEINFO=BBS12:166379;WGT=1;VC=SNV;PM;PMC;SLO;NSM;REF;ASP;VLD;G5;HD;GNO;KGPhase1;KGPhase3;LSD;CAF=0.9764,0.02356;COMMON=1;TOPMED=0.963974,0.0360258
4	123664894	rs28507107	G	A	.	.	RS=28507107;RSPOS=123664894;dbSNPBuildID=125;SSR=0;SAO=1;VP=0x050168000a05150537100100;GENEINFO=BBS12:166379;WGT=1;VC=SNV;PM;PMC;SLO;NSM;REF;ASP;VLD;G5;HD;GNO;KGPhase1;KGPhase3;LSD;CAF=0.9738,0.02616;COMMON=1;TOPMED=0.960025,0.0399753
4	126372975	rs76491994	A	C	.	.	RS=76491994;RSPOS=126372975;dbSNPBuildID=131;SSR=0;SAO=0;VP=0x050200000a05040436000100;GENEINFO=FAT4:79633;WGT=1;VC=SNV;S3D;NSM;REF;ASP;VLD;HD;KGPhase1;KGPhase3;CAF=0.9904,0.009585;COMMON=1;TOPMED=0.993372,0.0066282
4	128842761	rs3733319	G	A	.	.	RS=3733319;RSPOS=128842761;dbSNPBuildID=107;SSR=0;SAO=1;VP=0x050168800a0515053f100100;GENEINFO=MFSD8:256471;WGT=1;VC=SNV;PM;PMC;SLO;NSM;REF;U3;ASP;VLD;G5;HD;GNO;KGPhase1;KGPhase3;LSD;CAF=0.8772,0.1228;COMMON=1;TOPMED=0.906381,0.0936191
4	128842876	rs11098943	C	G	.	.	RS=11098943;RSPOS=128842876;dbSNPBuildID=120;SSR=0;SAO=1;VP=0x050160800a05150537100101;GENEINFO=MFSD8:256471;WGT=1;VC=SNV;PM;SLO;NSM;REF;U3;ASP;VLD;G5;HD;GNO;KGPhase1;KGPhase3;LSD;CAF=0.9675,0.03255;COMMON=1;TOPMED=0.992479,0.00752112
4	151791682	rs140666848	T	C	.	.	RS=140666848;RSPOS=151791682;dbSNPBuildID=134;SSR=0;SAO=0;VP=0x050100000a05040436000100;GENEINFO=LRBA:987;WGT=1;VC=SNV;SLO;NSM;REF;ASP;VLD;HD;KGPhase1;KGPhase3;CAF=0.999,0.0009984;COMMON=1;TOPMED=0.998489,0.00151109
4	155491759	rs4220	G	A	.	.	RS=4220;RSPOS=155491759;dbSNPBuildID=36;SSR=0;SAO=1;VP=0x050378000a0515053f110100;GENEINFO=FGB:2244;WGT=1;VC=SNV;PM;TPA;PMC;S3D;SLO;NSM;REF;ASP;VLD;G5;HD;GNO;KGPhase1;KGPhase3;LSD;OM;CAF=0.8466,0.1534;COMMON=1;TOPMED=0.855485,0.144515
4	155507590	rs6050	T	A,C	.	.	RS=6050;RSPOS=155507590;RV;dbSNPBuildID=52;SSR=0;SAO=1;VP=0x050378000a0517053f130101;GENEINFO=FGA:2243;WGT=1;VC=SNV;PM;TPA;PMC;S3D;SLO;NSM;REF;ASP;VLD;G5A;G5;HD;GNO;KGPhase1;KGPhase3;LSD;MTP;OM;CAF=0.6729,.,0.3271;COMMON=1;TOPMED=0.70204,.,0.29796
4	155530877	rs6063	C	T	.	.	RS=6063;RSPOS=155530877;RV;dbSNPBuildID=52;SSR=0;SAO=1;VP=0x050368000a05050537110100;GENEINFO=FGG:2266;WGT=1;VC=SNV;PM;PMC;S3D;SLO;NSM;REF;ASP;VLD;G5;HD;GNO;KGPhase1;KGPhase3;LSD;OM;CAF=0.9972,0.002796;COMMON=1;TOPMED=0.997012,0.00298784
4	159603552	rs149278633	C	T	.	.	RS=149278633;RSPOS=159603552;dbSNPBuildID=134;SSR=0;SAO=0;VP=0x050200000305040036000100;GENEINFO=ETFDH:2110;WGT=1;VC=SNV;S3D;REF;SYN;ASP;VLD;KGPhase1;KGPhase3;CAF=0.997,0.002995;COMMON=1;TOPMED=0.994608,0.00539185
4	159627430	rs200111698	C	T	.	.	RS=200111698;RSPOS=159627430;dbSNPBuildID=137;SSR=0;SAO=0;VP=0x050200000a05040436000100;GENEINFO=ETFDH:2110;WGT=1;VC=SNV;S3D;NSM;REF;ASP;VLD;HD;KGPhase1;KGPhase3;CAF=0.9996,0.0003994;COMMON=1;TOPMED=0.999828,0.000171715
4	170398474	rs34324114	A	C	.	.	RS=34324114;RSPOS=170398474;RV;dbSNPBuildID=126;SSR=0;SAO=0;VP=0x050000000a0504053e000100;GENEINFO=NEK1:4750;WGT=1;VC=SNV;NSM;REF;ASP;VLD;HD;GNO;KGPhase1;KGPhase3;CAF=0.9984,0.001597;COMMON=1;TOPMED=0.997081,0.00291916
4	170506525	rs200161705	C	A,T	.	.	RS=200161705;RSPOS=170506525;dbSNPBuildID=137;SSR=0;SAO=0;VP=0x050000000a05040436000100;GENEINFO=NEK1:4750;WGT=1;VC=SNV;NSM;REF;ASP;VLD;HD;KGPhase1;KGPhase3;CAF=0.9992,.,0.0007987;COMMON=1;TOPMED=0.998111,.,0.00188887
4	185580578	rs200857997	T	C,G	.	.	RS=200857997;RSPOS=185580578;dbSNPBuildID=137;SSR=0;SAO=1;VP=0x050068400b05040436110100;GENEINFO=PRIMPOL:201973|CCDC111:201973;WGT=1;VC=SNV;PM;PMC;NSM;REF;SYN;U5;ASP;VLD;HD;KGPhase1;KGPhase3;LSD;OM;CAF=0.9982,.,0.001797;COMMON=1
4	186423550	rs139493914	G	T	.	.	RS=139493914;RSPOS=186423550;dbSNPBuildID=134;SSR=0;SAO=0;VP=0x050028000305040436000100;GENEINFO=PDLIM3:27295;WGT=1;VC=SNV;PM;PMC;REF;SYN;ASP;VLD;HD;KGPhase1;KGPhase3;CAF=0.9976,0.002396;COMMON=1;TOPMED=0.998317,0.00168281
4	187004074	rs3775291	C	G,T	.	.	RS=3775291;RSPOS=187004074;RV;dbSNPBuildID=107;SSR=0;SAO=1;VP=0x050368000a0515053f110100;GENEINFO=TLR3:7098;WGT=1;VC=SNV;PM;PMC;S3D;SLO;NSM;REF;ASP;VLD;G5;HD;GNO;KGPhase1;KGPhase3;LSD;OM;CAF=0.7682,.,0.2318;COMMON=1;TOPMED=0.805241,.,0.194759
4	187113041	rs1055138	C	G	.	.	RS=1055138;RSPOS=187113041;RV;dbSNPBuildID=86;SSR=0;SAO=1;VP=0x050168020a05170537100100;GENEINFO=FLJ38576:651430|CYP4V2:285440;WGT=1;VC=SNV;PM;PMC;SLO;NSM;REF;R5;ASP;VLD;G5A;G5;HD;GNO;KGPhase1;KGPhase3;LSD;CAF=0.5903,0.4097;COMMON=1;TOPMED=0.553026,0.446974
4	187158034	rs3733402	G	A,C	.	.	RS=3733402;RSPOS=187158034;dbSNPBuildID=107;SSR=0;SAO=1;VP=0x050368400a0517053e130100;GENEINFO=KLKB1:3818;WGT=1;VC=SNV;PM;PMC;S3D;SLO;NSM;REF;U5;ASP;VLD;G5A;G5;HD;GNO;KGPhase1;KGPhase3;LSD;MTP;OM;CAF=0.3954,0.6046,.;COMMON=1;TOPMED=0.370561,0.629439,.
4	187206919	rs542967227	G	A	.	.	RS=542967227;RSPOS=187206919;dbSNPBuildID=142;SSR=0;SAO=0;VP=0x050000040a05040026000100;GENEINFO=F11-AS1:285441|F11:2160;WGT=1;VC=SNV;NSM;REF;R3;ASP;VLD;KGPhase3;CAF=0.9992,0.0007987;COMMON=1
5	224633	rs1139424	A	G	.	.	RS=1139424;RSPOS=224633;dbSNPBuildID=86;SSR=0;SAO=1;VP=0x050368000305150136100100;GENEINFO=SDHA:6389;WGT=1;VC=SNV;PM;PMC;S3D;SLO;REF;SYN;ASP;VLD;G5;GNO;KGPhase1;KGPhase3;LSD;CAF=0.76,0.24;COMMON=1;TOPMED=0.671784,0.328216
5	231111	rs1126417	T	C	.	.	RS=1126417;RSPOS=231111;dbSNPBuildID=102;SSR=0;SAO=1;VP=0x050368000305170536100100;GENEINFO=SDHA:6389;WGT=1;VC=SNV;PM;PMC;S3D;SLO;REF;SYN;ASP;VLD;G5A;G5;HD;GNO;KGPhase1;KGPhase3;LSD;CAF=0.3466,0.6534;COMMON=1;TOPMED=0.237173,0.762827
5	233734	rs1041949	C	G,T	.	.	RS=1041949;RSPOS=233734;dbSNPBuildID=86;SSR=0;SAO=1;VP=0x050368000305150137100100;GENEINFO=SDHA:6389;WGT=1;VC=SNV;PM;PMC;S3D;SLO;REF;SYN;ASP;VLD;G5;GNO;KGPhase1;KGPhase3;LSD;CAF=0.7422,0.2578,.;COMMON=1;TOPMED=0.659111,0.340889,.
5	235364	rs35277230	C	T	.	.	RS=35277230;RSPOS=235364;dbSNPBuildID=126;SSR=0;SAO=1;VP=0x05036808030515013e100100;GENEINFO=SDHA:6389;WGT=1;VC=SNV;PM;PMC;S3D;SLO;REF;SYN;INT;ASP;VLD;G5;GNO;KGPhase1;KGPhase3;LSD;CAF=0.8864,0.1136;COMMON=1;TOPMED=0.847963,0.152037
5	240563	rs151266052	C	T	.	.	RS=151266052;RSPOS=240563;dbSNPBuildID=134;SSR=0;SAO=1;VP=0x050368000a05040036110100;GENEINFO=SDHA:6389;WGT=1;VC=SNV;PM;PMC;S3D;SLO;NSM;REF;ASP;VLD;KGPhase1;KGPhase3;LSD;OM;CAF=0.9986,0.001398;COMMON=1;TOPMED=0.996428,0.00357167
5	251178	rs35502109	G	A	.	.	RS=35502109;RSPOS=251178;dbSNPBuildID=126;SSR=0;SAO=0;VP=0x050328080305040036000100;GENEINFO=SDHA:6389;WGT=1;VC=SNV;PM;PMC;S3D;SLO;REF;SYN;INT;ASP;VLD;KGPhase1;KGPhase3;CAF=0.998,0.001997;COMMON=1;TOPMED=0.997768,0.0022323
5	251541	rs13070	A	G	.	.	RS=13070;RSPOS=251541;dbSNPBuildID=102;SSR=0;SAO=1;VP=0x0501680c0305150136100100;GENEINFO=SDHA:6389;WGT=1;VC=SNV;PM;PMC;SLO;REF;SYN;INT;R3;ASP;VLD;G5;GNO;KGPhase1;KGPhase3;LSD;CAF=0.7516,0.2484;COMMON=1;TOPMED=0.671097,0.328903
5	256509	rs6962	G	A	.	.	RS=6962;RSPOS=256509;dbSNPBuildID=52;SSR=0;SAO=1;VP=0x050368000a05150537100100;GENEINFO=SDHA:6389;WGT=1;VC=SNV;PM;PMC;S3D;SLO;NSM;REF;ASP;VLD;G5;HD;GNO;KGPhase1;KGPhase3;LSD;CAF=0.8247,0.1753;COMMON=1
5	1212453	rs121434346	G	A	.	.	RS=121434346;RSPOS=1212453;dbSNPBuildID=132;SSR=0;SAO=1;VP=0x050268000a05040436110100;GENEINFO=SLC6A19:340024;WGT=1;VC=SNV;PM;PMC;S3D;NSM;REF;ASP;VLD;HD;KGPhase1;KGPhase3;LSD;OM;CAF=0.9988,0.001198;COMMON=1;TOPMED=0.998626,0.00137372
5	1254594	rs35719940	C	T	.	.	RS=35719940;RSPOS=1254594;RV;dbSNPBuildID=126;SSR=0;SAO=1;VP=0x050168000a05040136110100;GENEINFO=TERT:7015;WGT=1;VC=SNV;PM;PMC;SLO;NSM;REF;ASP;VLD;GNO;KGPhase1;KGPhase3;LSD;OM;CAF=0.9948,0.005192;COMMON=1;TOPMED=0.987808,0.0121918
5	1280411	rs33959226	T	C	.	.	RS=33959226;RSPOS=1280411;RV;dbSNPBuildID=126;SSR=0;SAO=0;VP=0x050128000305040536000100;GENEINFO=TERT:7015;WGT=1;VC=SNV;PM;PMC;SLO;REF;SYN;ASP;VLD;HD;GNO;KGPhase1;KGPhase3;CAF=0.999,0.0009984;COMMON=1;TOPMED=0.998077,0.00192321
5	1294166	rs61748181	C	T	.	.	RS=61748181;RSPOS=1294166;dbSNPBuildID=129;SSR=0;SAO=1;VP=0x050168000a05040436110100;GENEINFO=TERT:7015;WGT=1;VC=SNV;PM;PMC;SLO;NSM;REF;ASP;VLD;HD;KGPhase1;KGPhase3;LSD;OM;CAF=0.9904,0.009585;COMMON=1;TOPMED=0.986503,0.0134968
5	10256175	rs118203986	A	G	.	.	RS=118203986;RSPOS=10256175;dbSNPBuildID=132;SSR=0;SAO=1;VP=0x050368000a05040036110100;GENEINFO=CCT5:22948;WGT=1;VC=SNV;PM;PMC;S3D;SLO;NSM;REF;ASP;VLD;KGPhase1;KGPhase3;LSD;OM;CAF=0.9994,0.000599;COMMON=1;TOPMED=0.999622,0.000377773
5	13701417	rs140498500	C	T	.	.	RS=140498500;RSPOS=13701417;dbSNPBuildID=134;SSR=0;SAO=0;VP=0x050028000305040436000100;GENEINFO=DNAH5:1767;WGT=1;VC=SNV;PM;PMC;REF;SYN;ASP;VLD;HD;KGPhase1;KGPhase3;CAF=0.9928,0.007188;COMMON=1;TOPMED=0.988323,0.0116766
5	13701422	rs113425437	G	T	.	.	RS=113425437;RSPOS=13701422;dbSNPBuildID=132;SSR=0;SAO=0;VP=0x050128000a05150536000100;GENEINFO=DNAH5:1767;WGT=1;VC=SNV;PM;PMC;SLO;NSM;REF;ASP;VLD;G5;HD;GNO;KGPhase1;KGPhase3;CAF=0.9587,0.04133;COMMON=1;TOPMED=0.945017,0.0549832
5	13708284	rs61744047	C	T	.	.	RS=61744047;RSPOS=13708284;dbSNPBuildID=129;SSR=0;SAO=0;VP=0x050128000a05140536000100;GENEINFO=DNAH5:1767;WGT=1;VC=SNV;PM;PMC;SLO;NSM;REF;ASP;VLD;HD;GNO;KGPhase1;KGPhase3;CAF=0.9854,0.01458;COMMON=1;TOPMED=0.998695,0.00130503
5	13714568	rs10077457	G	A	.	.	RS=10077457;RSPOS=13714568;dbSNPBuildID=119;SSR=0;SAO=0;VP=0x05012800030515053f000100;GENEINFO=DNAH5:1767;WGT=1;VC=SNV;PM;PMC;SLO;REF;SYN;ASP;VLD;G5;HD;GNO;KGPhase1;KGPhase3;CAF=0.977,0.02296;COMMON=1;TOPMED=0.968027,0.0319733
5	13714716	rs115075057	T	C	.	.	RS=115075057;RSPOS=13714716;dbSNPBuildID=132;SSR=0;SAO=0;VP=0x050028000a05050436000100;GENEINFO=DNAH5:1767;WGT=1;VC=SNV;PM;PMC;NSM;REF;ASP;VLD;G5;HD;KGPhase1;KGPhase3;CAF=0.9922,0.007788;COMMON=1;TOPMED=0.98798,0.0120201
5	13716797	rs61744054	A	G	.	.	RS=61744054;RSPOS=13716797;dbSNPBuildID=129;SSR=0;SAO=0;VP=0x050128000305150536000100;GENEINFO=DNAH5:1767;WGT=1;VC=SNV;PM;PMC;SLO;REF;SYN;ASP;VLD;G5;HD;GNO;KGPhase1;KGPhase3;CAF=0.9653,0.03474;COMMON=1;TOPMED=0.962051,0.037949
5	13759051	rs149133845	C	T	.	.	RS=149133845;RSPOS=13759051;dbSNPBuildID=134;SSR=0;SAO=0;VP=0x050028000a05040426000100;GENEINFO=DNAH5:1767;WGT=1;VC=SNV;PM;PMC;NSM;REF;ASP;VLD;HD;KGPhase3;CAF=0.998,0.001997;COMMON=1;TOPMED=0.996531,0.00346864
5	13766245	rs143858741	C	T	.	.	RS=143858741;RSPOS=13766245;dbSNPBuildID=134;SSR=0;SAO=0;VP=0x050228000a05040436000100;GENEINFO=DNAH5:1767;WGT=1;VC=SNV;PM;PMC;S3D;NSM;REF;ASP;VLD;HD;KGPhase1;KGPhase3;CAF=0.9972,0.002796;COMMON=1;TOPMED=0.99763,0.00236967
5	13770941	rs35233147	C	T	.	.	RS=35233147;RSPOS=13770941;RV;dbSNPBuildID=126;SSR=0;SAO=0;VP=0x050328000305150536000100;GENEINFO=DNAH5:1767;WGT=1;VC=SNV;PM;PMC;S3D;SLO;REF;SYN;ASP;VLD;G5;HD;GNO;KGPhase1;KGPhase3;CAF=0.9748,0.02516;COMMON=1;TOPMED=0.964318,0.0356824
5	13776566	rs76690956	T	C	.	.	RS=76690956;RSPOS=13776566;dbSNPBuildID=131;SSR=0;SAO=0;VP=0x050228000a05040436000100;GENEINFO=DNAH5:1767;WGT=1;VC=SNV;PM;PMC;S3D;NSM;REF;ASP;VLD;HD;KGPhase1;KGPhase3;CAF=0.9984,0.001597;COMMON=1;TOPMED=0.996737,0.00326259
5	13776677	rs147372600	G	T	.	.	RS=147372600;RSPOS=13776677;dbSNPBuildID=134;SSR=0;SAO=0;VP=0x050228000a05040436000100;GENEINFO=DNAH5:1767;WGT=1;VC=SNV;PM;PMC;S3D;NSM;REF;ASP;VLD;HD;KGPhase1;KGPhase3;CAF=0.9972,0.002796;COMMON=1;TOPMED=0.997665,0.00233533
5	13780991	rs111995400	C	G,T	.	.	RS=111995400;RSPOS=13780991;dbSNPBuildID=132;SSR=0;SAO=0;VP=0x050328000305140536000100;GENEINFO=DNAH5:1767;WGT=1;VC=SNV;PM;PMC;S3D;SLO;REF;SYN;ASP;VLD;HD;GNO;KGPhase1;KGPhase3;CAF=0.9896,.,0.01038;COMMON=1;TOPMED=0.979291,.,0.0207088
5	13786351	rs115776799	C	G,T	.	.	RS=115776799;RSPOS=13786351;dbSNPBuildID=132;SSR=0;SAO=1;VP=0x050268000b05040436100100;GENEINFO=DNAH5:1767;WGT=1;VC=SNV;PM;PMC;S3D;NSM;REF;SYN;ASP;VLD;HD;KGPhase1;KGPhase3;LSD;CAF=0.9992,0.0007987,.;COMMON=1;TOPMED=0.998111,0.00188887,.
5	13841066	rs6880264	G	A	.	.	RS=6880264;RSPOS=13841066;dbSNPBuildID=116;SSR=0;SAO=0;VP=0x050328000305150537000100;GENEINFO=DNAH5:1767;WGT=1;VC=SNV;PM;PMC;S3D;SLO;REF;SYN;ASP;VLD;G5;HD;GNO;KGPhase1;KGPhase3;CAF=0.9852,0.01478;COMMON=1;TOPMED=0.979841,0.0201594
5	13842004	rs148891849	G	A,C	.	.	RS=148891849;RSPOS=13842004;dbSNPBuildID=134;SSR=0;SAO=0;VP=0x050228000e05040436000100;GENEINFO=DNAH5:1767;WGT=1;VC=SNV;PM;PMC;S3D;NSM;NSN;REF;ASP;VLD;HD;KGPhase1;KGPhase3;CAF=0.9964,.,0.003594;COMMON=1
5	13844993	rs35963491	A	G	.	.	RS=35963491;RSPOS=13844993;RV;dbSNPBuildID=126;SSR=0;SAO=0;VP=0x050328000305040536000100;GENEINFO=DNAH5:1767;WGT=1;VC=SNV;PM;PMC;S3D;SLO;REF;SYN;ASP;VLD;HD;GNO;KGPhase1;KGPhase3;CAF=0.99,0.009984;COMMON=1;TOPMED=0.988839,0.0111615
5	13864592	rs143567667	C	G,T	.	.	RS=143567667;RSPOS=13864592;dbSNPBuildID=134;SSR=0;SAO=0;VP=0x050228000a05040436000100;GENEINFO=DNAH5:1767;WGT=1;VC=SNV;PM;PMC;S3D;NSM;REF;ASP;VLD;HD;KGPhase1;KGPhase3;CAF=0.9982,0.001797,.;COMMON=1;TOPMED=0.99581,0.00418985,.
5	13876888	rs61747516	C	G,T	.	.	RS=61747516;RSPOS=13876888;dbSNPBuildID=129;SSR=0;SAO=0;VP=0x050128000a05150536000100;GENEINFO=DNAH5:1767;WGT=1;VC=SNV;PM;PMC;SLO;NSM;REF;ASP;VLD;G5;HD;GNO;KGPhase1;KGPhase3;CAF=0.9812,.,0.01877;COMMON=1;TOPMED=0.979497,.,0.0205028
5	13882858	rs16902880	T	C	.	.	RS=16902880;RSPOS=13882858;dbSNPBuildID=123;SSR=0;SAO=0;VP=0x050128000a05150537000101;GENEINFO=DNAH5:1767;WGT=1;VC=SNV;PM;PMC;SLO;NSM;REF;ASP;VLD;G5;HD;GNO;KGPhase1;KGPhase3;CAF=0.9816,0.01837;COMMON=1;TOPMED=0.979875,0.020125
5	13883075	rs146828513	C	T	.	.	RS=146828513;RSPOS=13883075;dbSNPBuildID=134;SSR=0;SAO=0;VP=0x050000000a05040036000100;GENEINFO=DNAH5:1767;WGT=1;VC=SNV;NSM;REF;ASP;VLD;KGPhase1;KGPhase3;CAF=0.9948,0.005192;COMMON=1;TOPMED=0.999588,0.000412116
5	13886133	rs76229167	C	T	.	.	RS=76229167;RSPOS=13886133;dbSNPBuildID=131;SSR=0;SAO=0;VP=0x050128000a05150536000100;GENEINFO=DNAH5:1767;WGT=1;VC=SNV;PM;PMC;SLO;NSM;REF;ASP;VLD;G5;HD;GNO;KGPhase1;KGPhase3;CAF=0.98,0.01997;COMMON=1;TOPMED=0.977711,0.0222886
5	13900321	rs115004914	G	T	.	.	RS=115004914;RSPOS=13900321;dbSNPBuildID=132;SSR=0;SAO=0;VP=0x050128000a05040436000100;GENEINFO=DNAH5:1767;WGT=1;VC=SNV;PM;PMC;SLO;NSM;REF;ASP;VLD;HD;KGPhase1;KGPhase3;CAF=0.992,0.007987;COMMON=1;TOPMED=0.996875,0.00312521
5	13901555	rs34076967	G	T	.	.	RS=34076967;RSPOS=13901555;RV;dbSNPBuildID=126;SSR=0;SAO=0;VP=0x050128000a05040536000100;GENEINFO=DNAH5:1767;WGT=1;VC=SNV;PM;PMC;SLO;NSM;REF;ASP;VLD;HD;GNO;KGPhase1;KGPhase3;CAF=0.9948,0.005192;COMMON=1;TOPMED=0.991346,0.00865444
5	13901641	rs35090077	A	C	.	.	RS=35090077;RSPOS=13901641;RV;dbSNPBuildID=126;SSR=0;SAO=0;VP=0x050128000a05150536000100;GENEINFO=DNAH5:1767;WGT=1;VC=SNV;PM;PMC;SLO;NSM;REF;ASP;VLD;G5;HD;GNO;KGPhase1;KGPhase3;CAF=0.9631,0.03694;COMMON=1;TOPMED=0.960574,0.0394258
5	13913993	rs34580014	G	A	.	.	RS=34580014;RSPOS=13913993;RV;dbSNPBuildID=126;SSR=0;SAO=0;VP=0x05012800030515053e000100;GENEINFO=DNAH5:1767;WGT=1;VC=SNV;PM;PMC;SLO;REF;SYN;ASP;VLD;G5;HD;GNO;KGPhase1;KGPhase3;CAF=0.9635,0.03654;COMMON=1;TOPMED=0.960883,0.0391167
5	13914032	rs144748846	C	T	.	.	RS=144748846;RSPOS=13914032;dbSNPBuildID=134;SSR=0;SAO=0;VP=0x050028000305040036000100;GENEINFO=DNAH5:1767;WGT=1;VC=SNV;PM;PMC;REF;SYN;ASP;VLD;KGPhase1;KGPhase3;CAF=0.9986,0.001398;COMMON=1;TOPMED=0.997493,0.00250704
5	13922252	rs139640247	G	A	.	.	RS=139640247;RSPOS=13922252;dbSNPBuildID=134;SSR=0;SAO=0;VP=0x050028000305040036000100;GENEINFO=DNAH5:1767;WGT=1;VC=SNV;PM;PMC;REF;SYN;ASP;VLD;KGPhase1;KGPhase3;CAF=0.9982,0.001797;COMMON=1;TOPMED=0.996119,0.00388076
5	13923528	rs144236383	C	G	.	.	RS=144236383;RSPOS=13923528;dbSNPBuildID=134;SSR=0;SAO=0;VP=0x050028000a05040436000100;GENEINFO=DNAH5:1767;WGT=1;VC=SNV;PM;PMC;NSM;REF;ASP;VLD;HD;KGPhase1;KGPhase3;CAF=0.9972,0.002796;COMMON=1;TOPMED=0.994814,0.0051858
5	13931323	rs114220185	G	A,T	.	.	RS=114220185;RSPOS=13931323;dbSNPBuildID=134;SSR=0;SAO=0;VP=0x050028000b05040436000100;GENEINFO=DNAH5:1767;WGT=1;VC=SNV;PM;PMC;NSM;REF;SYN;ASP;VLD;HD;KGPhase1;KGPhase3;CAF=0.9986,0.001398,.;COMMON=1;TOPMED=0.998283,0.00171715,.
5	33951693	rs16891982	C	G	.	.	RS=16891982;RSPOS=33951693;dbSNPBuildID=123;SSR=0;SAO=1;VP=0x050168800a0515053f130100;GENEINFO=SLC45A2:51151;WGT=1;VC=SNV;PM;PMC;SLO;NSM;REF;U3;ASP;VLD;G5;HD;GNO;KGPhase1;KGPhase3;LSD;MTP;OM;CAF=0.725,0.275;COMMON=1;TOPMED=0.451267,0.548733
5	33963850	rs116887602	G	A,C,T	.	.	RS=116887602;RSPOS=33963850;dbSNPBuildID=132;SSR=0;SAO=0;VP=0x050060080705040436100104;GENEINFO=SLC45A2:51151;WGT=1;VC=SNV;PM;NSN;REF;SYN;INT;ASP;VLD;HD;KGPhase1;KGPhase3;LSD;NOV;CAF=0.9984,0.001597,.,.;COMMON=1
5	33963870	rs26722	C	T	.	.	RS=26722;RSPOS=33963870;dbSNPBuildID=76;SSR=0;SAO=1;VP=0x050168080a05150537110100;GENEINFO=SLC45A2:51151;WGT=1;VC=SNV;PM;PMC;SLO;NSM;REF;INT;ASP;VLD;G5;HD;GNO;KGPhase1;KGPhase3;LSD;OM;CAF=0.8219,0.1781;COMMON=1;TOPMED=0.946391,0.0536095
5	33989518	rs2278008	C	T	.	.	RS=2278008;RSPOS=33989518;dbSNPBuildID=100;SSR=0;SAO=1;VP=0x050368800a0517053f100101;GENEINFO=C1QTNF3-AMACR:100534612|AMACR:23600;WGT=1;VC=SNV;PM;PMC;S3D;SLO;NSM;REF;U3;ASP;VLD;G5A;G5;HD;GNO;KGPhase1;KGPhase3;LSD;CAF=0.3039,0.6961;COMMON=1;TOPMED=0.247201,0.752799
5	33998768	rs34677	C	A	.	.	RS=34677;RSPOS=33998768;RV;dbSNPBuildID=76;SSR=0;SAO=1;VP=0x050368000a0515053f100101;GENEINFO=C1QTNF3-AMACR:100534612|AMACR:23600;WGT=1;VC=SNV;PM;PMC;S3D;SLO;NSM;REF;ASP;VLD;G5;HD;GNO;KGPhase1;KGPhase3;LSD;CAF=0.8856,0.1144;COMMON=1;TOPMED=0.900577,0.099423
5	33998883	rs2287939	A	C,G	.	.	RS=2287939;RSPOS=33998883;RV;dbSNPBuildID=100;SSR=0;SAO=1;VP=0x050368000b0515053f100101;GENEINFO=C1QTNF3-AMACR:100534612|AMACR:23600;WGT=1;VC=SNV;PM;PMC;S3D;SLO;NSM;REF;SYN;ASP;VLD;G5;HD;GNO;KGPhase1;KGPhase3;LSD;CAF=0.2851,.,0.7149;COMMON=1;TOPMED=0.244591,.,0.755409
5	34004707	rs10941112	C	T	.	.	RS=10941112;RSPOS=34004707;RV;dbSNPBuildID=120;SSR=0;SAO=1;VP=0x050368080a0515053f100101;GENEINFO=C1QTNF3-AMACR:100534612|AMACR:23600;WGT=1;VC=SNV;PM;PMC;S3D;SLO;NSM;REF;INT;ASP;VLD;G5;HD;GNO;KGPhase1;KGPhase3;LSD;CAF=0.7474,0.2526;COMMON=1;TOPMED=0.683117,0.316883
5	34008100	rs3195676	C	T	.	.	RS=3195676;RSPOS=34008100;RV;dbSNPBuildID=105;SSR=0;SAO=1;VP=0x050368080a05170537100101;GENEINFO=C1QTNF3-AMACR:100534612|AMACR:23600;WGT=1;VC=SNV;PM;PMC;S3D;SLO;NSM;REF;INT;ASP;VLD;G5A;G5;HD;GNO;KGPhase1;KGPhase3;LSD;CAF=0.7131,0.2869;COMMON=1;TOPMED=0.633629,0.366371
5	35037115	rs37369	C	T	.	.	RS=37369;RSPOS=35037115;dbSNPBuildID=76;SSR=0;SAO=0;VP=0x050328000a0517053f020101;GENEINFO=AGXT2:64902;WGT=1;VC=SNV;PM;PMC;S3D;SLO;NSM;REF;ASP;VLD;G5A;G5;HD;GNO;KGPhase1;KGPhase3;MTP;CAF=0.6064,0.3936;COMMON=1;TOPMED=0.68298,0.31702
5	35072712	rs72478580	T	G	.	.	RS=72478580;RSPOS=35072712;RV;dbSNPBuildID=130;SSR=0;SAO=1;VP=0x050368000a05140436110100;GENEINFO=PRLR:5618;WGT=1;VC=SNV;PM;PMC;S3D;SLO;NSM;REF;ASP;VLD;HD;KGPhase1;KGPhase3;LSD;OM;CAF=0.9874,0.01258;COMMON=1;TOPMED=0.985267,0.0147332
5	35861068	rs1494558	T	C	.	.	RS=1494558;RSPOS=35861068;RV;dbSNPBuildID=88;SSR=0;SAO=1;VP=0x050368000a0517053f110100;GENEINFO=IL7R:3575;WGT=1;VC=SNV;PM;PMC;S3D;SLO;NSM;REF;ASP;VLD;G5A;G5;HD;GNO;KGPhase1;KGPhase3;LSD;OM;CAF=0.4002,0.5998;COMMON=1;TOPMED=0.300914,0.699086
5	35871190	rs1494555	G	A	.	.	RS=1494555;RSPOS=35871190;RV;dbSNPBuildID=88;SSR=0;SAO=1;VP=0x050368000a0515053f110101;GENEINFO=IL7R:3575;WGT=1;VC=SNV;PM;PMC;S3D;SLO;NSM;REF;ASP;VLD;G5;HD;GNO;KGPhase1;KGPhase3;LSD;OM;CAF=0.3331,0.6669;COMMON=1;TOPMED=0.238031,0.761969
5	36958269	rs142184978	C	T	.	.	RS=142184978;RSPOS=36958269;dbSNPBuildID=134;SSR=0;SAO=1;VP=0x050068020305040436100100;GENEINFO=NIPBL:25836;WGT=1;VC=SNV;PM;PMC;REF;SYN;R5;ASP;VLD;HD;KGPhase1;KGPhase3;LSD;CAF=0.9978,0.002196;COMMON=1;TOPMED=0.997802,0.00219795
5	36962301	rs142923613	G	A	.	.	RS=142923613;RSPOS=36962301;dbSNPBuildID=134;SSR=0;SAO=0;VP=0x050028000a05040436000100;GENEINFO=NIPBL:25836;WGT=1;VC=SNV;PM;PMC;NSM;REF;ASP;VLD;HD;KGPhase1;KGPhase3;CAF=0.999,0.0009984;COMMON=1;TOPMED=0.998935,0.00106463
5	36985247	rs80358350	G	C,T	.	.	RS=80358350;RSPOS=36985247;dbSNPBuildID=132;SSR=0;SAO=1;VP=0x050168000a05040436110100;GENEINFO=NIPBL:25836;WGT=1;VC=SNV;PM;PMC;SLO;NSM;REF;ASP;VLD;HD;KGPhase1;KGPhase3;LSD;OM;CAF=0.9978,.,0.002196;COMMON=1;TOPMED=0.994677,.,0.00532317
5	36985267	rs140100861	A	G	.	.	RS=140100861;RSPOS=36985267;dbSNPBuildID=134;SSR=0;SAO=0;VP=0x050028000a05040436000100;GENEINFO=NIPBL:25836;WGT=1;VC=SNV;PM;PMC;NSM;REF;ASP;VLD;HD;KGPhase1;KGPhase3;CAF=0.9988,0.001198;COMMON=1;TOPMED=0.99897,0.00103029
5	37115116	rs7702892	C	T	.	.	RS=7702892;RSPOS=37115116;dbSNPBuildID=116;SSR=0;SAO=1;VP=0x050168000a05150537100100;GENEINFO=C5orf42:65250;WGT=1;VC=SNV;PM;PMC;SLO;NSM;REF;ASP;VLD;G5;HD;GNO;KGPhase1;KGPhase3;LSD;CAF=0.9752,0.02476;COMMON=1;TOPMED=0.968267,0.0317329
5	37121766	rs16903511	G	C	.	.	RS=16903511;RSPOS=37121766;dbSNPBuildID=123;SSR=0;SAO=1;VP=0x050068000305050537100100;GENEINFO=C5orf42:65250;WGT=1;VC=SNV;PM;PMC;REF;SYN;ASP;VLD;G5;HD;GNO;KGPhase1;KGPhase3;LSD;CAF=0.9902,0.009784;COMMON=1;TOPMED=0.997665,0.00233533
5	37138845	rs16903514	T	C	.	.	RS=16903514;RSPOS=37138845;dbSNPBuildID=123;SSR=0;SAO=1;VP=0x050068000305050537100100;GENEINFO=C5orf42:65250;WGT=1;VC=SNV;PM;PMC;REF;SYN;ASP;VLD;G5;HD;GNO;KGPhase1;KGPhase3;LSD;CAF=0.99,0.009984;COMMON=1;TOPMED=0.997665,0.00233533
5	37153871	rs77014998	G	T	.	.	RS=77014998;RSPOS=37153871;dbSNPBuildID=131;SSR=0;SAO=1;VP=0x050068000a05040436100100;GENEINFO=C5orf42:65250;WGT=1;VC=SNV;PM;PMC;NSM;REF;ASP;VLD;HD;KGPhase1;KGPhase3;LSD;CAF=0.9974,0.002596;COMMON=1;TOPMED=0.994608,0.00539185
5	37169221	rs34737149	G	A	.	.	RS=34737149;RSPOS=37169221;dbSNPBuildID=126;SSR=0;SAO=1;VP=0x050168000a05040536110100;GENEINFO=C5orf42:65250;WGT=1;VC=SNV;PM;PMC;SLO;NSM;REF;ASP;VLD;HD;GNO;KGPhase1;KGPhase3;LSD;OM;CAF=0.9984,0.001597;COMMON=1;TOPMED=0.999107,0.000892918
5	37170178	rs6884652	T	C	.	.	RS=6884652;RSPOS=37170178;dbSNPBuildID=116;SSR=0;SAO=1;VP=0x050168000a05150537100100;GENEINFO=C5orf42:65250;WGT=1;VC=SNV;PM;PMC;SLO;NSM;REF;ASP;VLD;G5;HD;GNO;KGPhase1;KGPhase3;LSD;CAF=0.9485,0.05152;COMMON=1;TOPMED=0.929837,0.0701628
5	37173930	rs10076911	A	C	.	.	RS=10076911;RSPOS=37173930;dbSNPBuildID=119;SSR=0;SAO=1;VP=0x050168000a05150537100101;GENEINFO=C5orf42:65250;WGT=1;VC=SNV;PM;PMC;SLO;NSM;REF;ASP;VLD;G5;HD;GNO;KGPhase1;KGPhase3;LSD;CAF=0.8273,0.1727;COMMON=1;TOPMED=0.799815,0.200185
5	37173977	rs61746147	A	G	.	.	RS=61746147;RSPOS=37173977;dbSNPBuildID=129;SSR=0;SAO=1;VP=0x050168000305150536100100;GENEINFO=C5orf42:65250;WGT=1;VC=SNV;PM;PMC;SLO;REF;SYN;ASP;VLD;G5;HD;GNO;KGPhase1;KGPhase3;LSD;CAF=0.9756,0.02436;COMMON=1;TOPMED=0.968198,0.0318016
5	37181017	rs76245173	T	C	.	.	RS=76245173;RSPOS=37181017;dbSNPBuildID=131;SSR=0;SAO=1;VP=0x050168000a05150536100100;GENEINFO=C5orf42:65250;WGT=1;VC=SNV;PM;PMC;SLO;NSM;REF;ASP;VLD;G5;HD;GNO;KGPhase1;KGPhase3;LSD;CAF=0.9806,0.01937;COMMON=1;TOPMED=0.973212,0.0267876
5	37182862	rs149313666	C	T	.	.	RS=149313666;RSPOS=37182862;dbSNPBuildID=134;SSR=0;SAO=1;VP=0x050168000305040436110100;GENEINFO=C5orf42:65250;WGT=1;VC=SNV;PM;PMC;SLO;REF;SYN;ASP;VLD;HD;KGPhase1;KGPhase3;LSD;OM;CAF=0.994,0.00599;COMMON=1;TOPMED=0.991964,0.00803627
5	37182902	rs75589774	G	A	.	.	RS=75589774;RSPOS=37182902;dbSNPBuildID=131;SSR=0;SAO=1;VP=0x050168000a05170436100100;GENEINFO=C5orf42:65250;WGT=1;VC=SNV;PM;PMC;SLO;NSM;REF;ASP;VLD;G5A;G5;HD;KGPhase1;KGPhase3;LSD;CAF=0.9052,0.09485;COMMON=1;TOPMED=0.901745,0.0982554
5	37182940	rs73750949	T	A,C	.	.	RS=73750949;RSPOS=37182940;dbSNPBuildID=130;SSR=0;SAO=1;VP=0x050168000305150536100100;GENEINFO=C5orf42:65250;WGT=1;VC=SNV;PM;PMC;SLO;REF;SYN;ASP;VLD;G5;HD;GNO;KGPhase1;KGPhase3;LSD;CAF=0.9712,0.02875,.;COMMON=1;TOPMED=0.95659,0.0434096,.
5	37182954	rs142777778	C	T	.	.	RS=142777778;RSPOS=37182954;dbSNPBuildID=134;SSR=0;SAO=0;VP=0x050028000a05040436000100;GENEINFO=C5orf42:65250;WGT=1;VC=SNV;PM;PMC;NSM;REF;ASP;VLD;HD;KGPhase1;KGPhase3;CAF=0.9958,0.004193;COMMON=1;TOPMED=0.992616,0.00738375
5	37182969	rs79377186	T	C	.	.	RS=79377186;RSPOS=37182969;dbSNPBuildID=131;SSR=0;SAO=1;VP=0x050168000a05150436100100;GENEINFO=C5orf42:65250;WGT=1;VC=SNV;PM;PMC;SLO;NSM;REF;ASP;VLD;G5;HD;KGPhase1;KGPhase3;LSD;CAF=0.9822,0.01777;COMMON=1;TOPMED=0.976475,0.023525
5	37183585	rs143312971	T	C	.	.	RS=143312971;RSPOS=37183585;dbSNPBuildID=134;SSR=0;SAO=1;VP=0x050168000305040436100100;GENEINFO=C5orf42:65250;WGT=1;VC=SNV;PM;PMC;SLO;REF;SYN;ASP;VLD;HD;KGPhase1;KGPhase3;LSD;CAF=0.9968,0.003195;COMMON=1;TOPMED=0.995638,0.00436156
5	37185061	rs6859950	A	G	.	.	RS=6859950;RSPOS=37185061;dbSNPBuildID=116;SSR=0;SAO=1;VP=0x050168000a05150537100101;GENEINFO=C5orf42:65250;WGT=1;VC=SNV;PM;PMC;SLO;NSM;REF;ASP;VLD;G5;HD;GNO;KGPhase1;KGPhase3;LSD;CAF=0.9862,0.01378;COMMON=1;TOPMED=0.979772,0.020228
5	37186443	rs79935028	A	G	.	.	RS=79935028;RSPOS=37186443;dbSNPBuildID=134;SSR=0;SAO=1;VP=0x050168000305040436100100;GENEINFO=C5orf42:65250;WGT=1;VC=SNV;PM;PMC;SLO;REF;SYN;ASP;VLD;HD;KGPhase1;KGPhase3;LSD;CAF=0.9916,0.008387;COMMON=1;TOPMED=0.990933,0.00906656
5	37195976	rs74478954	A	T	.	.	RS=74478954;RSPOS=37195976;dbSNPBuildID=131;SSR=0;SAO=1;VP=0x050168000305150036100100;GENEINFO=C5orf42:65250;WGT=1;VC=SNV;PM;PMC;SLO;REF;SYN;ASP;VLD;G5;KGPhase1;KGPhase3;LSD;CAF=0.9822,0.01777;COMMON=1;TOPMED=0.976441,0.0235593
5	37196028	rs72736758	C	A,T	.	.	RS=72736758;RSPOS=37196028;dbSNPBuildID=130;SSR=0;SAO=1;VP=0x050168000a0514043e100100;GENEINFO=C5orf42:65250;WGT=1;VC=SNV;PM;PMC;SLO;NSM;REF;ASP;VLD;HD;KGPhase1;KGPhase3;LSD;CAF=0.9806,.,0.01937;COMMON=1;TOPMED=0.974621,.,0.0253795
5	37205466	rs28514632	G	A	.	.	RS=28514632;RSPOS=37205466;dbSNPBuildID=125;SSR=0;SAO=1;VP=0x050168000305150536100100;GENEINFO=C5orf42:65250;WGT=1;VC=SNV;PM;PMC;SLO;REF;SYN;ASP;VLD;G5;HD;GNO;KGPhase1;KGPhase3;LSD;CAF=0.9818,0.01817;COMMON=1;TOPMED=0.978501,0.0214987
5	37226814	rs74975451	C	T	.	.	RS=74975451;RSPOS=37226814;dbSNPBuildID=131;SSR=0;SAO=1;VP=0x050068000a05040436100100;GENEINFO=C5orf42:65250;WGT=1;VC=SNV;PM;PMC;NSM;REF;ASP;VLD;HD;KGPhase1;KGPhase3;LSD;CAF=0.9926,0.007388;COMMON=1
5	37226888	rs115435816	A	G	.	.	RS=115435816;RSPOS=37226888;dbSNPBuildID=132;SSR=0;SAO=1;VP=0x050168000305150036100100;GENEINFO=C5orf42:65250;WGT=1;VC=SNV;PM;PMC;SLO;REF;SYN;ASP;VLD;G5;KGPhase1;KGPhase3;LSD;CAF=0.9816,0.01837;COMMON=1;TOPMED=0.974483,0.0255169
5	37226960	rs13356183	C	T	.	.	RS=13356183;RSPOS=37226960;dbSNPBuildID=121;SSR=0;SAO=1;VP=0x050168000305150537100100;GENEINFO=C5orf42:65250;WGT=1;VC=SNV;PM;PMC;SLO;REF;SYN;ASP;VLD;G5;HD;GNO;KGPhase1;KGPhase3;LSD;CAF=0.9826,0.01737;COMMON=1;TOPMED=0.979566,0.0204341
5	37226961	rs191239995	G	A	.	.	RS=191239995;RSPOS=37226961;dbSNPBuildID=135;SSR=0;SAO=0;VP=0x050028000a05040036000100;GENEINFO=C5orf42:65250;WGT=1;VC=SNV;PM;PMC;NSM;REF;ASP;VLD;KGPhase1;KGPhase3;CAF=0.9974,0.002596;COMMON=1;TOPMED=0.999863,0.000137372
5	37227916	rs61745362	T	C	.	.	RS=61745362;RSPOS=37227916;dbSNPBuildID=129;SSR=0;SAO=1;VP=0x050168000305150536100100;GENEINFO=C5orf42:65250;WGT=1;VC=SNV;PM;PMC;SLO;REF;SYN;ASP;VLD;G5;HD;GNO;KGPhase1;KGPhase3;LSD;CAF=0.9834,0.01657;COMMON=1;TOPMED=0.977025,0.0229755
5	37239884	rs117995360	T	G	.	.	RS=117995360;RSPOS=37239884;dbSNPBuildID=132;SSR=0;SAO=1;VP=0x050068000305150436100100;GENEINFO=C5orf42:65250;WGT=1;VC=SNV;PM;PMC;REF;SYN;ASP;VLD;G5;HD;KGPhase1;KGPhase3;LSD;CAF=0.9864,0.01358;COMMON=1;TOPMED=0.999622,0.000377773
5	37244669	rs73750958	C	T	.	.	RS=73750958;RSPOS=37244669;dbSNPBuildID=130;SSR=0;SAO=1;VP=0x05016800030515053e100100;GENEINFO=C5orf42:65250;WGT=1;VC=SNV;PM;PMC;SLO;REF;SYN;ASP;VLD;G5;HD;GNO;KGPhase1;KGPhase3;LSD;CAF=0.9694,0.03055;COMMON=1;TOPMED=0.95453,0.0454702
5	37245935	rs73750959	C	T	.	.	RS=73750959;RSPOS=37245935;dbSNPBuildID=130;SSR=0;SAO=1;VP=0x050168000a0515053e100100;GENEINFO=C5orf42:65250;WGT=1;VC=SNV;PM;PMC;SLO;NSM;REF;ASP;VLD;G5;HD;GNO;KGPhase1;KGPhase3;LSD;CAF=0.9696,0.03035;COMMON=1;TOPMED=0.954358,0.0456419
5	38481703	rs3729751	G	A,T	.	.	RS=3729751;RSPOS=38481703;RV;dbSNPBuildID=107;SSR=0;SAO=0;VP=0x050000000a05040436000100;GENEINFO=LIFR:3977;WGT=1;VC=SNV;NSM;REF;ASP;VLD;HD;KGPhase1;KGPhase3;CAF=0.997,0.002596,0.0003994;COMMON=1;TOPMED=0.99375,0.00511711,0.00113332
5	38493836	rs79040751	G	T	.	.	RS=79040751;RSPOS=38493836;dbSNPBuildID=131;SSR=0;SAO=0;VP=0x050128000a05040536000100;GENEINFO=LIFR:3977;WGT=1;VC=SNV;PM;PMC;SLO;NSM;REF;ASP;VLD;HD;GNO;KGPhase1;KGPhase3;CAF=0.9928,0.007188;COMMON=1;TOPMED=0.988701,0.0112989
5	39331894	rs34882957	G	A	.	.	RS=34882957;RSPOS=39331894;dbSNPBuildID=126;SSR=0;SAO=1;VP=0x050368000a05040536110100;GENEINFO=C9:735;WGT=1;VC=SNV;PM;PMC;S3D;SLO;NSM;REF;ASP;VLD;HD;GNO;KGPhase1;KGPhase3;LSD;OM;CAF=0.9982,0.001797;COMMON=1;TOPMED=0.994711,0.00528882
5	39341378	rs121909592	G	A	.	.	RS=121909592;RSPOS=39341378;RV;dbSNPBuildID=133;SSR=0;SAO=1;VP=0x050268000605040436110100;GENEINFO=C9:735;WGT=1;VC=SNV;PM;PMC;S3D;NSN;REF;ASP;VLD;HD;KGPhase1;KGPhase3;LSD;OM;CAF=0.997,0.002995;COMMON=1;TOPMED=0.999931,6.8686e-005
5	41862758	rs75134564	G	A	.	.	RS=75134564;RSPOS=41862758;dbSNPBuildID=131;SSR=0;SAO=1;VP=0x050268000a05040436110100;GENEINFO=OXCT1:5019;WGT=1;VC=SNV;PM;PMC;S3D;NSM;REF;ASP;VLD;HD;KGPhase1;KGPhase3;LSD;OM;CAF=0.9984,0.001597;COMMON=1;TOPMED=0.999863,0.000137372
5	42699970	rs6413484	G	A,T	.	.	RS=6413484;RSPOS=42699970;dbSNPBuildID=116;SSR=0;SAO=1;VP=0x050368000a05040537110100;GENEINFO=GHR:2690;WGT=1;VC=SNV;PM;PMC;S3D;SLO;NSM;REF;ASP;VLD;HD;GNO;KGPhase1;KGPhase3;LSD;OM;CAF=0.9926,0.006589,0.0007987;COMMON=1;TOPMED=0.993406,0.0061474,0.000446459
5	42719239	rs6180	A	C	.	.	RS=6180;RSPOS=42719239;dbSNPBuildID=52;SSR=0;SAO=1;VP=0x050168800a0517053f130101;GENEINFO=GHR:2690;WGT=1;VC=SNV;PM;PMC;SLO;NSM;REF;U3;ASP;VLD;G5A;G5;HD;GNO;KGPhase1;KGPhase3;LSD;MTP;OM;CAF=0.5555,0.4445;COMMON=1;TOPMED=0.572017,0.427983
5	56155678	rs56160159	C	T	.	.	RS=56160159;RSPOS=56155678;dbSNPBuildID=129;SSR=0;SAO=0;VP=0x050028000a05040026000100;GENEINFO=MAP3K1:4214;WGT=1;VC=SNV;PM;PMC;NSM;REF;ASP;VLD;KGPhase3;CAF=0.9986,0.001398;COMMON=1
5	68728824	rs61736168	C	T	.	.	RS=61736168;RSPOS=68728824;dbSNPBuildID=129;SSR=0;SAO=0;VP=0x050228000305040136000100;GENEINFO=MARVELD2:153562;WGT=1;VC=SNV;PM;PMC;S3D;REF;SYN;ASP;VLD;GNO;KGPhase1;KGPhase3;CAF=0.9984,0.001597;COMMON=1;TOPMED=0.999279,0.000721203
5	70895499	rs119103219	G	C	.	.	RS=119103219;RSPOS=70895499;dbSNPBuildID=132;SSR=0;SAO=1;VP=0x050268000a05040436110100;GENEINFO=MCCC2:64087;WGT=1;VC=SNV;PM;PMC;S3D;NSM;REF;ASP;VLD;HD;KGPhase1;KGPhase3;LSD;OM;CAF=0.9996,0.0003994;COMMON=1;TOPMED=0.998489,0.00151109
5	73981270	rs820878	T	C	.	.	RS=820878;RSPOS=73981270;dbSNPBuildID=86;SSR=0;SAO=1;VP=0x050168080a0515053f110100;GENEINFO=HEXB:3074;WGT=1;VC=SNV;PM;PMC;SLO;NSM;REF;INT;ASP;VLD;G5;HD;GNO;KGPhase1;KGPhase3;LSD;OM;CAF=0.01857,0.9814;COMMON=1;TOPMED=0.0240401,0.97596
5	73992881	rs10805890	A	G	.	.	RS=10805890;RSPOS=73992881;dbSNPBuildID=120;SSR=0;SAO=0;VP=0x050328400a05150537000100;GENEINFO=HEXB:3074;WGT=1;VC=SNV;PM;PMC;S3D;SLO;NSM;REF;U5;ASP;VLD;G5;HD;GNO;KGPhase1;KGPhase3;CAF=0.8716,0.1284;COMMON=1;TOPMED=0.893021,0.106979
5	77335063	rs144420604	G	A,T	.	.	RS=144420604;RSPOS=77335063;dbSNPBuildID=134;SSR=0;SAO=0;VP=0x050028000b05040036000100;GENEINFO=AP3B1:8546;WGT=1;VC=SNV;PM;PMC;NSM;REF;SYN;ASP;VLD;KGPhase1;KGPhase3;CAF=0.9974,0.002596,.;COMMON=1;TOPMED=0.99818,0.00178584,3.4343e-005
5	82834009	rs35648048	G	A	.	.	RS=35648048;RSPOS=82834009;dbSNPBuildID=126;SSR=0;SAO=0;VP=0x050128080305040136000100;GENEINFO=LOC105379054:105379054|VCAN:1462;WGT=1;VC=SNV;PM;PMC;SLO;REF;SYN;INT;ASP;VLD;GNO;KGPhase1;KGPhase3;CAF=0.9986,0.001398;COMMON=1;TOPMED=0.996325,0.0036747
5	86658406	rs140707293	G	A	.	.	RS=140707293;RSPOS=86658406;dbSNPBuildID=134;SSR=0;SAO=0;VP=0x050000000305040036000100;GENEINFO=RASA1:5921;WGT=1;VC=SNV;REF;SYN;ASP;VLD;KGPhase1;KGPhase3;CAF=0.999,0.0009984;COMMON=1;TOPMED=0.997836,0.00216361
5	86675592	rs184201084	C	A	.	.	RS=184201084;RSPOS=86675592;dbSNPBuildID=135;SSR=0;SAO=0;VP=0x050200000a05040436000100;GENEINFO=RASA1:5921;WGT=1;VC=SNV;S3D;NSM;REF;ASP;VLD;HD;KGPhase1;KGPhase3;CAF=0.9976,0.002396;COMMON=1;TOPMED=0.999004,0.000995948
5	89913740	rs61753944	C	G,T	.	.	RS=61753944;RSPOS=89913740;dbSNPBuildID=129;SSR=0;SAO=0;VP=0x050328000b0515053e000100;GENEINFO=ADGRV1:84059;WGT=1;VC=SNV;PM;PMC;S3D;SLO;NSM;REF;SYN;ASP;VLD;G5;HD;GNO;KGPhase1;KGPhase3;CAF=0.9704,.,0.02955;COMMON=1;TOPMED=0.961605,.,0.0383955
5	89918423	rs199873924	A	G	.	.	RS=199873924;RSPOS=89918423;dbSNPBuildID=137;SSR=0;SAO=1;VP=0x050268000a05040426100100;GENEINFO=ADGRV1:84059;WGT=1;VC=SNV;PM;PMC;S3D;NSM;REF;ASP;VLD;HD;KGPhase3;LSD;CAF=0.9978,0.002196;COMMON=1;TOPMED=0.996978,0.00302219
5	89920969	rs61745498	C	A	.	.	RS=61745498;RSPOS=89920969;dbSNPBuildID=129;SSR=0;SAO=0;VP=0x050328000a0515053e000100;GENEINFO=ADGRV1:84059;WGT=1;VC=SNV;PM;PMC;S3D;SLO;NSM;REF;ASP;VLD;G5;HD;GNO;KGPhase1;KGPhase3;CAF=0.9732,0.02676;COMMON=1;TOPMED=0.966344,0.0336562
5	89925039	rs61744480	A	C	.	.	RS=61744480;RSPOS=89925039;dbSNPBuildID=129;SSR=0;SAO=0;VP=0x050028000a05040536000100;GENEINFO=ADGRV1:84059;WGT=1;VC=SNV;PM;PMC;NSM;REF;ASP;VLD;HD;GNO;KGPhase1;KGPhase3;CAF=0.9992,0.0007987;COMMON=1;TOPMED=0.998489,0.00151109
5	89925169	rs6889939	T	C	.	.	RS=6889939;RSPOS=89925169;dbSNPBuildID=116;SSR=0;SAO=0;VP=0x050128000a05150537000100;GENEINFO=ADGRV1:84059;WGT=1;VC=SNV;PM;PMC;SLO;NSM;REF;ASP;VLD;G5;HD;GNO;KGPhase1;KGPhase3;CAF=0.9846,0.01538;COMMON=1;TOPMED=0.974517,0.0254825
5	89930940	rs199988872	G	A	.	.	RS=199988872;RSPOS=89930940;dbSNPBuildID=137;SSR=0;SAO=1;VP=0x050060000a05040436100100;GENEINFO=ADGRV1:84059;WGT=1;VC=SNV;PM;NSM;REF;ASP;VLD;HD;KGPhase1;KGPhase3;LSD;CAF=0.9994,0.000599;COMMON=1;TOPMED=0.999519,0.000480802
5	89933548	rs200187681	A	C	.	.	RS=200187681;RSPOS=89933548;dbSNPBuildID=137;SSR=0;SAO=0;VP=0x050028000a05040426000100;GENEINFO=ADGRV1:84059;WGT=1;VC=SNV;PM;PMC;NSM;REF;ASP;VLD;HD;KGPhase3;CAF=0.9994,0.000599;COMMON=1;TOPMED=0.997768,0.0022323
5	89933637	rs182990046	G	A	.	.	RS=182990046;RSPOS=89933637;dbSNPBuildID=135;SSR=0;SAO=1;VP=0x050160000305040036100100;GENEINFO=ADGRV1:84059;WGT=1;VC=SNV;PM;SLO;REF;SYN;ASP;VLD;KGPhase1;KGPhase3;LSD;CAF=0.9994,0.000599;COMMON=1;TOPMED=0.999485,0.000515145
5	89938764	rs144918959	A	G	.	.	RS=144918959;RSPOS=89938764;dbSNPBuildID=134;SSR=0;SAO=0;VP=0x050128400a05040436000100;GENEINFO=GPR98:84059|ADGRV1:84059;WGT=1;VC=SNV;PM;PMC;SLO;NSM;REF;U5;ASP;VLD;HD;KGPhase1;KGPhase3;CAF=0.9992,0.0007987;COMMON=1;TOPMED=0.998798,0.00120201
5	89943571	rs2366777	G	A,T	.	.	RS=2366777;RSPOS=89943571;dbSNPBuildID=100;SSR=0;SAO=1;VP=0x050368400a0515053f100101;GENEINFO=GPR98:84059|ADGRV1:84059;WGT=1;VC=SNV;PM;PMC;S3D;SLO;NSM;REF;U5;ASP;VLD;G5;HD;GNO;KGPhase1;KGPhase3;LSD;CAF=0.1897,.,0.8103;COMMON=1;TOPMED=0.221615,.,0.778385
5	89947434	rs80069610	A	G	.	.	RS=80069610;RSPOS=89947434;dbSNPBuildID=134;SSR=0;SAO=0;VP=0x050228400305040436000100;GENEINFO=GPR98:84059|ADGRV1:84059;WGT=1;VC=SNV;PM;PMC;S3D;REF;SYN;U5;ASP;VLD;HD;KGPhase1;KGPhase3;CAF=0.995,0.004992;COMMON=1;TOPMED=0.999966,3.4343e-005
5	89948228	rs147062294	C	G	.	.	RS=147062294;RSPOS=89948228;dbSNPBuildID=134;SSR=0;SAO=0;VP=0x050328400a05040436000100;GENEINFO=GPR98:84059|ADGRV1:84059;WGT=1;VC=SNV;PM;PMC;S3D;SLO;NSM;REF;U5;ASP;VLD;HD;KGPhase1;KGPhase3;CAF=0.993,0.006989;COMMON=1;TOPMED=0.992548,0.00745243
5	89949347	rs73181648	G	A,C	.	.	RS=73181648;RSPOS=89949347;dbSNPBuildID=130;SSR=0;SAO=0;VP=0x050128400a0504053e000100;GENEINFO=GPR98:84059|ADGRV1:84059;WGT=1;VC=SNV;PM;PMC;SLO;NSM;REF;U5;ASP;VLD;HD;GNO;KGPhase1;KGPhase3;CAF=0.9966,0.003395,.;COMMON=1;TOPMED=0.994642,0.00528882,6.8686e-005
5	89949605	rs41305898	C	T	.	.	RS=41305898;RSPOS=89949605;dbSNPBuildID=127;SSR=0;SAO=1;VP=0x050168400a05040436100100;GENEINFO=GPR98:84059|ADGRV1:84059;WGT=1;VC=SNV;PM;PMC;SLO;NSM;REF;U5;ASP;VLD;HD;KGPhase1;KGPhase3;LSD;CAF=0.9992,0.0007987;COMMON=1;TOPMED=0.99921,0.000789889
5	89949651	rs61740119	A	G	.	.	RS=61740119;RSPOS=89949651;dbSNPBuildID=129;SSR=0;SAO=1;VP=0x05016840030504053e100100;GENEINFO=GPR98:84059|ADGRV1:84059;WGT=1;VC=SNV;PM;PMC;SLO;REF;SYN;U5;ASP;VLD;HD;GNO;KGPhase1;KGPhase3;LSD;CAF=0.9924,0.007588;COMMON=1;TOPMED=0.992857,0.00714335
5	89953849	rs17543819	C	T	.	.	RS=17543819;RSPOS=89953849;dbSNPBuildID=123;SSR=0;SAO=1;VP=0x050168400305150537100100;GENEINFO=ADGRV1:84059|GPR98:84059;WGT=1;VC=SNV;PM;PMC;SLO;REF;SYN;U5;ASP;VLD;G5;HD;GNO;KGPhase1;KGPhase3;LSD;CAF=0.9485,0.05152;COMMON=1;TOPMED=0.947112,0.0528882
5	89969880	rs72782753	A	G	.	.	RS=72782753;RSPOS=89969880;dbSNPBuildID=130;SSR=0;SAO=0;VP=0x050228400a0504043e000100;GENEINFO=GPR98:84059|ADGRV1:84059;WGT=1;VC=SNV;PM;PMC;S3D;NSM;REF;U5;ASP;VLD;HD;KGPhase1;KGPhase3;CAF=0.997,0.002995;COMMON=1;TOPMED=0.99581,0.00418985
5	89970013	rs146954342	C	T	.	.	RS=146954342;RSPOS=89970013;dbSNPBuildID=134;SSR=0;SAO=0;VP=0x050228400a05040436000100;GENEINFO=GPR98:84059|ADGRV1:84059;WGT=1;VC=SNV;PM;PMC;S3D;NSM;REF;U5;ASP;VLD;HD;KGPhase1;KGPhase3;CAF=0.9986,0.001398;COMMON=1;TOPMED=0.99763,0.00236967
5	89971231	rs200392821	C	G	.	.	RS=200392821;RSPOS=89971231;dbSNPBuildID=137;SSR=0;SAO=0;VP=0x050228400a05040426000100;GENEINFO=GPR98:84059|ADGRV1:84059;WGT=1;VC=SNV;PM;PMC;S3D;NSM;REF;U5;ASP;VLD;HD;KGPhase3;CAF=0.999,0.0009984;COMMON=1;TOPMED=0.998867,0.00113332
5	89971253	rs41303346	G	A	.	.	RS=41303346;RSPOS=89971253;dbSNPBuildID=127;SSR=0;SAO=0;VP=0x050228400305040536000100;GENEINFO=GPR98:84059|ADGRV1:84059;WGT=1;VC=SNV;PM;PMC;S3D;REF;SYN;U5;ASP;VLD;HD;GNO;KGPhase1;KGPhase3;CAF=0.994,0.00599;COMMON=1;TOPMED=0.989216,0.0107837
5	89979485	rs35791889	C	G,T	.	.	RS=35791889;RSPOS=89979485;dbSNPBuildID=126;SSR=0;SAO=1;VP=0x050268400a05140536100100;GENEINFO=ADGRV1:84059|GPR98:84059;WGT=1;VC=SNV;PM;PMC;S3D;NSM;REF;U5;ASP;VLD;HD;GNO;KGPhase1;KGPhase3;LSD;CAF=0.9868,.,0.01318;COMMON=1;TOPMED=0.983962,.,0.0160382
5	89979518	rs17544552	C	T	.	.	RS=17544552;RSPOS=89979518;dbSNPBuildID=123;SSR=0;SAO=1;VP=0x050368400a05150537100100;GENEINFO=GPR98:84059|ADGRV1:84059;WGT=1;VC=SNV;PM;PMC;S3D;SLO;NSM;REF;U5;ASP;VLD;G5;HD;GNO;KGPhase1;KGPhase3;LSD;CAF=0.9299,0.07009;COMMON=1;TOPMED=0.93231,0.0676901
5	89979589	rs4916684	G	A	.	.	RS=4916684;RSPOS=89979589;dbSNPBuildID=111;SSR=0;SAO=1;VP=0x050168400a0515053f100100;GENEINFO=GPR98:84059|ADGRV1:84059;WGT=1;VC=SNV;PM;PMC;SLO;NSM;REF;U5;ASP;VLD;G5;HD;GNO;KGPhase1;KGPhase3;LSD;CAF=0.1963,0.8037;COMMON=1;TOPMED=0.232468,0.767532
5	89979691	rs41303352	A	C,G	.	.	RS=41303352;RSPOS=89979691;dbSNPBuildID=127;SSR=0;SAO=0;VP=0x050328400a0515053e000100;GENEINFO=ADGRV1:84059|GPR98:84059;WGT=1;VC=SNV;PM;PMC;S3D;SLO;NSM;REF;U5;ASP;VLD;G5;HD;GNO;KGPhase1;KGPhase3;CAF=0.7226,0.000599,0.2768;COMMON=1;TOPMED=0.776908,.,0.223092
5	89979698	rs4916685	C	T	.	.	RS=4916685;RSPOS=89979698;dbSNPBuildID=111;SSR=0;SAO=1;VP=0x050368400a0517053f100101;GENEINFO=ADGRV1:84059|GPR98:84059;WGT=1;VC=SNV;PM;PMC;S3D;SLO;NSM;REF;U5;ASP;VLD;G5A;G5;HD;GNO;KGPhase1;KGPhase3;LSD;CAF=0.6627,0.3373;COMMON=1;TOPMED=0.689986,0.310014
5	89979750	rs16868972	G	T	.	.	RS=16868972;RSPOS=89979750;dbSNPBuildID=123;SSR=0;SAO=0;VP=0x050128400a0517053f020100;GENEINFO=GPR98:84059|ADGRV1:84059;WGT=1;VC=SNV;PM;PMC;SLO;NSM;REF;U5;ASP;VLD;G5A;G5;HD;GNO;KGPhase1;KGPhase3;MTP;CAF=0.6863,0.3137;COMMON=1;TOPMED=0.719761,0.280239
5	89979871	rs41308846	G	A	.	.	RS=41308846;RSPOS=89979871;dbSNPBuildID=127;SSR=0;SAO=0;VP=0x050228400a05040436000100;GENEINFO=ADGRV1:84059|GPR98:84059;WGT=1;VC=SNV;PM;PMC;S3D;NSM;REF;U5;ASP;VLD;HD;KGPhase1;KGPhase3;CAF=0.9982,0.001797;COMMON=1;TOPMED=0.996909,0.00309087
5	89981611	rs16868974	C	G,T	.	.	RS=16868974;RSPOS=89981611;dbSNPBuildID=123;SSR=0;SAO=0;VP=0x050328400a0515053f000100;GENEINFO=GPR98:84059|ADGRV1:84059;WGT=1;VC=SNV;PM;PMC;S3D;SLO;NSM;REF;U5;ASP;VLD;G5;HD;GNO;KGPhase1;KGPhase3;CAF=0.9637,.,0.03634;COMMON=1;TOPMED=0.943918,.,0.0560821
5	89981639	rs186999408	C	T	.	.	RS=186999408;RSPOS=89981639;dbSNPBuildID=135;SSR=0;SAO=1;VP=0x050268400a05040436100100;GENEINFO=GPR98:84059|ADGRV1:84059;WGT=1;VC=SNV;PM;PMC;S3D;NSM;REF;U5;ASP;VLD;HD;KGPhase1;KGPhase3;LSD;CAF=0.9982,0.001797;COMMON=1;TOPMED=0.996943,0.00305653
5	89981705	rs149390094	G	A	.	.	RS=149390094;RSPOS=89981705;dbSNPBuildID=134;SSR=0;SAO=0;VP=0x050328400a05040436000100;GENEINFO=ADGRV1:84059|GPR98:84059;WGT=1;VC=SNV;PM;PMC;S3D;SLO;NSM;REF;U5;ASP;VLD;HD;KGPhase1;KGPhase3;CAF=0.9974,0.002596;COMMON=1;TOPMED=0.995329,0.00467065
5	89985882	rs10037067	A	G	.	.	RS=10037067;RSPOS=89985882;dbSNPBuildID=119;SSR=0;SAO=1;VP=0x050368400a0517053f100100;GENEINFO=ADGRV1:84059|GPR98:84059;WGT=1;VC=SNV;PM;PMC;S3D;SLO;NSM;REF;U5;ASP;VLD;G5A;G5;HD;GNO;KGPhase1;KGPhase3;LSD;CAF=0.6502,0.3498;COMMON=1;TOPMED=0.673982,0.326018
5	89989749	rs111033452	C	G,T	.	.	RS=111033452;RSPOS=89989749;dbSNPBuildID=132;SSR=0;SAO=1;VP=0x050268000305040436100100;GENEINFO=GPR98:84059|ADGRV1:84059;WGT=1;VC=SNV;PM;PMC;S3D;REF;SYN;ASP;VLD;HD;KGPhase1;KGPhase3;LSD;CAF=0.9972,.,0.002796;COMMON=1;TOPMED=0.996463,.,0.00353733
5	89989779	rs16876822	G	A	.	.	RS=16876822;RSPOS=89989779;dbSNPBuildID=123;SSR=0;SAO=1;VP=0x05016800030517053f100100;GENEINFO=GPR98:84059|ADGRV1:84059;WGT=1;VC=SNV;PM;PMC;SLO;REF;SYN;ASP;VLD;G5A;G5;HD;GNO;KGPhase1;KGPhase3;LSD;CAF=0.6779,0.3221;COMMON=1;TOPMED=0.707947,0.292053
5	89989866	rs77791584	C	T	.	.	RS=77791584;RSPOS=89989866;dbSNPBuildID=132;SSR=0;SAO=1;VP=0x050168000305150436100100;GENEINFO=GPR98:84059|ADGRV1:84059;WGT=1;VC=SNV;PM;PMC;SLO;REF;SYN;ASP;VLD;G5;HD;KGPhase1;KGPhase3;LSD;CAF=0.9872,0.01278;COMMON=1;TOPMED=0.984408,0.0155917
5	89990155	rs201733037	C	T	.	.	RS=201733037;RSPOS=89990155;dbSNPBuildID=137;SSR=0;SAO=1;VP=0x050168000a05040426100100;GENEINFO=GPR98:84059|ADGRV1:84059;WGT=1;VC=SNV;PM;PMC;SLO;NSM;REF;ASP;VLD;HD;KGPhase3;LSD;CAF=0.996,0.003994;COMMON=1;TOPMED=0.998111,0.00188887
5	89990324	rs1878878	A	G	.	.	RS=1878878;RSPOS=89990324;dbSNPBuildID=92;SSR=0;SAO=1;VP=0x050168000a0515053f100100;GENEINFO=GPR98:84059|ADGRV1:84059;WGT=1;VC=SNV;PM;PMC;SLO;NSM;REF;ASP;VLD;G5;HD;GNO;KGPhase1;KGPhase3;LSD;CAF=0.1915,0.8085;COMMON=1;TOPMED=0.222199,0.777801
5	89990386	rs79915053	T	G	.	.	RS=79915053;RSPOS=89990386;dbSNPBuildID=131;SSR=0;SAO=1;VP=0x050168000a05150436100100;GENEINFO=ADGRV1:84059|GPR98:84059;WGT=1;VC=SNV;PM;PMC;SLO;NSM;REF;ASP;VLD;G5;HD;KGPhase1;KGPhase3;LSD;CAF=0.9854,0.01458;COMMON=1;TOPMED=0.977986,0.0220139
5	89992896	rs373069459	G	A	.	.	RS=373069459;RSPOS=89992896;dbSNPBuildID=138;SSR=0;SAO=1;VP=0x050068000305040026100100;GENEINFO=GPR98:84059|ADGRV1:84059;WGT=1;VC=SNV;PM;PMC;REF;SYN;ASP;VLD;KGPhase3;LSD;CAF=0.998,0.001997;COMMON=1;TOPMED=0.997699,0.00230098
5	90000210	rs16869016	C	G,T	.	.	RS=16869016;RSPOS=90000210;dbSNPBuildID=123;SSR=0;SAO=1;VP=0x050168000a05150537100101;GENEINFO=GPR98:84059|ADGRV1:84059;WGT=1;VC=SNV;PM;PMC;SLO;NSM;REF;ASP;VLD;G5;HD;GNO;KGPhase1;KGPhase3;LSD;CAF=0.9309,.,0.06909;COMMON=1;TOPMED=0.963528,.,0.0364723
5	90001237	rs111033530	G	A	.	.	RS=111033530;RSPOS=90001237;dbSNPBuildID=132;SSR=0;SAO=1;VP=0x050068000a05040436100100;GENEINFO=GPR98:84059|ADGRV1:84059;WGT=1;VC=SNV;PM;PMC;NSM;REF;ASP;VLD;HD;KGPhase1;KGPhase3;LSD;CAF=0.9952,0.004792;COMMON=1;TOPMED=0.991861,0.0081393
5	90001368	rs6880570	T	G	.	.	RS=6880570;RSPOS=90001368;dbSNPBuildID=116;SSR=0;SAO=1;VP=0x05016800030517053f100100;GENEINFO=GPR98:84059|ADGRV1:84059;WGT=1;VC=SNV;PM;PMC;SLO;REF;SYN;ASP;VLD;G5A;G5;HD;GNO;KGPhase1;KGPhase3;LSD;CAF=0.7246,0.2754;COMMON=1;TOPMED=0.774778,0.225222
5	90002172	rs201586455	A	C,G	.	.	RS=201586455;RSPOS=90002172;dbSNPBuildID=137;SSR=0;SAO=1;VP=0x050268000b05040436100100;GENEINFO=GPR98:84059|ADGRV1:84059;WGT=1;VC=SNV;PM;PMC;S3D;NSM;REF;SYN;ASP;VLD;HD;KGPhase1;KGPhase3;LSD;CAF=0.999,0.0009984,.;COMMON=1;TOPMED=0.995055,0.00494539,.
5	90006849	rs73175207	G	A	.	.	RS=73175207;RSPOS=90006849;dbSNPBuildID=130;SSR=0;SAO=1;VP=0x050368000a0515053e100100;GENEINFO=ADGRV1:84059|GPR98:84059;WGT=1;VC=SNV;PM;PMC;S3D;SLO;NSM;REF;ASP;VLD;G5;HD;GNO;KGPhase1;KGPhase3;LSD;CAF=0.9685,0.03155;COMMON=1;TOPMED=0.95872,0.0412803
5	90012312	rs56329646	C	T	.	.	RS=56329646;RSPOS=90012312;dbSNPBuildID=129;SSR=0;SAO=0;VP=0x050328000305040436000100;GENEINFO=GPR98:84059|ADGRV1:84059;WGT=1;VC=SNV;PM;PMC;S3D;SLO;REF;SYN;ASP;VLD;HD;KGPhase1;KGPhase3;CAF=0.9978,0.002196;COMMON=1;TOPMED=0.998317,0.00168281
5	90012379	rs13157270	G	A	.	.	RS=13157270;RSPOS=90012379;dbSNPBuildID=121;SSR=0;SAO=0;VP=0x050328000a0515053f000101;GENEINFO=GPR98:84059|ADGRV1:84059;WGT=1;VC=SNV;PM;PMC;S3D;SLO;NSM;REF;ASP;VLD;G5;HD;GNO;KGPhase1;KGPhase3;CAF=0.9535,0.04653;COMMON=1;TOPMED=0.945086,0.0549145
5	90012465	rs200412477	A	G	.	.	RS=200412477;RSPOS=90012465;dbSNPBuildID=137;SSR=0;SAO=0;VP=0x050228000305040026000100;GENEINFO=GPR98:84059|ADGRV1:84059;WGT=1;VC=SNV;PM;PMC;S3D;REF;SYN;ASP;VLD;KGPhase3;CAF=0.9942,0.005791;COMMON=1;TOPMED=0.999828,0.000171715
5	90016778	rs114137750	C	T	.	.	RS=114137750;RSPOS=90016778;dbSNPBuildID=132;SSR=0;SAO=1;VP=0x050068000a05040436100100;GENEINFO=GPR98:84059|ADGRV1:84059;WGT=1;VC=SNV;PM;PMC;NSM;REF;ASP;VLD;HD;KGPhase1;KGPhase3;LSD;CAF=0.9948,0.005192;COMMON=1;TOPMED=0.994711,0.00528882
5	90016871	rs16869032	G	A	.	.	RS=16869032;RSPOS=90016871;dbSNPBuildID=123;SSR=0;SAO=0;VP=0x050128000a0517053f000101;GENEINFO=GPR98:84059|ADGRV1:84059;WGT=1;VC=SNV;PM;PMC;SLO;NSM;REF;ASP;VLD;G5A;G5;HD;GNO;KGPhase1;KGPhase3;CAF=0.7782,0.2218;COMMON=1;TOPMED=0.85442,0.14558
5	90020671	rs16869039	C	T	.	.	RS=16869039;RSPOS=90020671;dbSNPBuildID=123;SSR=0;SAO=0;VP=0x050128000305150537000100;GENEINFO=GPR98:84059|ADGRV1:84059;WGT=1;VC=SNV;PM;PMC;SLO;REF;SYN;ASP;VLD;G5;HD;GNO;KGPhase1;KGPhase3;CAF=0.9756,0.02436;COMMON=1;TOPMED=0.963528,0.0364723
5	90021438	rs200528472	A	G	.	.	RS=200528472;RSPOS=90021438;dbSNPBuildID=137;SSR=0;SAO=0;VP=0x050100000a05040436000100;GENEINFO=ADGRV1:84059|GPR98:84059;WGT=1;VC=SNV;SLO;NSM;REF;ASP;VLD;HD;KGPhase1;KGPhase3;CAF=0.999,0.0009984;COMMON=1;TOPMED=0.997356,0.00264441
5	90024735	rs2366928	G	A	.	.	RS=2366928;RSPOS=90024735;dbSNPBuildID=100;SSR=0;SAO=1;VP=0x050168000a0515053f100100;GENEINFO=GPR98:84059|ADGRV1:84059;WGT=1;VC=SNV;PM;PMC;SLO;NSM;REF;ASP;VLD;G5;HD;GNO;KGPhase1;KGPhase3;LSD;CAF=0.1709,0.8291;COMMON=1;TOPMED=0.209355,0.790645
5	90040890	rs41311343	T	C	.	.	RS=41311343;RSPOS=90040890;dbSNPBuildID=127;SSR=0;SAO=1;VP=0x050068000a05140436100100;GENEINFO=GPR98:84059|ADGRV1:84059;WGT=1;VC=SNV;PM;PMC;NSM;REF;ASP;VLD;HD;KGPhase1;KGPhase3;LSD;CAF=0.9886,0.01138;COMMON=1;TOPMED=0.981249,0.0187513
5	90041510	rs17624033	A	G	.	.	RS=17624033;RSPOS=90041510;dbSNPBuildID=123;SSR=0;SAO=1;VP=0x050368000305150537100100;GENEINFO=GPR98:84059|ADGRV1:84059;WGT=1;VC=SNV;PM;PMC;S3D;SLO;REF;SYN;ASP;VLD;G5;HD;GNO;KGPhase1;KGPhase3;LSD;CAF=0.9826,0.01737;COMMON=1;TOPMED=0.965966,0.0340339
5	90046424	rs75480336	C	G,T	.	.	RS=75480336;RSPOS=90046424;dbSNPBuildID=132;SSR=0;SAO=0;VP=0x050328000b05140436000100;GENEINFO=GPR98:84059|ADGRV1:84059;WGT=1;VC=SNV;PM;PMC;S3D;SLO;NSM;REF;SYN;ASP;VLD;HD;KGPhase1;KGPhase3;CAF=0.9892,.,0.01078;COMMON=1;TOPMED=0.98561,.,0.0143897
5	90049470	rs113498662	T	C	.	.	RS=113498662;RSPOS=90049470;dbSNPBuildID=132;SSR=0;SAO=0;VP=0x050128000a05040536000100;GENEINFO=GPR98:84059|ADGRV1:84059;WGT=1;VC=SNV;PM;PMC;SLO;NSM;REF;ASP;VLD;HD;GNO;KGPhase1;KGPhase3;CAF=0.9984,0.001597;COMMON=1;TOPMED=0.997974,0.00202624
5	90050894	rs74327115	G	A	.	.	RS=74327115;RSPOS=90050894;dbSNPBuildID=132;SSR=0;SAO=0;VP=0x050128000305150436000100;GENEINFO=GPR98:84059|ADGRV1:84059;WGT=1;VC=SNV;PM;PMC;SLO;REF;SYN;ASP;VLD;G5;HD;KGPhase1;KGPhase3;CAF=0.974,0.02596;COMMON=1;TOPMED=0.964764,0.0352359
5	90050903	rs16869083	T	C	.	.	RS=16869083;RSPOS=90050903;dbSNPBuildID=123;SSR=0;SAO=1;VP=0x050168000305150537100100;GENEINFO=GPR98:84059|ADGRV1:84059;WGT=1;VC=SNV;PM;PMC;SLO;REF;SYN;ASP;VLD;G5;HD;GNO;KGPhase1;KGPhase3;LSD;CAF=0.9842,0.01577;COMMON=1;TOPMED=0.97802,0.0219795
5	90052289	rs10062026	G	A	.	.	RS=10062026;RSPOS=90052289;dbSNPBuildID=119;SSR=0;SAO=1;VP=0x050168000a05150537100101;GENEINFO=GPR98:84059|ADGRV1:84059;WGT=1;VC=SNV;PM;PMC;SLO;NSM;REF;ASP;VLD;G5;HD;GNO;KGPhase1;KGPhase3;LSD;CAF=0.7039,0.2961;COMMON=1;TOPMED=0.770383,0.229617
5	90052372	rs2438349	C	T	.	.	RS=2438349;RSPOS=90052372;dbSNPBuildID=100;SSR=0;SAO=1;VP=0x05016800030517053f100100;GENEINFO=GPR98:84059|ADGRV1:84059;WGT=1;VC=SNV;PM;PMC;SLO;REF;SYN;ASP;VLD;G5A;G5;HD;GNO;KGPhase1;KGPhase3;LSD;CAF=0.4607,0.5393;COMMON=1;TOPMED=0.444845,0.555155
5	90073786	rs2460169	G	A,C,T	.	.	RS=2460169;RSPOS=90073786;dbSNPBuildID=100;SSR=0;SAO=0;VP=0x050128000a05150537000105;GENEINFO=GPR98:84059|ADGRV1:84059;WGT=1;VC=SNV;PM;PMC;SLO;NSM;REF;ASP;VLD;G5;HD;GNO;KGPhase1;KGPhase3;NOV;CAF=0.9794,0.02057,.,.;COMMON=1;TOPMED=0.973865,0.026135,.,.
5	90074869	rs74632023	C	T	.	.	RS=74632023;RSPOS=90074869;dbSNPBuildID=132;SSR=0;SAO=0;VP=0x050228000a05040436000100;GENEINFO=GPR98:84059|ADGRV1:84059;WGT=1;VC=SNV;PM;PMC;S3D;NSM;REF;ASP;VLD;HD;KGPhase1;KGPhase3;CAF=0.9926,0.007388;COMMON=1;TOPMED=0.990041,0.00995948
5	90079811	rs41311745	C	A,T	.	.	RS=41311745;RSPOS=90079811;dbSNPBuildID=127;SSR=0;SAO=0;VP=0x050128000305040536000100;GENEINFO=GPR98:84059|ADGRV1:84059;WGT=1;VC=SNV;PM;PMC;SLO;REF;SYN;ASP;VLD;HD;GNO;KGPhase1;KGPhase3;CAF=0.9936,0.0007987,0.005591;COMMON=1;TOPMED=0.99217,0.000103029,0.00772718
5	90079820	rs17554631	A	G	.	.	RS=17554631;RSPOS=90079820;dbSNPBuildID=123;SSR=0;SAO=1;VP=0x05016800030515053f100100;GENEINFO=GPR98:84059|ADGRV1:84059;WGT=1;VC=SNV;PM;PMC;SLO;REF;SYN;ASP;VLD;G5;HD;GNO;KGPhase1;KGPhase3;LSD;CAF=0.9077,0.09225;COMMON=1;TOPMED=0.875266,0.124734
5	90085654	rs62000408	T	C	.	.	RS=62000408;RSPOS=90085654;dbSNPBuildID=129;SSR=0;SAO=0;VP=0x050128000a05150536000100;GENEINFO=GPR98:84059|ADGRV1:84059;WGT=1;VC=SNV;PM;PMC;SLO;NSM;REF;ASP;VLD;G5;HD;GNO;KGPhase1;KGPhase3;CAF=0.9611,0.03894;COMMON=1;TOPMED=0.943918,0.0560821
5	90087161	rs79464236	C	G	.	.	RS=79464236;RSPOS=90087161;dbSNPBuildID=132;SSR=0;SAO=0;VP=0x050028000a05040436000100;GENEINFO=GPR98:84059|ADGRV1:84059;WGT=1;VC=SNV;PM;PMC;NSM;REF;ASP;VLD;HD;KGPhase1;KGPhase3;CAF=0.9936,0.00639;COMMON=1;TOPMED=0.999966,3.4343e-005
5	90103487	rs7729495	T	C,G	.	.	RS=7729495;RSPOS=90103487;dbSNPBuildID=116;SSR=0;SAO=0;VP=0x050128000a05150537000100;GENEINFO=GPR98:84059|ADGRV1:84059;WGT=1;VC=SNV;PM;PMC;SLO;NSM;REF;ASP;VLD;G5;HD;GNO;KGPhase1;KGPhase3;CAF=0.9453,0.05471,.;COMMON=1;TOPMED=0.925991,0.0740092,.
5	90106863	rs369083434	C	T	.	.	RS=369083434;RSPOS=90106863;dbSNPBuildID=138;SSR=0;SAO=1;VP=0x050068000305040026100100;GENEINFO=GPR98:84059|ADGRV1:84059;WGT=1;VC=SNV;PM;PMC;REF;SYN;ASP;VLD;KGPhase3;LSD;CAF=0.9988,0.001198;COMMON=1;TOPMED=0.997733,0.00226664
5	90119293	rs3763073	C	G,T	.	.	RS=3763073;RSPOS=90119293;dbSNPBuildID=107;SSR=0;SAO=1;VP=0x050168000305150537100100;GENEINFO=GPR98:84059|ADGRV1:84059;WGT=1;VC=SNV;PM;PMC;SLO;REF;SYN;ASP;VLD;G5;HD;GNO;KGPhase1;KGPhase3;LSD;CAF=0.9135,.,0.08646;COMMON=1;TOPMED=0.981283,.,0.0187169
5	90119324	rs2438378	G	A	.	.	RS=2438378;RSPOS=90119324;dbSNPBuildID=100;SSR=0;SAO=0;VP=0x050128000a0515053f000100;GENEINFO=GPR98:84059|ADGRV1:84059;WGT=1;VC=SNV;PM;PMC;SLO;NSM;REF;ASP;VLD;G5;HD;GNO;KGPhase1;KGPhase3;CAF=0.02776,0.9722;COMMON=1;TOPMED=0.0398036,0.960196
5	90124769	rs371947306	G	T	.	.	RS=371947306;RSPOS=90124769;dbSNPBuildID=138;SSR=0;SAO=1;VP=0x050068000a05040426100100;GENEINFO=GPR98:84059|ADGRV1:84059;WGT=1;VC=SNV;PM;PMC;NSM;REF;ASP;VLD;HD;KGPhase3;LSD;CAF=0.9984,0.001597;COMMON=1
5	90151589	rs2247870	G	A	.	.	RS=2247870;RSPOS=90151589;RV;dbSNPBuildID=100;SSR=0;SAO=0;VP=0x050128000a0517053f000101;GENEINFO=GPR98:84059|ADGRV1:84059;WGT=1;VC=SNV;PM;PMC;SLO;NSM;REF;ASP;VLD;G5A;G5;HD;GNO;KGPhase1;KGPhase3;CAF=0.5409,0.4591;COMMON=1;TOPMED=0.603991,0.396009
5	90445889	rs77469944	A	G	.	.	RS=77469944;RSPOS=90445889;dbSNPBuildID=131;SSR=0;SAO=0;VP=0x050128000a0515053e000100;GENEINFO=GPR98:84059|ADGRV1:84059;WGT=1;VC=SNV;PM;PMC;SLO;NSM;REF;ASP;VLD;G5;HD;GNO;KGPhase1;KGPhase3;CAF=0.9261,0.07388;COMMON=1;TOPMED=0.930799,0.0692012
5	90449154	rs13158963	G	A	.	.	RS=13158963;RSPOS=90449154;dbSNPBuildID=121;SSR=0;SAO=1;VP=0x050168000305150537100100;GENEINFO=GPR98:84059|ADGRV1:84059;WGT=1;VC=SNV;PM;PMC;SLO;REF;SYN;ASP;VLD;G5;HD;GNO;KGPhase1;KGPhase3;LSD;CAF=0.8618,0.1382;COMMON=1;TOPMED=0.886222,0.113778
5	90449159	rs41311625	T	G	.	.	RS=41311625;RSPOS=90449159;dbSNPBuildID=127;SSR=0;SAO=0;VP=0x050028000a05040536000100;GENEINFO=GPR98:84059|ADGRV1:84059;WGT=1;VC=SNV;PM;PMC;NSM;REF;ASP;VLD;HD;GNO;KGPhase1;KGPhase3;CAF=0.9982,0.001797;COMMON=1;TOPMED=0.995879,0.00412116
5	112113527	rs467033	A	T	.	.	RS=467033;RSPOS=112113527;dbSNPBuildID=80;SSR=0;SAO=1;VP=0x05016808000515053f110100;GENEINFO=APC:324;WGT=1;VC=SNV;PM;PMC;SLO;INT;ASP;VLD;G5;HD;GNO;KGPhase1;KGPhase3;LSD;OM;CAF=0.5619,0.4381;COMMON=1;TOPMED=0.635724,0.364276
5	112154734	rs3797704	A	C,G	.	.	RS=3797704;RSPOS=112154734;RV;dbSNPBuildID=107;SSR=0;SAO=1;VP=0x050368080305040127100100;GENEINFO=APC:324;WGT=1;VC=SNV;PM;PMC;S3D;SLO;REF;SYN;INT;ASP;VLD;GNO;KGPhase3;LSD;CAF=0.9994,.,0.000599;COMMON=1
5	112162854	rs2229992	T	C	.	.	RS=2229992;RSPOS=112162854;dbSNPBuildID=105;SSR=0;SAO=1;VP=0x05036800030517053f110101;GENEINFO=APC:324;WGT=1;VC=SNV;PM;PMC;S3D;SLO;REF;SYN;ASP;VLD;G5A;G5;HD;GNO;KGPhase1;KGPhase3;LSD;OM;CAF=0.49,0.51;COMMON=1;TOPMED=0.55883,0.44117
5	112164561	rs351771	G	A	.	.	RS=351771;RSPOS=112164561;RV;dbSNPBuildID=79;SSR=0;SAO=1;VP=0x05036800030517053f110100;GENEINFO=APC:324;WGT=1;VC=SNV;PM;PMC;S3D;SLO;REF;SYN;ASP;VLD;G5A;G5;HD;GNO;KGPhase1;KGPhase3;LSD;OM;CAF=0.3339,0.6661;COMMON=1;TOPMED=0.402706,0.597294
5	112173553	rs148987776	T	G	.	.	RS=148987776;RSPOS=112173553;dbSNPBuildID=134;SSR=0;SAO=1;VP=0x050060000305040036110100;GENEINFO=APC:324;WGT=1;VC=SNV;PM;REF;SYN;ASP;VLD;KGPhase1;KGPhase3;LSD;OM;CAF=0.998,0.001997;COMMON=1;TOPMED=0.998695,0.00130503
5	112174941	rs138933660	A	C	.	.	RS=138933660;RSPOS=112174941;dbSNPBuildID=134;SSR=0;SAO=1;VP=0x050068000a05040436100100;GENEINFO=APC:324;WGT=1;VC=SNV;PM;PMC;NSM;REF;ASP;VLD;HD;KGPhase1;KGPhase3;LSD;CAF=0.999,0.0009984;COMMON=1;TOPMED=0.999725,0.000274744
5	112175240	rs1801166	G	C	.	.	RS=1801166;RSPOS=112175240;dbSNPBuildID=89;SSR=0;SAO=1;VP=0x050168000a05040536110100;GENEINFO=APC:324;WGT=1;VC=SNV;PM;PMC;SLO;NSM;REF;ASP;VLD;HD;GNO;KGPhase1;KGPhase3;LSD;OM;CAF=0.997,0.002995;COMMON=1;TOPMED=0.994436,0.00556357
5	112175770	rs41115	G	A	.	.	RS=41115;RSPOS=112175770;RV;dbSNPBuildID=76;SSR=0;SAO=1;VP=0x05016800030515053f110101;GENEINFO=APC:324;WGT=1;VC=SNV;PM;PMC;SLO;REF;SYN;ASP;VLD;G5;HD;GNO;KGPhase1;KGPhase3;LSD;OM;CAF=0.3345,0.6655;COMMON=1;TOPMED=0.402672,0.597328
5	112176325	rs42427	G	A	.	.	RS=42427;RSPOS=112176325;dbSNPBuildID=76;SSR=0;SAO=1;VP=0x05016800030517053f110101;GENEINFO=APC:324;WGT=1;VC=SNV;PM;PMC;SLO;REF;SYN;ASP;VLD;G5A;G5;HD;GNO;KGPhase1;KGPhase3;LSD;OM;CAF=0.3333,0.6667;COMMON=1;TOPMED=0.399512,0.600488
5	112176756	rs459552	T	A,G	.	.	RS=459552;RSPOS=112176756;RV;dbSNPBuildID=80;SSR=0;SAO=1;VP=0x050168000a0515053f110101;GENEINFO=APC:324;WGT=1;VC=SNV;PM;PMC;SLO;NSM;REF;ASP;VLD;G5;HD;GNO;KGPhase1;KGPhase3;LSD;OM;CAF=0.1346,0.8654,.;COMMON=1;TOPMED=0.136548,0.863452,.
5	112177171	rs465899	G	A	.	.	RS=465899;RSPOS=112177171;RV;dbSNPBuildID=80;SSR=0;SAO=1;VP=0x05016800030515053f110101;GENEINFO=APC:324;WGT=1;VC=SNV;PM;PMC;SLO;REF;SYN;ASP;VLD;G5;HD;GNO;KGPhase1;KGPhase3;LSD;OM;CAF=0.3335,0.6665;COMMON=1;TOPMED=0.401126,0.598874
5	112179112	rs532235331	C	T	.	.	RS=532235331;RSPOS=112179112;dbSNPBuildID=142;SSR=0;SAO=1;VP=0x050060000305040026100100;GENEINFO=APC:324;WGT=1;VC=SNV;PM;REF;SYN;ASP;VLD;KGPhase3;LSD;CAF=0.9976,0.002396;COMMON=1
5	112179153	rs72541816	C	G	.	.	RS=72541816;RSPOS=112179153;dbSNPBuildID=130;SSR=0;SAO=0;VP=0x050028000a05040436000100;GENEINFO=APC:324;WGT=1;VC=SNV;PM;PMC;NSM;REF;ASP;VLD;HD;KGPhase1;KGPhase3;CAF=0.9982,0.001797;COMMON=1;TOPMED=0.995638,0.00436156
[truncated: 781,393 more chars]
