# Supplementary material for: Methodological differences can affect sequencing depth with a possible impact on the accuracy of genetic diagnosis
Source: Genet Mol Biol. 2020 Apr 27;43(2):e20190270. doi: 10.1590/1678-4685-GMB-2019-0270 (PMC7198014; doi:10.1590/1678-4685-GMB-2019-0270)
Supplement: File S4. [file 1415-4757-GMB-43-2-e20190270-s4.zip]

Archive with 1 entries (1 files):
- gmb-2019-0270_20200217_suppl4.html
